# Supplementary material for: Synthesis, crystal structure and thermal properties of N′-[(E)-3,5-di-tert-butyl-2-hy­droxy­benzyl­idene]-2-hy­droxy­benzohydrazide ethanol quatersolvate
Source: Acta Crystallogr E Crystallogr Commun. 2025 Jul 29;81(Pt 8):733–7. doi: 10.1107/S2056989025006504 (PMC12326505; doi:10.1107/S2056989025006504)
Supplement: Supplementary file 1 [file e-81-00733-sup1.cif]

##############################################################################
#                                                                            #
# This CIF contains the data in a paper accepted for publication in          #
# Acta Crystallographica Section E. It conforms to the requirements of       #
# Notes for Authors for Acta Crystallographica Section E, and has been       #
# peer reviewed under the auspices of the IUCr Commission on Journals.       #
#                                                                            #
# Full details of the Crystallographic Information File format               #
# are given in the paper "The Crystallographic Information File (CIF):       #
# a New Standard Archive File for Crystallography" by S. R. Hall, F. H.      #
# Allen and I. D. Brown [Acta Cryst. (1991), A47, 655-685].                  #
#                                                                            #
# The current version of the core CIF dictionary is obtainable from          #
# ftp://ftp.iucr.org/pub/cif_core.dic.                                       #
#                                                                            #
# Software is freely available for graphical display of the structure(s)     #
# in this CIF. For information consult the CIF software page                 #
# http://www.iucr.org/resources/cif/software.                                #
#                                                                            #
# This file may be used for bona fide research purposes within the           #
# scientific community so long as proper attribution is given to the journal # 
# article from which it was obtained.                                        #
#                                                                            #
##############################################################################
data_I
_audit_creation_method
;
Olex2 1.5
(compiled 2021.12.09 svn.r5202d8cf for OlexSys, GUI svn.r6439)
;
_journal_date_recd_electronic     2025-06-13
_journal_date_accepted     2025-07-20
_journal_name_full     'Acta Crystallographica, Section E'
_journal_year     2025
_journal_volume     81
_journal_issue      1
_journal_page_first     0
_journal_page_last     0
_journal_paper_category     GO
_journal_paper_doi     10.1107/S2056989025006504
_journal_coeditor_code     EX2092
_publ_contact_author_name     'Mamadou Lo'
_publ_contact_author_address
;
D\'epartement de Chimie, UFR des Sciences et Technologies,
Laboratoire de Chimie Physique des Mat\'eriaux (LCPM),
BP 523, Ziguinchor,
Senegal
;
_publ_contact_author_email
;
mlo@univ-zig.sn
;
_publ_section_title
;\
Synthesis, crystal structure and thermal properties of
<i>N</i>'-[(<i>E</i>)-3,5-di-<i>tert</i>-butyl-2-hydroxybenzylidene]-2-\
hydroxybenzohydrazide ethanol quatersolvate
;
_publ_section_title_footnote     .
loop_
    _publ_author_name
    _publ_author_footnote
    _publ_author_address
    'Lo, Mamadou' .
;
D\'epartement de Chimie, UFR des Sciences et Technologies,
Laboratoire de Chimie Physique des Mat\'eriaux (LCPM), BP 523, Ziguinchor,
Senegal
;
    'Sene, Bineta' .
;
D\'epartement de Chimie, UFR des Sciences et Technologies,
Laboratoire de Chimie Physique des Mat\'eriaux (LCPM), BP 523, Ziguinchor,
Senegal
;
    'Manga, Anastasie' .
;
D\'epartement de Chimie, UFR des Sciences et Technologies,
Laboratoire de Chimie Physique des Mat\'eriaux (LCPM), BP 523, Ziguinchor,
Senegal
;
    'Gaye, Aissatou Alioune' .
;
LCCOB D\'epartement de Chimie, Facult\'e des Sciences et Techniques,
Universit\'e Cheikh Anta Diop, Dakar, 10700, Senegal
;
    'Gassama, Abdoulaye' .
;
D\'epartement de Chimie, UFR des Sciences et Technologies,
Laboratoire de Chimie Physique des Mat\'eriaux (LCPM), BP 523, Ziguinchor,
Senegal
;
    'Diop, Amadou' .
;
Research Development chez Delmar Chemical, 364, rue Juneau, H8R 3X8, Montr\'eal,
Qu\'ebec,
Canada
;
    'Lee, Arie van der' .
;
Institut Europ\'een des Membranes, Universit\'e de Montpellier, CNRS, ENSCM,
34095 Montpellier,
France
;
    'Richeter, S\'ebastien' .
;
ICGM, Univ. Montpellier, CNRS, ENSCM, 34293 Montpellier,
France
;
_publ_section_synopsis
;
The structure of the title compound, 4C~22~H~28~N~2~O~3~\\cdotC~2~H~6~O,
exhibits a one-dimensional pore structure composed of channels formed by
molecules having an acylhydrazone segment connecting a
3,5-di-<i>tert</i>-butylphenol unit and a 2-hydroxyphenol unit. The channels
contain disordered ethanol molecules.
;
_chemical_name_systematic
;\
<i>N</i>'-[(<i>E</i>)-3,5-Di-<i>tert</i>-butyl-2-hydroxybenzylidene]-\
2-hydroxybenzohydrazide ethanol quatersolvate
;
_chemical_name_common     ?
_chemical_formula_moiety     '4(C22 H28 N2 O3), C2 H6 O'
_chemical_formula_sum     'C90 H118 N8 O13'
_chemical_formula_iupac     '4C22 H28 N2 O3, C2 H6 O'
_chemical_formula_weight     1519.92
_chemical_melting_point     504
_space_group_crystal_system     triclinic
_space_group_name_H-M_alt     'P -1'
_space_group_name_Hall     '-P 1'
loop_
    _space_group_symop_operation_xyz
    'x, y, z'
    '-x, -y, -z'
_cell_length_a     9.2163(4)
_cell_length_b     15.2640(7)
_cell_length_c     15.5406(7)
_cell_angle_alpha     88.046(2)
_cell_angle_beta     76.320(2)
_cell_angle_gamma     84.961(2)
_cell_volume     2115.79(17)
_cell_formula_units_Z     1
_cell_measurement_reflns_used     9976
_cell_measurement_theta_min     2.550
_cell_measurement_theta_max     26.357
_cell_measurement_temperature     173.00
_exptl_crystal_description     prism
_exptl_crystal_colour     'clear light colourless'
_exptl_crystal_size_max     0.41
_exptl_crystal_size_mid     0.12
_exptl_crystal_size_min     0.09
_exptl_crystal_density_diffrn     1.193
_exptl_crystal_density_meas     ?
_exptl_crystal_density_method     ?
_exptl_crystal_F_000     818
_exptl_absorpt_coefficient_mu     0.080
_exptl_absorpt_correction_type     multi-scan
_exptl_absorpt_process_details
;
(SADABS; Krause <i>et al.</i>,  2015)
;
_exptl_absorpt_correction_T_min     0.7050
_exptl_absorpt_correction_T_max     0.7454
_diffrn_ambient_temperature     173.00
_diffrn_source     ?
_diffrn_source_power     0.07
_diffrn_source_voltage     50.0
_diffrn_source_current     1.4
_diffrn_radiation_type     MoK\a
_diffrn_radiation_wavelength     0.71073
_diffrn_measurement_device_type     'Venture Photon-II'
_diffrn_measurement_method     '\f and \w scans'
_diffrn_detector_area_resol_mean     ?
_diffrn_reflns_number     65507
_diffrn_reflns_av_R_equivalents     0.0683
_diffrn_reflns_av_unetI/netI     0.0388
_diffrn_reflns_theta_min     1.888
_diffrn_reflns_theta_max     26.373
_diffrn_reflns_theta_full     25.242
_diffrn_measured_fraction_theta_max     0.997
_diffrn_measured_fraction_theta_full     0.997
_diffrn_reflns_limit_h_min     -11
_diffrn_reflns_limit_h_max     11
_diffrn_reflns_limit_k_min     -19
_diffrn_reflns_limit_k_max     19
_diffrn_reflns_limit_l_min     -19
_diffrn_reflns_limit_l_max     19
_refine_special_details     ?
_reflns_number_total     8641
_reflns_number_gt     6798
_reflns_threshold_expression     'I > 2\s(I)'
_refine_ls_structure_factor_coef     Fsqd
_refine_ls_matrix_type     full
_refine_ls_R_factor_all     0.0765
_refine_ls_R_factor_gt     0.0596
_refine_ls_wR_factor_gt     0.1587
_refine_ls_wR_factor_ref     0.1744
_refine_ls_goodness_of_fit_ref     1.049
_refine_ls_restrained_S_all     1.049
_refine_ls_number_reflns     8641
_refine_ls_number_parameters     511
_refine_ls_number_restraints     3
_refine_ls_hydrogen_treatment     constr
_refine_ls_weighting_scheme     calc
_refine_ls_weighting_details
              'w=1/[\s^2^(Fo^2^)+(0.0809P)^2^+1.8079P] where P=(Fo^2^+2Fc^2^)/3'
_atom_sites_solution_hydrogens     mixed
_atom_sites_solution_primary     dual
_atom_sites_solution_secondary     ?
_refine_ls_shift/su_max     0.000
_refine_ls_shift/su_mean     0.000
_refine_diff_density_max     1.556
_refine_diff_density_min     -0.827
_refine_ls_extinction_method     none
_refine_ls_extinction_coef     .
loop_
    _atom_type_symbol
    _atom_type_description
    _atom_type_scat_dispersion_real
    _atom_type_scat_dispersion_imag
    _atom_type_scat_source
    'C' 'C' 0.0033 0.0016
                         'International Tables Vol C Tables 4.2.6.8 and 6.1.1.4'
    'H' 'H' 0.0000 0.0000
                         'International Tables Vol C Tables 4.2.6.8 and 6.1.1.4'
    'N' 'N' 0.0061 0.0033
                         'International Tables Vol C Tables 4.2.6.8 and 6.1.1.4'
    'O' 'O' 0.0106 0.0060
                         'International Tables Vol C Tables 4.2.6.8 and 6.1.1.4'
_computing_data_collection
;
APEX2 (Bruker, 2016)
;
_computing_cell_refinement
;
SAINT V8.40B (Bruker, 2016)
;
_computing_data_reduction
;
SAINT V8.40B (Bruker, 2016)
;
_computing_structure_solution
;
Superflip (Palatinus & Chapuis, 2007)
;
_computing_structure_refinement
;
<i>SHELXL2018/3</i> (Sheldrick, 2015)
;
_computing_molecular_graphics
;
Mercury (Macrae <i>et al.</i>,  2020)
;
_computing_publication_material
;
Olex2 1.5 (Dolomanov <i>et al.</i>,  2009)
;
loop_
    _atom_site_type_symbol
    _atom_site_label
    _atom_site_fract_x
    _atom_site_fract_y
    _atom_site_fract_z
    _atom_site_U_iso_or_equiv
    _atom_site_adp_type
    _atom_site_calc_flag
    _atom_site_occupancy
    _atom_site_disorder_assembly
    _atom_site_disorder_group
    O O46 0.65865(16) 0.26684(10) 0.73467(9) 0.0258(3) Uani d 1 . .
    H H46 0.635044 0.260176 0.686443 0.039 Uiso calc 1 . .
    O O36 0.72292(16) 0.25601(10) 0.48969(9) 0.0280(3) Uani d 1 . .
    O O9 0.22792(16) 0.12038(10) 0.53659(10) 0.0305(3) Uani d 1 . .
    O O19 0.17769(17) 0.32035(9) 0.70208(11) 0.0307(3) Uani d 1 . .
    H H19 0.164767 0.288120 0.662233 0.046 Uiso calc 1 . .
    N N38 0.51741(18) 0.20827(11) 0.62873(10) 0.0230(4) Uani d 1 . .
    O O28 0.75909(19) 0.30941(11) 0.31935(10) 0.0372(4) Uani d 1 . .
    H H28 0.764336 0.315344 0.372038 0.056 Uiso calc 1 . .
    O O1 0.28536(18) -0.03034(10) 0.46044(12) 0.0379(4) Uani d 1 . .
    H H1 0.283051 0.005394 0.500761 0.057 Uiso calc 1 . .
    N N37 0.50209(18) 0.19703(11) 0.54418(10) 0.0225(3) Uani d 1 . .
    H H37 0.420661 0.177496 0.534135 0.027 Uiso calc 1 . .
    N N11 0.04910(19) 0.26608(11) 0.58262(11) 0.0252(4) Uani d 1 . .
    N N10 0.02547(19) 0.20880(11) 0.52166(11) 0.0249(4) Uani d 1 . .
    H H10 -0.051396 0.219062 0.497218 0.030 Uiso calc 1 . .
    C C42 0.5841(2) 0.22838(12) 0.88740(12) 0.0210(4) Uani d 1 . .
    C C40 0.4465(2) 0.18053(13) 0.78331(13) 0.0220(4) Uani d 1 . .
    C C41 0.5635(2) 0.22580(12) 0.80070(12) 0.0207(4) Uani d 1 . .
    C C50 0.7201(2) 0.26530(15) 1.00432(13) 0.0283(4) Uani d 1 . .
    H H50A 0.627382 0.292933 1.041359 0.042 Uiso calc 1 . .
    H H50B 0.805848 0.294201 1.013730 0.042 Uiso calc 1 . .
    H H50C 0.730817 0.202806 1.020324 0.042 Uiso calc 1 . .
    C C35 0.6169(2) 0.21716(12) 0.47732(13) 0.0219(4) Uani d 1 . .
    C C29 0.6872(2) 0.23731(14) 0.31338(13) 0.0257(4) Uani d 1 . .
    C C39 0.4263(2) 0.17367(13) 0.69378(13) 0.0232(4) Uani d 1 . .
    H H39 0.346013 0.143697 0.683549 0.028 Uiso calc 1 . .
    C C44 0.3639(2) 0.14244(13) 0.93961(13) 0.0230(4) Uani d 1 . .
    C C34 0.6116(2) 0.19024(13) 0.38736(12) 0.0224(4) Uani d 1 . .
    C C45 0.3489(2) 0.13987(13) 0.85324(13) 0.0236(4) Uani d 1 . .
    H H45 0.270213 0.109758 0.840996 0.028 Uiso calc 1 . .
    C C47 0.7144(2) 0.27460(13) 0.90683(12) 0.0225(4) Uani d 1 . .
    C C13 -0.0273(2) 0.40263(13) 0.65791(13) 0.0241(4) Uani d 1 . .
    C C31 0.6144(3) 0.13871(17) 0.21695(14) 0.0366(5) Uani d 1 . .
    H H31 0.614724 0.121507 0.158726 0.044 Uiso calc 1 . .
    C C8 0.1212(2) 0.13701(13) 0.49994(13) 0.0231(4) Uani d 1 . .
    C C43 0.4825(2) 0.18704(13) 0.95389(12) 0.0226(4) Uani d 1 . .
    H H43 0.494428 0.189275 1.012819 0.027 Uiso calc 1 . .
    C C30 0.6871(3) 0.21060(16) 0.22861(14) 0.0329(5) Uani d 1 . .
    H H30 0.737790 0.242345 0.178444 0.039 Uiso calc 1 . .
    C C12 -0.0410(2) 0.33633(13) 0.59621(14) 0.0257(4) Uani d 1 . .
    H H12 -0.118364 0.344935 0.565058 0.031 Uiso calc 1 . .
    C C7 0.0964(2) 0.07976(13) 0.43073(13) 0.0239(4) Uani d 1 . .
    C C14 0.0804(2) 0.39356(13) 0.70912(14) 0.0238(4) Uani d 1 . .
    C C18 -0.1271(2) 0.47858(13) 0.66560(14) 0.0269(4) Uani d 1 . .
    H H18 -0.199579 0.484258 0.630863 0.032 Uiso calc 1 . .
    C C6 -0.0087(2) 0.10249(13) 0.38008(14) 0.0266(4) Uani d 1 . .
    H H6 -0.066982 0.157270 0.389977 0.032 Uiso calc 1 . .
    C C17 -0.1221(2) 0.54490(13) 0.72237(14) 0.0270(4) Uani d 1 . .
    C C51 0.2515(2) 0.10209(14) 1.01679(14) 0.0278(4) Uani d 1 . .
    C C24 -0.2303(2) 0.62820(14) 0.73318(16) 0.0334(5) Uani d 1 . .
    C C15 0.0893(2) 0.46009(13) 0.76769(14) 0.0254(4) Uani d 1 . .
    C C49 0.8644(2) 0.23250(14) 0.85241(14) 0.0278(4) Uani d 1 . .
    H H49A 0.874579 0.169835 0.867832 0.042 Uiso calc 1 . .
    H H49B 0.947070 0.261634 0.865589 0.042 Uiso calc 1 . .
    H H49C 0.866967 0.239203 0.789133 0.042 Uiso calc 1 . .
    C C5 -0.0298(3) 0.04778(15) 0.31646(15) 0.0336(5) Uani d 1 . .
    H H5 -0.102623 0.064206 0.283403 0.040 Uiso calc 1 . .
    C C20 0.2080(3) 0.45295(14) 0.82303(15) 0.0311(5) Uani d 1 . .
    C C16 -0.0131(2) 0.53339(13) 0.77192(14) 0.0270(4) Uani d 1 . .
    H H16 -0.008723 0.578850 0.811259 0.032 Uiso calc 1 . .
    C C33 0.5407(2) 0.11667(14) 0.37355(14) 0.0293(4) Uani d 1 . .
    H H33 0.491580 0.083630 0.423191 0.035 Uiso calc 1 . .
    C C2 0.1826(2) -0.00160(13) 0.41399(14) 0.0273(4) Uani d 1 . .
    C C32 0.5402(3) 0.09079(16) 0.28930(15) 0.0357(5) Uani d 1 . .
    H H32 0.490113 0.041092 0.280915 0.043 Uiso calc 1 . .
    C C4 0.0570(3) -0.03212(15) 0.30105(16) 0.0365(5) Uani d 1 . .
    H H4 0.043646 -0.070171 0.256931 0.044 Uiso calc 1 . .
    C C48 0.6972(3) 0.37348(14) 0.88509(15) 0.0308(5) Uani d 1 . .
    H H48A 0.697215 0.381704 0.822269 0.046 Uiso calc 1 . .
    H H48B 0.780871 0.402081 0.897729 0.046 Uiso calc 1 . .
    H H48C 0.602563 0.399657 0.921413 0.046 Uiso calc 1 . .
    C C3 0.1618(3) -0.05629(14) 0.34911(16) 0.0351(5) Uani d 1 . .
    H H3 0.220444 -0.110848 0.337886 0.042 Uiso calc 1 . .
    C C23 0.3653(3) 0.44539(18) 0.76081(18) 0.0426(6) Uani d 1 . .
    H H23A 0.377242 0.392668 0.724717 0.064 Uiso calc 1 . .
    H H23B 0.440997 0.441155 0.796017 0.064 Uiso calc 1 . .
    H H23C 0.377915 0.497535 0.722040 0.064 Uiso calc 1 . .
    C C21 0.1973(3) 0.53449(16) 0.88016(18) 0.0446(6) Uani d 1 . .
    H H21A 0.210471 0.586969 0.841893 0.067 Uiso calc 1 . .
    H H21B 0.275799 0.527964 0.913388 0.067 Uiso calc 1 . .
    H H21C 0.098838 0.540563 0.921634 0.067 Uiso calc 1 . .
    C C22 0.1879(3) 0.37306(15) 0.88618(16) 0.0372(5) Uani d 1 . .
    H H22A 0.089266 0.379968 0.927368 0.056 Uiso calc 1 . .
    H H22B 0.266156 0.368743 0.919611 0.056 Uiso calc 1 . .
    H H22C 0.195591 0.319464 0.851863 0.056 Uiso calc 1 . .
    C C25 -0.3314(3) 0.62972(19) 0.8263(2) 0.0585(8) Uani d 1 . .
    H H25A -0.391140 0.578717 0.835110 0.088 Uiso calc 1 . .
    H H25B -0.398336 0.683877 0.833846 0.088 Uiso calc 1 . .
    H H25C -0.269707 0.627553 0.869914 0.088 Uiso calc 1 . .
    C C52 0.3118(3) 0.0883(2) 1.10016(17) 0.0523(8) Uani d 1 . .
    H H52A 0.406888 0.051682 1.086298 0.079 Uiso calc 1 . .
    H H52B 0.239179 0.059091 1.146016 0.079 Uiso calc 1 . .
    H H52C 0.328047 0.145460 1.121664 0.079 Uiso calc 1 . .
    C C26 -0.1421(3) 0.70996(16) 0.7183(2) 0.0489(7) Uani d 1 . .
    H H26A -0.083670 0.711464 0.763300 0.073 Uiso calc 1 . .
    H H26B -0.211848 0.762805 0.722806 0.073 Uiso calc 1 . .
    H H26C -0.074210 0.707985 0.659299 0.073 Uiso calc 1 . .
    C C27 -0.3284(3) 0.63290(19) 0.6662(2) 0.0608(8) Uani d 1 . .
    H H27A -0.264485 0.629885 0.606056 0.091 Uiso calc 1 . .
    H H27B -0.391877 0.688367 0.673078 0.091 Uiso calc 1 . .
    H H27C -0.391661 0.583452 0.676515 0.091 Uiso calc 1 . .
    C C54 0.1086(3) 0.1626(2) 1.0375(2) 0.0561(8) Uani d 1 . .
    H H54A 0.130545 0.220013 1.055353 0.084 Uiso calc 1 . .
    H H54B 0.035254 0.136947 1.085817 0.084 Uiso calc 1 . .
    H H54C 0.067656 0.169923 0.984729 0.084 Uiso calc 1 . .
    C C53 0.2168(4) 0.01109(19) 0.99214(19) 0.0549(8) Uani d 1 . .
    H H53A 0.173153 0.016627 0.940293 0.082 Uiso calc 1 . .
    H H53B 0.145452 -0.013806 1.042042 0.082 Uiso calc 1 . .
    H H53C 0.309490 -0.027725 0.978326 0.082 Uiso calc 1 . .
    O O55 0.7784(6) 0.4436(5) 0.4486(5) 0.1154(16) Uiso d 0.5 . .
    H H55 0.763376 0.392417 0.489724 0.173 Uiso d 0.5 . .
    C C56 0.6508(8) 0.5057(4) 0.4701(7) 0.1154(16) Uiso d 0.5 . .
    H H56A 0.637535 0.539211 0.416475 0.138 Uiso calc 0.5 . .
    H H56B 0.663717 0.547606 0.514391 0.138 Uiso calc 0.5 . .
    C C57 0.5162(6) 0.4546(6) 0.5074(8) 0.1154(16) Uiso d 0.5 . .
    H H57A 0.504651 0.413327 0.462986 0.173 Uiso calc 0.5 . .
    H H57B 0.426136 0.495496 0.522735 0.173 Uiso calc 0.5 . .
    H H57C 0.530406 0.421957 0.560532 0.173 Uiso calc 0.5 . .
loop_
    _atom_site_aniso_label
    _atom_site_aniso_U_11
    _atom_site_aniso_U_22
    _atom_site_aniso_U_33
    _atom_site_aniso_U_12
    _atom_site_aniso_U_13
    _atom_site_aniso_U_23
    O46 0.0277(7) 0.0340(8) 0.0164(7) -0.0086(6) -0.0049(6) 0.0023(6)
    O36 0.0264(7) 0.0335(8) 0.0255(7) -0.0045(6) -0.0076(6) -0.0057(6)
    O9 0.0235(7) 0.0315(8) 0.0375(9) -0.0002(6) -0.0101(6) -0.0004(6)
    O19 0.0305(8) 0.0245(7) 0.0396(9) 0.0077(6) -0.0155(7) -0.0095(6)
    N38 0.0240(8) 0.0286(9) 0.0170(8) 0.0033(7) -0.0075(6) -0.0036(6)
    O28 0.0457(10) 0.0398(9) 0.0280(8) -0.0152(7) -0.0089(7) 0.0051(7)
    O1 0.0355(9) 0.0280(8) 0.0480(10) 0.0088(7) -0.0095(7) 0.0000(7)
    N37 0.0212(8) 0.0311(9) 0.0167(8) 0.0004(7) -0.0075(6) -0.0030(6)
    N11 0.0267(9) 0.0237(8) 0.0260(9) -0.0020(7) -0.0070(7) -0.0043(7)
    N10 0.0244(8) 0.0247(8) 0.0266(9) 0.0008(7) -0.0085(7) -0.0052(7)
    C42 0.0228(9) 0.0215(9) 0.0188(9) -0.0017(7) -0.0049(7) -0.0008(7)
    C40 0.0214(9) 0.0246(9) 0.0197(9) 0.0009(7) -0.0050(7) -0.0020(7)
    C41 0.0212(9) 0.0220(9) 0.0175(9) -0.0008(7) -0.0025(7) 0.0004(7)
    C50 0.0319(11) 0.0344(11) 0.0206(10) -0.0086(9) -0.0080(8) -0.0020(8)
    C35 0.0221(9) 0.0229(9) 0.0207(9) 0.0031(7) -0.0067(7) -0.0015(7)
    C29 0.0243(10) 0.0292(10) 0.0236(10) 0.0011(8) -0.0075(8) 0.0021(8)
    C39 0.0222(9) 0.0265(10) 0.0219(10) 0.0008(7) -0.0077(8) -0.0030(8)
    C44 0.0221(9) 0.0237(9) 0.0219(10) -0.0020(7) -0.0030(8) 0.0013(7)
    C34 0.0209(9) 0.0282(10) 0.0178(9) 0.0020(7) -0.0055(7) -0.0016(7)
    C45 0.0211(9) 0.0258(10) 0.0246(10) -0.0035(7) -0.0060(8) -0.0017(8)
    C47 0.0262(10) 0.0243(10) 0.0180(9) -0.0062(8) -0.0058(7) -0.0002(7)
    C13 0.0241(10) 0.0207(9) 0.0273(10) -0.0009(7) -0.0058(8) -0.0017(8)
    C31 0.0405(13) 0.0503(14) 0.0200(10) 0.0016(11) -0.0101(9) -0.0071(9)
    C8 0.0206(9) 0.0227(9) 0.0245(10) -0.0036(7) -0.0023(7) 0.0029(8)
    C43 0.0269(10) 0.0253(10) 0.0158(9) -0.0028(8) -0.0049(7) -0.0001(7)
    C30 0.0359(12) 0.0439(13) 0.0182(10) -0.0009(10) -0.0066(9) 0.0032(9)
    C12 0.0239(10) 0.0269(10) 0.0267(10) -0.0002(8) -0.0074(8) -0.0008(8)
    C7 0.0230(10) 0.0197(9) 0.0255(10) -0.0025(7) 0.0015(8) 0.0002(7)
    C14 0.0217(9) 0.0198(9) 0.0291(10) 0.0009(7) -0.0053(8) -0.0009(8)
    C18 0.0232(10) 0.0250(10) 0.0321(11) 0.0011(8) -0.0072(8) 0.0011(8)
    C6 0.0269(10) 0.0236(10) 0.0275(10) -0.0002(8) -0.0028(8) -0.0035(8)
    C17 0.0233(10) 0.0205(9) 0.0339(11) -0.0002(8) -0.0006(8) 0.0007(8)
    C51 0.0239(10) 0.0340(11) 0.0242(10) -0.0074(8) -0.0020(8) 0.0049(8)
    C24 0.0274(11) 0.0224(10) 0.0462(13) 0.0037(8) -0.0026(9) -0.0002(9)
    C15 0.0255(10) 0.0224(10) 0.0284(10) -0.0026(8) -0.0063(8) -0.0014(8)
    C49 0.0266(10) 0.0340(11) 0.0237(10) -0.0052(8) -0.0068(8) -0.0009(8)
    C5 0.0359(12) 0.0337(12) 0.0308(11) -0.0012(9) -0.0067(9) -0.0066(9)
    C20 0.0340(11) 0.0275(11) 0.0358(12) -0.0032(9) -0.0153(9) -0.0042(9)
    C16 0.0280(10) 0.0202(9) 0.0314(11) -0.0027(8) -0.0037(8) -0.0033(8)
    C33 0.0318(11) 0.0327(11) 0.0231(10) -0.0046(9) -0.0050(8) -0.0037(8)
    C2 0.0240(10) 0.0206(9) 0.0327(11) -0.0009(8) 0.0019(8) 0.0024(8)
    C32 0.0391(13) 0.0412(13) 0.0286(11) -0.0082(10) -0.0085(9) -0.0093(9)
    C4 0.0444(13) 0.0288(11) 0.0327(12) -0.0057(10) 0.0004(10) -0.0098(9)
    C48 0.0384(12) 0.0255(10) 0.0304(11) -0.0079(9) -0.0104(9) 0.0009(8)
    C3 0.0363(12) 0.0219(10) 0.0398(13) 0.0012(9) 0.0050(10) -0.0041(9)
    C23 0.0303(12) 0.0474(14) 0.0542(16) -0.0072(10) -0.0163(11) -0.0012(12)
    C21 0.0599(16) 0.0321(12) 0.0512(15) -0.0049(11) -0.0298(13) -0.0092(11)
    C22 0.0454(14) 0.0327(12) 0.0385(13) -0.0027(10) -0.0199(11) -0.0007(10)
    C25 0.0465(16) 0.0405(15) 0.071(2) 0.0085(12) 0.0173(14) -0.0001(14)
    C52 0.0432(15) 0.083(2) 0.0324(13) -0.0252(14) -0.0084(11) 0.0258(13)
    C26 0.0444(15) 0.0256(12) 0.0713(19) 0.0013(10) -0.0047(13) 0.0030(12)
    C27 0.0497(17) 0.0428(15) 0.094(2) 0.0192(13) -0.0315(16) -0.0065(15)
    C54 0.0370(14) 0.0650(19) 0.0510(17) 0.0080(13) 0.0127(12) 0.0196(14)
    C53 0.0684(19) 0.0484(16) 0.0440(15) -0.0295(14) 0.0032(13) 0.0036(12)
_geom_special_details
;
 All esds (except the esd in the dihedral angle between two l.s. planes)
 are estimated using the full covariance matrix.  The cell esds are taken
 into account individually in the estimation of esds in distances, angles
 and torsion angles; correlations between esds in cell parameters are only
 used when they are defined by crystal symmetry.  An approximate (isotropic)
 treatment of cell esds is used for estimating esds involving l.s. planes.
;
loop_
    _geom_bond_atom_site_label_1
    _geom_bond_atom_site_label_2
    _geom_bond_site_symmetry_2
    _geom_bond_distance
    _geom_bond_publ_flag
    O46 H46 . 0.8400 ?
    O46 C41 . 1.357(2) ?
    O36 C35 . 1.242(2) ?
    O9 C8 . 1.252(2) ?
    O19 H19 . 0.8400 ?
    O19 C14 . 1.360(2) ?
    N38 N37 . 1.372(2) ?
    N38 C39 . 1.283(3) ?
    O28 H28 . 0.8400 ?
    O28 C29 . 1.350(3) ?
    O1 H1 . 0.8400 ?
    O1 C2 . 1.356(3) ?
    N37 H37 . 0.8800 ?
    N37 C35 . 1.345(3) ?
    N11 N10 . 1.377(2) ?
    N11 C12 . 1.288(3) ?
    N10 H10 . 0.8800 ?
    N10 C8 . 1.344(3) ?
    C42 C41 . 1.407(3) ?
    C42 C47 . 1.538(3) ?
    C42 C43 . 1.395(3) ?
    C40 C41 . 1.412(3) ?
    C40 C39 . 1.455(3) ?
    C40 C45 . 1.402(3) ?
    C50 H50A . 0.9800 ?
    C50 H50B . 0.9800 ?
    C50 H50C . 0.9800 ?
    C50 C47 . 1.530(3) ?
    C35 C34 . 1.483(3) ?
    C29 C34 . 1.406(3) ?
    C29 C30 . 1.392(3) ?
    C39 H39 . 0.9500 ?
    C44 C45 . 1.384(3) ?
    C44 C43 . 1.401(3) ?
    C44 C51 . 1.538(3) ?
    C34 C33 . 1.395(3) ?
    C45 H45 . 0.9500 ?
    C47 C49 . 1.538(3) ?
    C47 C48 . 1.538(3) ?
    C13 C12 . 1.451(3) ?
    C13 C14 . 1.407(3) ?
    C13 C18 . 1.405(3) ?
    C31 H31 . 0.9500 ?
    C31 C30 . 1.373(3) ?
    C31 C32 . 1.391(3) ?
    C8 C7 . 1.479(3) ?
    C43 H43 . 0.9500 ?
    C30 H30 . 0.9500 ?
    C12 H12 . 0.9500 ?
    C7 C6 . 1.400(3) ?
    C7 C2 . 1.411(3) ?
    C14 C15 . 1.407(3) ?
    C18 H18 . 0.9500 ?
    C18 C17 . 1.376(3) ?
    C6 H6 . 0.9500 ?
    C6 C5 . 1.374(3) ?
    C17 C24 . 1.533(3) ?
    C17 C16 . 1.400(3) ?
    C51 C52 . 1.528(3) ?
    C51 C54 . 1.515(3) ?
    C51 C53 . 1.533(3) ?
    C24 C25 . 1.525(4) ?
    C24 C26 . 1.530(3) ?
    C24 C27 . 1.528(4) ?
    C15 C20 . 1.538(3) ?
    C15 C16 . 1.392(3) ?
    C49 H49A . 0.9800 ?
    C49 H49B . 0.9800 ?
    C49 H49C . 0.9800 ?
    C5 H5 . 0.9500 ?
    C5 C4 . 1.394(3) ?
    C20 C23 . 1.538(3) ?
    C20 C21 . 1.536(3) ?
    C20 C22 . 1.535(3) ?
    C16 H16 . 0.9500 ?
    C33 H33 . 0.9500 ?
    C33 C32 . 1.382(3) ?
    C2 C3 . 1.388(3) ?
    C32 H32 . 0.9500 ?
    C4 H4 . 0.9500 ?
    C4 C3 . 1.373(4) ?
    C48 H48A . 0.9800 ?
    C48 H48B . 0.9800 ?
    C48 H48C . 0.9800 ?
    C3 H3 . 0.9500 ?
    C23 H23A . 0.9800 ?
    C23 H23B . 0.9800 ?
    C23 H23C . 0.9800 ?
    C21 H21A . 0.9800 ?
    C21 H21B . 0.9800 ?
    C21 H21C . 0.9800 ?
    C22 H22A . 0.9800 ?
    C22 H22B . 0.9800 ?
    C22 H22C . 0.9800 ?
    C25 H25A . 0.9800 ?
    C25 H25B . 0.9800 ?
    C25 H25C . 0.9800 ?
    C52 H52A . 0.9800 ?
    C52 H52B . 0.9800 ?
    C52 H52C . 0.9800 ?
    C26 H26A . 0.9800 ?
    C26 H26B . 0.9800 ?
    C26 H26C . 0.9800 ?
    C27 H27A . 0.9800 ?
    C27 H27B . 0.9800 ?
    C27 H27C . 0.9800 ?
    C54 H54A . 0.9800 ?
    C54 H54B . 0.9800 ?
    C54 H54C . 0.9800 ?
    C53 H53A . 0.9800 ?
    C53 H53B . 0.9800 ?
    C53 H53C . 0.9800 ?
    O55 H55 . 0.9909 ?
    O55 C56 . 1.4251 ?
    C56 H56A . 0.9900 ?
    C56 H56B . 0.9900 ?
    C56 C57 . 1.5101 ?
    C56 H57B 2_666 0.693(14) ?
    C57 H57A . 0.9800 ?
    C57 H57B 2_666 1.005(16) ?
    C57 H57B . 0.9800 ?
    C57 H57C . 0.9800 ?
loop_
    _geom_angle_atom_site_label_1
    _geom_angle_atom_site_label_2
    _geom_angle_atom_site_label_3
    _geom_angle_site_symmetry_1
    _geom_angle_site_symmetry_3
    _geom_angle
    _geom_angle_publ_flag
    C41 O46 H46 . . 109.5 ?
    C14 O19 H19 . . 109.5 ?
    C39 N38 N37 . . 119.06(17) ?
    C29 O28 H28 . . 109.5 ?
    C2 O1 H1 . . 109.5 ?
    N38 N37 H37 . . 121.4 ?
    C35 N37 N38 . . 117.12(16) ?
    C35 N37 H37 . . 121.4 ?
    C12 N11 N10 . . 116.05(17) ?
    N11 N10 H10 . . 120.4 ?
    C8 N10 N11 . . 119.23(17) ?
    C8 N10 H10 . . 120.4 ?
    C41 C42 C47 . . 120.77(16) ?
    C43 C42 C41 . . 117.20(17) ?
    C43 C42 C47 . . 122.03(17) ?
    C41 C40 C39 . . 121.40(17) ?
    C45 C40 C41 . . 119.66(17) ?
    C45 C40 C39 . . 118.93(18) ?
    O46 C41 C42 . . 118.75(17) ?
    O46 C41 C40 . . 121.08(17) ?
    C42 C41 C40 . . 120.17(17) ?
    H50A C50 H50B . . 109.5 ?
    H50A C50 H50C . . 109.5 ?
    H50B C50 H50C . . 109.5 ?
    C47 C50 H50A . . 109.5 ?
    C47 C50 H50B . . 109.5 ?
    C47 C50 H50C . . 109.5 ?
    O36 C35 N37 . . 122.08(18) ?
    O36 C35 C34 . . 121.20(17) ?
    N37 C35 C34 . . 116.72(17) ?
    O28 C29 C34 . . 123.55(18) ?
    O28 C29 C30 . . 116.96(19) ?
    C30 C29 C34 . . 119.5(2) ?
    N38 C39 C40 . . 119.71(18) ?
    N38 C39 H39 . . 120.1 ?
    C40 C39 H39 . . 120.1 ?
    C45 C44 C43 . . 116.79(17) ?
    C45 C44 C51 . . 121.59(18) ?
    C43 C44 C51 . . 121.56(18) ?
    C29 C34 C35 . . 119.12(18) ?
    C33 C34 C35 . . 122.01(18) ?
    C33 C34 C29 . . 118.78(18) ?
    C40 C45 H45 . . 119.1 ?
    C44 C45 C40 . . 121.77(18) ?
    C44 C45 H45 . . 119.1 ?
    C50 C47 C42 . . 111.90(16) ?
    C50 C47 C49 . . 106.85(16) ?
    C50 C47 C48 . . 107.49(16) ?
    C49 C47 C42 . . 109.78(16) ?
    C48 C47 C42 . . 110.32(16) ?
    C48 C47 C49 . . 110.43(17) ?
    C14 C13 C12 . . 122.84(18) ?
    C18 C13 C12 . . 117.43(18) ?
    C18 C13 C14 . . 119.73(18) ?
    C30 C31 H31 . . 119.6 ?
    C30 C31 C32 . . 120.8(2) ?
    C32 C31 H31 . . 119.6 ?
    O9 C8 N10 . . 120.77(19) ?
    O9 C8 C7 . . 121.74(18) ?
    N10 C8 C7 . . 117.48(17) ?
    C42 C43 C44 . . 124.38(18) ?
    C42 C43 H43 . . 117.8 ?
    C44 C43 H43 . . 117.8 ?
    C29 C30 H30 . . 119.7 ?
    C31 C30 C29 . . 120.5(2) ?
    C31 C30 H30 . . 119.7 ?
    N11 C12 C13 . . 121.64(19) ?
    N11 C12 H12 . . 119.2 ?
    C13 C12 H12 . . 119.2 ?
    C6 C7 C8 . . 123.11(18) ?
    C6 C7 C2 . . 117.86(19) ?
    C2 C7 C8 . . 119.04(19) ?
    O19 C14 C13 . . 120.19(18) ?
    O19 C14 C15 . . 119.30(18) ?
    C13 C14 C15 . . 120.51(18) ?
    C13 C18 H18 . . 119.3 ?
    C17 C18 C13 . . 121.42(19) ?
    C17 C18 H18 . . 119.3 ?
    C7 C6 H6 . . 119.1 ?
    C5 C6 C7 . . 121.8(2) ?
    C5 C6 H6 . . 119.1 ?
    C18 C17 C24 . . 122.8(2) ?
    C18 C17 C16 . . 117.03(18) ?
    C16 C17 C24 . . 120.13(19) ?
    C52 C51 C44 . . 112.53(17) ?
    C52 C51 C53 . . 106.2(2) ?
    C54 C51 C44 . . 108.71(18) ?
    C54 C51 C52 . . 109.2(2) ?
    C54 C51 C53 . . 109.7(2) ?
    C53 C51 C44 . . 110.49(18) ?
    C25 C24 C17 . . 109.49(19) ?
    C25 C24 C26 . . 109.3(2) ?
    C25 C24 C27 . . 108.7(2) ?
    C26 C24 C17 . . 110.01(18) ?
    C27 C24 C17 . . 111.9(2) ?
    C27 C24 C26 . . 107.3(2) ?
    C14 C15 C20 . . 121.70(18) ?
    C16 C15 C14 . . 116.63(19) ?
    C16 C15 C20 . . 121.67(18) ?
    C47 C49 H49A . . 109.5 ?
    C47 C49 H49B . . 109.5 ?
    C47 C49 H49C . . 109.5 ?
    H49A C49 H49B . . 109.5 ?
    H49A C49 H49C . . 109.5 ?
    H49B C49 H49C . . 109.5 ?
    C6 C5 H5 . . 120.4 ?
    C6 C5 C4 . . 119.2(2) ?
    C4 C5 H5 . . 120.4 ?
    C23 C20 C15 . . 109.43(19) ?
    C21 C20 C15 . . 111.95(18) ?
    C21 C20 C23 . . 107.3(2) ?
    C22 C20 C15 . . 110.73(18) ?
    C22 C20 C23 . . 110.2(2) ?
    C22 C20 C21 . . 107.1(2) ?
    C17 C16 H16 . . 117.7 ?
    C15 C16 C17 . . 124.67(19) ?
    C15 C16 H16 . . 117.7 ?
    C34 C33 H33 . . 119.3 ?
    C32 C33 C34 . . 121.5(2) ?
    C32 C33 H33 . . 119.3 ?
    O1 C2 C7 . . 122.4(2) ?
    O1 C2 C3 . . 117.49(19) ?
    C3 C2 C7 . . 120.1(2) ?
    C31 C32 H32 . . 120.6 ?
    C33 C32 C31 . . 118.9(2) ?
    C33 C32 H32 . . 120.6 ?
    C5 C4 H4 . . 119.7 ?
    C3 C4 C5 . . 120.5(2) ?
    C3 C4 H4 . . 119.7 ?
    C47 C48 H48A . . 109.5 ?
    C47 C48 H48B . . 109.5 ?
    C47 C48 H48C . . 109.5 ?
    H48A C48 H48B . . 109.5 ?
    H48A C48 H48C . . 109.5 ?
    H48B C48 H48C . . 109.5 ?
    C2 C3 H3 . . 119.8 ?
    C4 C3 C2 . . 120.5(2) ?
    C4 C3 H3 . . 119.8 ?
    C20 C23 H23A . . 109.5 ?
    C20 C23 H23B . . 109.5 ?
    C20 C23 H23C . . 109.5 ?
    H23A C23 H23B . . 109.5 ?
    H23A C23 H23C . . 109.5 ?
    H23B C23 H23C . . 109.5 ?
    C20 C21 H21A . . 109.5 ?
    C20 C21 H21B . . 109.5 ?
    C20 C21 H21C . . 109.5 ?
    H21A C21 H21B . . 109.5 ?
    H21A C21 H21C . . 109.5 ?
    H21B C21 H21C . . 109.5 ?
    C20 C22 H22A . . 109.5 ?
    C20 C22 H22B . . 109.5 ?
    C20 C22 H22C . . 109.5 ?
    H22A C22 H22B . . 109.5 ?
    H22A C22 H22C . . 109.5 ?
    H22B C22 H22C . . 109.5 ?
    C24 C25 H25A . . 109.5 ?
    C24 C25 H25B . . 109.5 ?
    C24 C25 H25C . . 109.5 ?
    H25A C25 H25B . . 109.5 ?
    H25A C25 H25C . . 109.5 ?
    H25B C25 H25C . . 109.5 ?
    C51 C52 H52A . . 109.5 ?
    C51 C52 H52B . . 109.5 ?
    C51 C52 H52C . . 109.5 ?
    H52A C52 H52B . . 109.5 ?
    H52A C52 H52C . . 109.5 ?
    H52B C52 H52C . . 109.5 ?
    C24 C26 H26A . . 109.5 ?
    C24 C26 H26B . . 109.5 ?
    C24 C26 H26C . . 109.5 ?
    H26A C26 H26B . . 109.5 ?
    H26A C26 H26C . . 109.5 ?
    H26B C26 H26C . . 109.5 ?
    C24 C27 H27A . . 109.5 ?
    C24 C27 H27B . . 109.5 ?
    C24 C27 H27C . . 109.5 ?
    H27A C27 H27B . . 109.5 ?
    H27A C27 H27C . . 109.5 ?
    H27B C27 H27C . . 109.5 ?
    C51 C54 H54A . . 109.5 ?
    C51 C54 H54B . . 109.5 ?
    C51 C54 H54C . . 109.5 ?
    H54A C54 H54B . . 109.5 ?
    H54A C54 H54C . . 109.5 ?
    H54B C54 H54C . . 109.5 ?
    C51 C53 H53A . . 109.5 ?
    C51 C53 H53B . . 109.5 ?
    C51 C53 H53C . . 109.5 ?
    H53A C53 H53B . . 109.5 ?
    H53A C53 H53C . . 109.5 ?
    H53B C53 H53C . . 109.5 ?
    C56 O55 H55 . . 109.5 ?
    O55 C56 H56A . . 110.2 ?
    O55 C56 H56B . . 110.2 ?
    O55 C56 C57 . . 107.4 ?
    O55 C56 H57B . 2_666 136(5) ?
    H56A C56 H56B . . 108.5 ?
    H56A C56 H57B . 2_666 82.3 ?
    H56B C56 H57B . 2_666 104.3 ?
    C57 C56 H56A . . 110.2 ?
    C57 C56 H56B . . 110.2 ?
    C57 C56 H57B . 2_666 33.2(13) ?
    C56 C57 H57A . . 109.5 ?
    C56 C57 H57B . 2_666 22.2(7) ?
    C56 C57 H57B . . 109.5 ?
    C56 C57 H57C . . 109.5 ?
    H57A C57 H57B . 2_666 109.8 ?
    H57A C57 H57B . . 109.5 ?
    H57A C57 H57C . . 109.5 ?
    H57B C57 H57B . 2_666 89.2 ?
    H57B C57 H57C . . 109.5 ?
    H57C C57 H57B . 2_666 127.0 ?
loop_
    _geom_torsion_atom_site_label_1
    _geom_torsion_atom_site_label_2
    _geom_torsion_atom_site_label_3
    _geom_torsion_atom_site_label_4
    _geom_torsion_site_symmetry_1
    _geom_torsion_site_symmetry_2
    _geom_torsion_site_symmetry_3
    _geom_torsion_site_symmetry_4
    _geom_torsion
    _geom_torsion_publ_flag
    O36 C35 C34 C29 . . . . -26.1(3) ?
    O36 C35 C34 C33 . . . . 150.3(2) ?
    O9 C8 C7 C6 . . . . -171.03(19) ?
    O9 C8 C7 C2 . . . . 8.6(3) ?
    O19 C14 C15 C20 . . . . 1.0(3) ?
    O19 C14 C15 C16 . . . . 179.95(18) ?
    N38 N37 C35 O36 . . . . -10.2(3) ?
    N38 N37 C35 C34 . . . . 169.49(16) ?
    O28 C29 C34 C35 . . . . -3.6(3) ?
    O28 C29 C34 C33 . . . . 179.85(19) ?
    O28 C29 C30 C31 . . . . -178.9(2) ?
    O1 C2 C3 C4 . . . . 178.5(2) ?
    N37 N38 C39 C40 . . . . 176.36(16) ?
    N37 C35 C34 C29 . . . . 154.17(18) ?
    N37 C35 C34 C33 . . . . -29.4(3) ?
    N11 N10 C8 O9 . . . . 2.4(3) ?
    N11 N10 C8 C7 . . . . -176.81(16) ?
    N10 N11 C12 C13 . . . . -179.22(17) ?
    N10 C8 C7 C6 . . . . 8.2(3) ?
    N10 C8 C7 C2 . . . . -172.16(17) ?
    C41 C42 C47 C50 . . . . -177.05(17) ?
    C41 C42 C47 C49 . . . . -58.6(2) ?
    C41 C42 C47 C48 . . . . 63.3(2) ?
    C41 C42 C43 C44 . . . . 1.0(3) ?
    C41 C40 C39 N38 . . . . 1.0(3) ?
    C41 C40 C45 C44 . . . . -0.2(3) ?
    C35 C34 C33 C32 . . . . -178.1(2) ?
    C29 C34 C33 C32 . . . . -1.6(3) ?
    C39 N38 N37 C35 . . . . -165.93(17) ?
    C39 C40 C41 O46 . . . . 2.0(3) ?
    C39 C40 C41 C42 . . . . -177.45(17) ?
    C39 C40 C45 C44 . . . . 178.68(18) ?
    C34 C29 C30 C31 . . . . -0.2(3) ?
    C34 C33 C32 C31 . . . . 1.0(3) ?
    C45 C40 C41 O46 . . . . -179.09(17) ?
    C45 C40 C41 C42 . . . . 1.4(3) ?
    C45 C40 C39 N38 . . . . -177.95(18) ?
    C45 C44 C43 C42 . . . . 0.1(3) ?
    C45 C44 C51 C52 . . . . 163.4(2) ?
    C45 C44 C51 C54 . . . . -75.5(3) ?
    C45 C44 C51 C53 . . . . 45.0(3) ?
    C47 C42 C41 O46 . . . . -1.7(3) ?
    C47 C42 C41 C40 . . . . 177.80(17) ?
    C47 C42 C43 C44 . . . . -178.56(18) ?
    C13 C14 C15 C20 . . . . -178.64(19) ?
    C13 C14 C15 C16 . . . . 0.3(3) ?
    C13 C18 C17 C24 . . . . -179.34(19) ?
    C13 C18 C17 C16 . . . . 0.1(3) ?
    C8 C7 C6 C5 . . . . -179.70(19) ?
    C8 C7 C2 O1 . . . . 1.5(3) ?
    C8 C7 C2 C3 . . . . -179.73(18) ?
    C43 C42 C41 O46 . . . . 178.74(17) ?
    C43 C42 C41 C40 . . . . -1.8(3) ?
    C43 C42 C47 C50 . . . . 2.5(3) ?
    C43 C42 C47 C49 . . . . 121.0(2) ?
    C43 C42 C47 C48 . . . . -117.1(2) ?
    C43 C44 C45 C40 . . . . -0.5(3) ?
    C43 C44 C51 C52 . . . . -19.5(3) ?
    C43 C44 C51 C54 . . . . 101.6(2) ?
    C43 C44 C51 C53 . . . . -138.0(2) ?
    C30 C29 C34 C35 . . . . 177.79(18) ?
    C30 C29 C34 C33 . . . . 1.2(3) ?
    C30 C31 C32 C33 . . . . 0.0(4) ?
    C12 N11 N10 C8 . . . . 175.70(18) ?
    C12 C13 C14 O19 . . . . 0.1(3) ?
    C12 C13 C14 C15 . . . . 179.71(19) ?
    C12 C13 C18 C17 . . . . -179.93(19) ?
    C7 C6 C5 C4 . . . . -0.8(3) ?
    C7 C2 C3 C4 . . . . -0.3(3) ?
    C14 C13 C12 N11 . . . . -2.4(3) ?
    C14 C13 C18 C17 . . . . 0.1(3) ?
    C14 C15 C20 C23 . . . . 59.9(3) ?
    C14 C15 C20 C21 . . . . 178.7(2) ?
    C14 C15 C20 C22 . . . . -61.8(3) ?
    C14 C15 C16 C17 . . . . -0.1(3) ?
    C18 C13 C12 N11 . . . . 177.55(19) ?
    C18 C13 C14 O19 . . . . -179.92(18) ?
    C18 C13 C14 C15 . . . . -0.3(3) ?
    C18 C17 C24 C25 . . . . 113.7(3) ?
    C18 C17 C24 C26 . . . . -126.1(2) ?
    C18 C17 C24 C27 . . . . -7.0(3) ?
    C18 C17 C16 C15 . . . . -0.1(3) ?
    C6 C7 C2 O1 . . . . -178.82(18) ?
    C6 C7 C2 C3 . . . . -0.1(3) ?
    C6 C5 C4 C3 . . . . 0.4(3) ?
    C51 C44 C45 C40 . . . . 176.63(18) ?
    C51 C44 C43 C42 . . . . -177.03(18) ?
    C24 C17 C16 C15 . . . . 179.40(19) ?
    C5 C4 C3 C2 . . . . 0.2(3) ?
    C20 C15 C16 C17 . . . . 178.8(2) ?
    C16 C17 C24 C25 . . . . -65.8(3) ?
    C16 C17 C24 C26 . . . . 54.4(3) ?
    C16 C17 C24 C27 . . . . 173.6(2) ?
    C16 C15 C20 C23 . . . . -119.0(2) ?
    C16 C15 C20 C21 . . . . -0.2(3) ?
    C16 C15 C20 C22 . . . . 119.3(2) ?
    C2 C7 C6 C5 . . . . 0.6(3) ?
    C32 C31 C30 C29 . . . . -0.4(4) ?
loop_
    _geom_hbond_atom_site_label_D
    _geom_hbond_atom_site_label_H
    _geom_hbond_atom_site_label_A
    _geom_hbond_site_symmetry_A
    _geom_hbond_distance_DH
    _geom_hbond_distance_HA
    _geom_hbond_distance_DA
    _geom_hbond_angle_DHA
    _geom_hbond_publ_flag
    O46 H46 N38 . 0.84 1.81 2.554(2) 147.1 yes
    O19 H19 N11 . 0.84 1.87 2.618(2) 147.7 yes
    O28 H28 O36 . 0.84 1.98 2.696(2) 142.3 yes
    O28 H28 O55 . 0.84 2.35 2.962(7) 129.7 yes
    O1 H1 O9 . 0.84 1.85 2.579(2) 144.1 yes
    N37 H37 O9 . 0.88 2.04 2.905(2) 168.0 yes
    N10 H10 O36 1_455 0.88 2.14 2.970(2) 157.9 yes
    C12 H12 O36 1_455 0.95 2.57 3.360(2) 140.3 no
    C12 H12 O55 1_455 0.95 2.61 3.433(7) 144.8 no
_shelx_space_group_comment
;
The symmetry employed for this shelxl refinement is uniquely defined
by the following loop, which should always be used as a source of
symmetry information in preference to the above space-group names.
They are only intended as comments.
;
_shelx_estimated_absorpt_T_min     0.968
_shelx_estimated_absorpt_T_max     0.993
_shelx_hkl_file
;
  -1   0   0    0.20    0.30
  -1   0   0   -0.50    0.30
  -1   0   0   -0.10    0.20
  -1   0   0   -0.10    0.20
   1   0   0    0.10    0.50
   1   0   0   -0.90    0.90
   1   0   0    0.30    0.10
   1   0   0    0.30    0.40
  -2   0   0  168.88    8.10
  -2   0   0  159.38    7.10
  -2   0   0  154.98    7.10
  -2   0   0  150.98    6.60
  -2   0   0  162.78    6.50
  -2   0   0  153.68    6.50
   2   0   0  151.48    6.70
   2   0   0  153.58    7.10
   2   0   0  154.48    6.50
   2   0   0  152.78    6.50
  -3   0   0   49.90    2.40
  -3   0   0   43.60    2.50
  -3   0   0   48.80    2.90
  -3   0   0   47.50    3.00
  -3   0   0   54.99    4.20
  -3   0   0   50.49    2.30
   3   0   0   46.90    2.50
   3   0   0   48.90    4.60
   3   0   0   54.49    3.20
   3   0   0   47.70    2.20
   3   0   0   46.20    2.20
  -4   0   0   57.79    3.60
  -4   0   0   57.79    2.80
  -4   0   0   53.69    2.50
  -4   0   0   56.09    2.50
  -4   0   0   56.29    4.50
  -4   0   0   55.29    2.90
  -4   0   0   55.29    3.60
   4   0   0   60.69    5.60
   4   0   0   51.09    2.90
   4   0   0   52.09    2.60
   4   0   0   53.39    2.40
  -5   0   0    9.70    1.80
  -5   0   0   11.40    1.10
  -5   0   0   11.10    1.40
  -5   0   0    8.10    2.60
  -5   0   0   10.60    0.70
  -5   0   0   10.60    1.80
  -5   0   0   11.90    1.30
  -5   0   0   11.30    0.70
   5   0   0   11.10    0.80
   5   0   0   10.50    0.70
   5   0   0    8.60    3.00
  -6   0   0   13.10    1.30
  -6   0   0   15.10    3.40
  -6   0   0   13.20    1.80
  -6   0   0   14.80    2.30
  -6   0   0   12.80    2.30
  -6   0   0    9.90    1.30
   6   0   0   10.70    3.90
   6   0   0   11.70    0.60
   6   0   0   12.70    0.60
  -7   0   0   -0.10    1.00
  -7   0   0    1.50    0.80
  -7   0   0   -1.60    1.10
  -7   0   0   -0.70    1.90
  -7   0   0    0.60    0.70
  -7   0   0    2.30    1.50
   7   0   0   -3.80    2.60
  -8   0   0    5.90    1.20
  -8   0   0    6.30    1.70
  -8   0   0    6.90    2.20
  -8   0   0    6.00    1.10
   8   0   0    7.50    4.90
  -9   0   0    3.40    1.60
  -9   0   0   -0.40    1.20
  -9   0   0    1.50    0.90
  -9   0   0    2.90    1.00
   9   0   0    8.50    5.10
 -10   0   0    2.70    1.00
 -10   0   0    2.90    1.00
 -10   0   0    4.30    2.40
 -10   0   0    3.20    1.70
  10   0   0    3.50    4.30
 -11   0   0   -0.60    0.70
 -11   0   0    0.70    0.90
 -11   0   0    0.40    1.50
  11   0   0   -8.10    3.70
  11  -1   0    2.20    4.50
 -11   1   0    4.40    1.10
 -11   1   0    7.10    2.20
 -11   1   0    2.50    0.80
  10  -1   0    0.80    4.70
 -10   1   0    1.40    0.80
 -10   1   0    3.90    1.00
 -10   1   0   -0.10    1.40
 -10   1   0   -0.50    2.00
   9  -1   0    4.60    4.60
  -9   1   0    1.80    1.50
  -9   1   0    1.00    2.00
  -9   1   0    1.50    0.90
  -9   1   0    0.40    0.80
   8  -1   0   50.29    8.00
  -8   1   0   53.59    3.90
  -8   1   0   48.70    3.10
  -8   1   0   56.29    4.90
  -8   1   0   50.39    3.00
   7  -1   0    8.30    3.90
   7  -1   0    5.30    0.50
   7  -1   0    4.60    0.50
  -7   1   0    6.70    2.00
  -7   1   0    3.50    1.20
  -7   1   0    5.70    1.10
  -7   1   0    6.90    1.00
  -7   1   0   12.50    2.30
   6  -1   0   45.00    6.10
   6  -1   0   44.70    2.20
   6  -1   0   42.50    2.10
  -6   1   0   35.00    3.30
  -6   1   0   44.60    2.30
  -6   1   0   42.00    2.40
  -6   1   0   42.00    3.70
  -6   1   0   46.40    3.60
  -6   1   0   44.10    2.20
  -6   1   0   49.60    3.20
   5  -1   0   53.79    2.70
   5  -1   0   59.89    6.20
   5  -1   0   57.89    2.80
  -5   1   0   59.89    2.90
  -5   1   0   60.19    2.80
  -5   1   0   59.29    3.50
  -5   1   0   59.49    2.90
  -5   1   0   51.79    3.10
  -5   1   0   66.69    4.20
  -5   1   0   49.30    3.70
  -5   1   0   59.29    5.00
   4  -1   0    0.60    0.50
   4  -1   0    0.70    2.30
   4  -1   0    0.30    0.40
   4  -1   0    0.50    0.50
  -4   1   0    0.80    1.00
  -4   1   0    0.30    0.90
  -4   1   0    0.50    0.40
  -4   1   0   -0.40    0.50
  -4   1   0    0.40    0.50
  -4   1   0   -0.20    0.80
  -4   1   0   -1.90    1.50
   3  -1   0   46.90    4.50
   3  -1   0   41.10    2.20
   3  -1   0   44.60    2.20
   3  -1   0   43.00    2.20
  -3   1   0   42.50    2.20
  -3   1   0   44.60    2.10
  -3   1   0   41.00    2.70
  -3   1   0   44.10    2.90
  -3   1   0   46.00    2.60
  -3   1   0   48.10    4.40
  -3   1   0   47.40    2.30
   2  -1   0 2186.48  110.49
   2  -1   0 2033.40  102.19
  -2  -1   0  443.36   19.00
  -2  -1   0  451.35   19.90
   2   1   0  450.15   19.00
  -3  -1   0  109.79    4.50
  -3  -1   0  110.59    4.50
  -3  -1   0  105.69    4.90
  -3  -1   0  111.69    4.90
  -3  -1   0   99.09    5.90
  -3  -1   0  112.89    6.70
  -3  -1   0  112.99    5.50
   3   1   0  110.09    5.60
   3   1   0  111.19    5.60
   3   1   0  107.19    4.50
   3   1   0  105.59    4.60
   3   1   0   93.29    5.00
   3   1   0  108.19    6.80
  -4  -1   0  170.88    8.30
  -4  -1   0  172.38    8.30
  -4  -1   0  179.18    9.90
  -4  -1   0  163.98    7.50
  -4  -1   0  170.28    7.00
  -4  -1   0  160.38    7.80
   4   1   0  174.28   10.20
   4   1   0  174.28    8.40
   4   1   0  158.88    7.10
   4   1   0  178.68    8.40
   4   1   0  166.98    7.00
  -5  -1   0    4.30    0.90
  -5  -1   0    5.20    1.50
  -5  -1   0    3.20    2.30
  -5  -1   0    3.30    1.50
  -5  -1   0    3.10    0.70
   5   1   0    1.00    2.10
   5   1   0    2.60    1.40
  -6  -1   0   68.69    6.20
  -6  -1   0   66.09    3.50
  -6  -1   0   58.69    4.40
  -6  -1   0   69.69    4.70
  -6  -1   0   61.39    3.80
  -6  -1   0   68.49    3.60
   6   1   0   61.99    6.80
  -7  -1   0    3.30    1.90
  -7  -1   0    4.90    2.90
  -7  -1   0    2.70    0.90
  -7  -1   0    2.40    1.60
  -7  -1   0    4.20    1.30
  -7  -1   0    4.60    1.10
   7   1   0    1.60    3.40
  -8  -1   0   73.59    4.10
  -8  -1   0   74.09    4.60
  -8  -1   0   77.89    4.10
  -8  -1   0   58.79    5.30
  -9  -1   0    4.90    1.20
  -9  -1   0    1.80    1.00
  -9  -1   0    3.40    2.10
  -9  -1   0    5.30    1.80
   9   1   0    7.40    4.60
 -10  -1   0   10.40    1.50
 -10  -1   0    5.90    1.80
 -10  -1   0   12.70    3.00
 -10  -1   0   10.90    1.60
  10   1   0    4.60    4.60
 -11  -1   0   14.20    1.80
 -11  -1   0   12.90    2.40
  11   1   0   19.20    6.60
  10  -2   0   18.70    6.80
 -10   2   0   36.10    3.70
 -10   2   0   35.90    2.40
 -10   2   0   34.00    4.80
   9  -2   0   47.50    8.60
  -9   2   0   47.00    5.10
  -9   2   0   46.40    2.70
  -9   2   0   45.50    4.00
  -9   2   0   40.60    2.80
   8  -2   0    0.90    4.10
   8  -2   0    0.40    0.40
  -8   2   0    0.30    0.70
  -8   2   0    1.50    1.60
  -8   2   0    0.90    1.40
  -8   2   0    2.50    1.00
   7  -2   0   48.20    7.60
   7  -2   0   51.19    2.60
   7  -2   0   51.09    2.70
  -7   2   0   37.00    4.00
  -7   2   0   57.19    2.90
  -7   2   0   61.19    3.80
  -7   2   0   49.60    3.10
  -7   2   0   58.79    4.80
  -7   2   0   54.09    2.70
  -7   2   0   52.39    2.80
   6  -2   0   14.60    4.30
   6  -2   0   12.80    1.20
   6  -2   0   11.30    1.20
  -6   2   0   13.30    1.20
  -6   2   0   13.50    1.80
  -6   2   0   13.70    1.30
  -6   2   0   14.10    1.20
  -6   2   0   11.10    1.40
  -6   2   0   14.80    2.60
  -6   2   0   15.00    2.30
   5  -2   0  161.38    7.10
   5  -2   0  159.18   10.30
   5  -2   0  153.08    7.10
  -5   2   0  163.08    8.50
  -5   2   0  149.99    8.00
  -5   2   0  161.58    7.10
  -5   2   0  159.78    7.80
  -5   2   0  168.78    7.00
  -5   2   0  159.28    7.20
   4  -2   0   57.69    2.80
   4  -2   0   48.60    4.90
   4  -2   0   49.70    2.80
   4  -2   0   49.90    2.70
  -4   2   0   57.39    2.60
  -4   2   0   56.99    3.00
  -4   2   0   58.59    2.90
  -4   2   0   57.09    3.30
  -4   2   0   51.39    3.40
   3  -2   0  362.66   16.70
   3  -2   0  395.66   18.70
  -3   2   0  429.96   17.30
  -3   2   0  420.36   17.10
  -3   2   0  393.86   16.80
   2  -2   0   21.30    1.00
  -2   2   0   20.00    1.60
  -2   2   0   23.40    1.50
  -2   2   0   19.30    1.70
  -2   2   0   21.90    1.00
   1  -2   0 1420.86   79.69
  -1   2   0 1337.97   77.59
   0  -2   0   -0.10    0.20
   0  -2   0   -0.20    0.20
   0   2   0   -0.10    0.20
   0   2   0   -0.20    0.20
  -1  -2   0 1426.86   78.19
  -2  -2   0   23.30    1.50
  -2  -2   0   21.50    2.90
  -2  -2   0   23.70    1.30
  -2  -2   0   24.00    1.40
  -2  -2   0   22.20    1.50
  -2  -2   0   23.80    2.00
   2   2   0   22.50    1.40
   2   2   0   23.30    1.70
   2   2   0   22.80    1.60
   2   2   0   23.50    2.20
   2   2   0   22.60    1.30
  -3  -2   0    7.60    1.40
  -3  -2   0    8.20    1.00
  -3  -2   0    9.30    0.80
  -3  -2   0    6.60    1.90
  -3  -2   0    6.80    0.90
  -3  -2   0    9.00    0.70
  -3  -2   0    8.40    1.30
   3   2   0    6.10    1.00
   3   2   0    9.70    2.50
   3   2   0    8.10    0.70
   3   2   0    7.40    1.50
   3   2   0    9.70    1.60
   3   2   0    8.80    0.90
  -4  -2   0   91.19    5.10
  -4  -2   0   97.09    4.10
  -4  -2   0   96.99    4.60
  -4  -2   0   94.59    4.60
  -4  -2   0   96.69    5.40
  -4  -2   0   95.79    4.00
  -4  -2   0   98.69    6.80
   4   2   0   95.79    5.40
   4   2   0   88.19    4.30
   4   2   0   94.39    4.10
   4   2   0  103.29    7.20
   4   2   0   75.99    4.60
   4   2   0   95.19    5.30
  -5  -2   0   -0.80    1.70
  -5  -2   0    0.70    0.20
  -5  -2   0    2.10    1.30
  -5  -2   0    0.80    0.70
  -5  -2   0    0.40    1.00
  -5  -2   0    1.10    0.20
  -5  -2   0    0.90    0.80
   5   2   0    0.30    0.30
   5   2   0    1.30    2.00
   5   2   0    0.40    1.30
   5   2   0    1.30    1.10
   5   2   0    0.80    0.30
  -6  -2   0    1.70    0.80
  -6  -2   0    0.80    1.20
  -6  -2   0    4.00    1.60
  -6  -2   0    2.20    0.80
  -6  -2   0    1.40    2.40
   6   2   0    5.10    1.80
   6   2   0    1.20    2.50
   6   2   0    0.90    1.10
  -7  -2   0    2.00    2.70
  -7  -2   0   -0.10    0.90
  -7  -2   0    1.00    1.00
  -7  -2   0    1.40    0.90
  -7  -2   0    0.70    1.20
  -7  -2   0    1.00    0.90
   7   2   0   -2.20    2.90
  -8  -2   0    1.20    1.00
  -8  -2   0   -1.60    1.10
  -8  -2   0    1.40    1.10
  -8  -2   0    0.70    0.80
  -9  -2   0    1.50    1.20
  -9  -2   0    4.50    1.20
  -9  -2   0    1.90    1.00
  -9  -2   0    0.50    1.80
   9   2   0    9.50    4.80
 -10  -2   0    8.10    2.80
 -10  -2   0    9.40    1.60
 -10  -2   0   10.50    1.90
 -10  -2   0    9.60    1.50
 -11  -2   0   10.20    1.50
 -11  -2   0   11.10    2.20
 -11  -2   0   13.40    1.80
  10  -3   0    3.10    4.80
 -10   3   0    5.70    1.00
 -10   3   0    4.60    2.00
 -10   3   0    4.40    1.00
 -10   3   0    4.10    0.90
 -10   3   0    2.40    1.90
   9  -3   0   84.09   10.30
   9  -3   0   68.49    3.20
  -9   3   0   86.29    6.50
  -9   3   0   71.89    4.10
  -9   3   0   71.69    5.20
  -9   3   0   78.29    3.80
   8  -3   0  247.08   17.60
   8  -3   0  274.17   11.60
   8  -3   0  275.87   11.50
  -8   3   0  272.17   14.20
  -8   3   0  248.18   11.90
  -8   3   0  281.17   11.60
  -8   3   0  271.97   11.70
  -8   3   0  268.17   13.00
  -8   3   0  269.27   11.60
   7  -3   0   99.09    9.60
   7  -3   0   82.19    4.40
   7  -3   0   96.79    4.50
  -7   3   0   93.49    4.30
  -7   3   0   87.69    5.40
  -7   3   0   96.59    4.50
  -7   3   0   90.89    6.40
  -7   3   0   83.79    5.80
  -7   3   0   91.19    4.60
  -7   3   0   78.99    4.60
   6  -3   0    6.50    1.00
   6  -3   0    5.10    3.50
   6  -3   0    5.80    1.00
  -6   3   0    8.20    1.20
  -6   3   0    6.60    1.10
  -6   3   0    8.20    0.90
  -6   3   0    7.00    1.60
  -6   3   0    3.80    1.50
  -6   3   0    4.70    1.70
   5  -3   0   22.70    4.20
   5  -3   0   23.30    1.70
   5  -3   0   24.70    1.80
  -5   3   0   19.10    2.20
  -5   3   0   26.40    1.90
  -5   3   0   21.20    1.90
  -5   3   0   22.50    2.20
  -5   3   0   25.60    1.40
   4  -3   0  303.17   14.20
   4  -3   0  330.47   14.20
   4  -3   0  345.37   17.10
   4  -3   0  324.07   13.90
  -4   3   0  339.07   14.80
  -4   3   0  353.56   14.80
  -4   3   0  327.77   14.30
  -4   3   0  347.97   14.40
  -4   3   0  333.97   13.80
   3  -3   0    8.90    0.60
  -3   3   0    7.00    1.10
  -3   3   0   10.10    0.70
  -3   3   0   10.60    1.20
  -3   3   0    8.30    0.90
  -3   3   0   10.30    1.30
   2  -3   0 3648.23  209.08
   1  -3   0 6169.08  296.77
  -1   3   0 6658.53  296.77
   0  -3   0  711.03   54.59
   0   3   0  655.53   53.69
  -1  -3   0  237.68   10.10
  -1  -3   0  236.18   10.30
   1   3   0  225.58   10.10
   1   3   0  245.48   10.40
  -2  -3   0  195.48    8.20
  -2  -3   0  199.28    8.20
  -2  -3   0  178.08    8.30
  -2  -3   0  198.38    8.30
  -2  -3   0  180.58    8.70
   2   3   0  186.28    8.80
   2   3   0  191.68    8.20
   2   3   0  187.88    8.40
  -3  -3   0  274.97   11.30
  -3  -3   0  272.07   11.70
  -3  -3   0  258.77   13.50
  -3  -3   0  273.27   11.60
  -3  -3   0  278.77   11.30
  -3  -3   0  260.87   12.20
   3   3   0  250.57   11.40
   3   3   0  272.57   12.30
   3   3   0  274.87   12.10
   3   3   0  245.48   11.60
   3   3   0  278.87   11.30
  -4  -3   0   -0.60    0.60
  -4  -3   0   -0.20    0.40
  -4  -3   0    2.50    1.10
  -4  -3   0   -1.00    0.60
  -4  -3   0   -0.60    0.40
  -4  -3   0   -0.70    1.30
  -4  -3   0    0.40    0.70
   4   3   0   -0.40    1.00
   4   3   0    0.60    0.80
   4   3   0   -0.20    0.60
   4   3   0   -0.30    0.50
   4   3   0    0.40    1.10
  -5  -3   0   66.89    5.70
  -5  -3   0   66.69    4.10
  -5  -3   0   61.79    3.40
  -5  -3   0   64.89    3.50
  -5  -3   0   63.59    2.80
  -5  -3   0   58.49    4.30
   5   3   0   59.29    4.50
   5   3   0   59.29    4.20
   5   3   0   55.79    3.60
   5   3   0   63.09    2.90
   5   3   0   57.89    3.00
  -6  -3   0   41.60    3.60
  -6  -3   0   43.00    3.60
  -6  -3   0   49.50    3.00
  -6  -3   0   42.50    5.40
  -6  -3   0   49.50    3.00
   6   3   0   43.70    4.00
   6   3   0   44.80    2.00
   6   3   0   47.60    4.10
   6   3   0   43.30    2.00
  -7  -3   0  131.69    7.80
  -7  -3   0  135.39    6.70
  -7  -3   0  126.39    9.90
  -7  -3   0  135.09    6.80
  -7  -3   0  146.19    6.80
   7   3   0  138.39    8.30
   7   3   0  125.79    7.90
  -8  -3   0    7.70    1.50
  -8  -3   0    8.40    2.00
  -8  -3   0    8.90    1.60
  -8  -3   0    8.80    1.50
  -9  -3   0    7.20    2.30
  -9  -3   0    6.10    1.30
  -9  -3   0    6.10    1.40
  -9  -3   0    1.50    1.20
 -10  -3   0    4.10    1.60
 -10  -3   0    9.50    2.50
 -10  -3   0    8.40    1.60
 -10  -3   0    7.80    1.40
 -11  -3   0    1.60    1.00
 -11  -3   0    0.50    1.30
 -11  -3   0    2.50    1.20
  10  -4   0    0.40    4.60
 -10   4   0   -0.20    0.60
 -10   4   0    0.90    0.70
 -10   4   0    2.30    0.70
 -10   4   0    2.10    2.40
 -10   4   0   -0.10    1.30
   9  -4   0  105.29   10.30
   9  -4   0   84.59    4.20
   9  -4   0   87.49    4.20
  -9   4   0   84.79    4.60
  -9   4   0   90.59    4.30
  -9   4   0   82.79    5.60
  -9   4   0   76.59    6.80
  -9   4   0   86.39    4.30
  -9   4   0   89.49    4.20
   8  -4   0    3.50    4.50
   8  -4   0    0.80    0.90
   8  -4   0    0.60    0.80
  -8   4   0    3.20    1.00
  -8   4   0    1.10    0.80
  -8   4   0    1.40    1.00
  -8   4   0   -0.50    1.60
  -8   4   0    0.50    1.00
  -8   4   0    2.10    1.40
   7  -4   0   29.80    2.20
   7  -4   0   40.90    8.60
   7  -4   0   33.80    2.40
  -7   4   0   31.10    1.80
  -7   4   0   34.20    3.20
  -7   4   0   28.20    2.30
  -7   4   0   27.20    2.00
  -7   4   0   31.70    2.50
  -7   4   0   31.40    3.30
  -7   4   0   28.70    3.90
   6  -4   0   10.80    4.20
   6  -4   0    4.40    1.00
   6  -4   0    5.20    1.10
  -6   4   0    3.00    1.40
  -6   4   0    5.60    1.20
  -6   4   0    3.70    0.80
  -6   4   0    7.40    1.60
  -6   4   0    4.00    1.20
  -6   4   0    3.30    0.60
   5  -4   0  173.18    8.30
   5  -4   0  189.58    8.30
   5  -4   0  173.58   11.50
  -5   4   0  175.58    7.70
  -5   4   0  183.88    8.90
  -5   4   0  191.78    8.40
  -5   4   0  169.18    8.00
  -5   4   0  189.58    8.90
  -5   4   0  184.68    8.50
   4  -4   0   57.79    5.60
   4  -4   0   51.19    2.50
   4  -4   0   56.19    3.20
   4  -4   0   53.19    3.10
  -4   4   0   58.89    3.30
  -4   4   0   50.59    2.80
  -4   4   0   53.99    3.40
  -4   4   0   55.89    3.20
   3  -4   0   63.09    3.00
   3  -4   0   73.69    3.70
  -3   4   0   75.39    3.80
  -3   4   0   70.79    3.40
  -3   4   0   66.39    3.80
  -3   4   0   73.59    3.90
   2  -4   0   17.40    1.70
   2  -4   0   18.50    1.50
   2  -4   0   14.70    0.90
   2  -4   0   18.30    1.60
  -2   4   0   16.20    1.60
  -2   4   0   15.90    1.20
  -2   4   0   17.30    1.70
  -2   4   0   20.80    1.80
   1  -4   0   11.80    2.10
   1  -4   0   11.10    1.00
   1  -4   0    6.60    1.00
  -1   4   0   10.70    1.30
  -1   4   0    8.30    1.10
  -1   4   0    9.00    1.20
  -1   4   0   10.80    1.00
   0  -4   0  108.29    5.30
   0  -4   0  109.59    5.00
   0  -4   0  120.09    5.10
   0  -4   0  108.29    5.30
   0   4   0  106.89    5.00
   0   4   0  116.79    5.10
   0   4   0  111.09    5.40
   0   4   0  118.49    5.40
   0   4   0  113.69    5.30
  -1  -4   0   62.79    3.30
  -1  -4   0   69.79    3.20
  -1  -4   0   61.59    3.20
  -1  -4   0   63.19    2.90
  -1  -4   0   63.59    3.40
   1   4   0   61.39    3.30
   1   4   0   63.89    3.70
   1   4   0   59.99    2.80
   1   4   0   61.69    3.40
   1   4   0   65.19    3.50
  -2  -4   0    8.00    1.60
  -2  -4   0    6.70    0.60
  -2  -4   0    7.90    1.10
  -2  -4   0    6.40    0.90
   2   4   0    7.30    1.10
   2   4   0    6.70    0.90
   2   4   0    8.20    1.60
  -3  -4   0   20.10    1.50
  -3  -4   0   17.80    1.70
  -3  -4   0   20.30    1.70
  -3  -4   0   19.60    1.40
  -3  -4   0   20.10    2.40
   3   4   0   19.80    2.40
   3   4   0   16.30    1.70
   3   4   0   18.90    1.50
   3   4   0   20.60    2.10
   3   4   0   18.00    1.50
  -4  -4   0  105.29    5.30
  -4  -4   0   97.19    5.90
  -4  -4   0  113.19    4.90
  -4  -4   0  111.59    5.30
  -4  -4   0  104.29    4.90
  -4  -4   0  102.99    7.40
   4   4   0  101.89    5.40
   4   4   0  105.19    6.10
   4   4   0  103.59    5.00
   4   4   0  106.89    5.90
   4   4   0  112.79    5.00
  -5  -4   0   19.60    1.30
  -5  -4   0   16.60    1.70
  -5  -4   0   21.40    2.80
  -5  -4   0   14.40    3.50
  -5  -4   0   17.90    1.30
  -5  -4   0   18.00    1.70
   5   4   0   18.60    1.40
   5   4   0   16.30    2.00
   5   4   0   17.00    2.40
   5   4   0   17.90    1.50
   5   4   0   20.70    2.80
  -6  -4   0    1.20    0.80
  -6  -4   0    6.40    3.00
  -6  -4   0    2.00    0.40
  -6  -4   0    2.90    1.70
  -6  -4   0    2.60    1.00
   6   4   0    2.20    0.70
   6   4   0    2.50    0.60
   6   4   0    2.50    1.50
   6   4   0    1.00    1.40
  -7  -4   0   93.89    5.00
  -7  -4   0   89.49    8.40
  -7  -4   0   91.79    5.10
   7   4   0   99.39    6.30
   7   4   0   82.19    6.20
  -8  -4   0   12.80    1.90
  -8  -4   0   16.70    2.00
  -8  -4   0   10.80    1.80
   8   4   0   13.10    2.60
   8   4   0    9.80    2.50
  -9  -4   0    7.70    1.50
  -9  -4   0    5.50    1.40
  -9  -4   0    4.10    1.40
 -10  -4   0    5.70    1.30
 -10  -4   0    2.70    1.40
 -10  -4   0    3.90    1.50
 -11  -4   0    0.90    1.10
 -11  -4   0    0.20    0.90
 -11  -4   0    1.40    1.30
  10  -5   0    9.70    1.00
  10  -5   0    6.00    5.80
  10  -5   0    5.90    0.90
 -10   5   0    5.50    2.00
 -10   5   0    6.30    0.90
 -10   5   0    8.80    3.40
 -10   5   0    4.40    0.70
 -10   5   0    5.70    1.00
 -10   5   0    6.30    0.90
   9  -5   0    8.60    1.20
   9  -5   0    8.10    1.30
   9  -5   0    6.90    5.50
  -9   5   0    8.10    1.90
  -9   5   0    7.10    1.40
  -9   5   0    6.40    1.00
  -9   5   0    9.30    3.00
  -9   5   0    6.90    1.20
  -9   5   0    7.90    1.30
   8  -5   0   14.80    1.80
   8  -5   0    9.90    4.70
   8  -5   0   17.00    1.80
  -8   5   0   13.90    2.00
  -8   5   0   15.40    1.90
  -8   5   0   14.90    2.30
  -8   5   0   15.40    1.50
  -8   5   0   18.00    3.40
   7  -5   0   24.30    2.20
   7  -5   0   18.20    5.60
   7  -5   0   23.50    2.10
  -7   5   0   25.20    3.10
  -7   5   0   23.20    1.80
  -7   5   0   24.80    2.60
  -7   5   0   23.00    3.10
  -7   5   0   26.90    3.00
   6  -5   0   96.39    8.90
   6  -5   0   89.49    4.80
   6  -5   0   87.69    4.80
  -6   5   0   91.59    5.50
  -6   5   0   90.79    5.30
  -6   5   0   87.59    4.40
  -6   5   0   85.99    5.00
  -6   5   0   89.89    4.80
   5  -5   0    1.30    0.80
   5  -5   0    4.70    3.20
   5  -5   0    1.00    0.90
  -5   5   0    0.20    0.90
  -5   5   0    2.70    1.20
  -5   5   0    1.20    1.10
  -5   5   0    0.90    0.60
  -5   5   0    0.90    0.90
   4  -5   0    5.20    0.50
  -4   5   0    4.90    1.20
  -4   5   0    5.30    1.30
  -4   5   0    4.10    0.80
  -4   5   0    5.60    1.20
   3  -5   0   75.19    3.90
   3  -5   0   65.99    4.00
   3  -5   0   70.09    3.10
  -3   5   0   79.29    4.20
  -3   5   0   68.29    4.10
  -3   5   0   75.09    4.10
  -3   5   0   74.69    3.60
   2  -5   0  745.83   31.30
   1  -5   0 3614.94  203.08
  -1   5   0 3674.83  200.58
   0  -5   0   70.99    4.00
   0  -5   0   72.29    3.80
   0  -5   0   73.09    3.60
   0  -5   0   69.49    3.50
   0   5   0   72.79    3.90
   0   5   0   74.49    3.50
   0   5   0   75.39    3.60
   0   5   0   77.09    4.00
   0   5   0   70.39    3.70
  -1  -5   0  464.45   19.20
  -1  -5   0  455.15   19.20
   1   5   0  410.16   19.20
   1   5   0  458.75   19.30
   1   5   0  466.25   19.30
  -2  -5   0   30.70    2.50
  -2  -5   0   32.40    2.10
  -2  -5   0   31.90    2.10
  -2  -5   0   30.60    1.60
  -2  -5   0   30.40    2.10
  -2  -5   0   27.90    2.10
   2   5   0   33.80    2.10
   2   5   0   25.70    2.00
   2   5   0   30.00    2.20
   2   5   0   31.50    2.60
  -3  -5   0   52.89    2.90
  -3  -5   0   53.09    3.60
  -3  -5   0   51.19    2.90
  -3  -5   0   51.19    2.90
  -3  -5   0   48.80    3.00
  -3  -5   0   49.60    2.40
   3   5   0   51.49    3.20
   3   5   0   51.59    2.90
   3   5   0   50.19    3.70
  -4  -5   0   -0.60    0.80
  -4  -5   0    0.20    0.70
  -4  -5   0    1.40    0.80
  -4  -5   0    1.00    0.70
  -4  -5   0   -0.30    1.10
  -4  -5   0    0.60    1.80
   4   5   0   -0.30    0.90
   4   5   0    1.80    1.20
   4   5   0    0.50    0.80
   4   5   0    0.10    0.70
   4   5   0   -0.30    1.30
  -5  -5   0    4.20    1.50
  -5  -5   0    4.20    2.80
  -5  -5   0    8.50    1.00
  -5  -5   0    8.20    1.10
  -5  -5   0    7.10    1.30
  -5  -5   0    7.40    1.30
   5   5   0    5.00    1.10
   5   5   0    6.70    1.00
   5   5   0    4.10    1.80
   5   5   0    5.00    1.50
   5   5   0    7.10    1.50
  -6  -5   0   21.60    3.10
  -6  -5   0   22.50    1.50
  -6  -5   0   21.90    2.10
  -6  -5   0   21.80    1.50
  -6  -5   0   22.80    2.20
  -6  -5   0   23.20    4.70
   6   5   0   18.20    2.70
   6   5   0   22.80    1.60
   6   5   0   20.90    1.70
   6   5   0   22.10    2.40
   6   5   0   17.90    3.00
  -7  -5   0   -0.10    0.90
  -7  -5   0    1.90    1.10
  -7  -5   0    1.40    0.40
  -7  -5   0    2.00    2.60
   7   5   0    1.80    1.70
   7   5   0    1.00    0.50
   7   5   0   -0.40    1.20
   7   5   0    0.50    0.60
  -8  -5   0    7.50    1.50
  -8  -5   0   12.70    2.00
  -8  -5   0    4.60    1.40
   8   5   0    6.90    2.60
   8   5   0    8.20    2.30
  -9  -5   0   10.80    1.80
  -9  -5   0   15.00    2.00
  -9  -5   0   13.30    2.10
 -10  -5   0   20.60    2.30
 -10  -5   0   23.10    2.60
 -10  -5   0   19.10    2.50
 -11  -5   0   21.40    2.60
 -11  -5   0   20.60    2.60
 -11  -5   0   19.10    2.50
  10  -6   0    2.10    0.90
  10  -6   0   -7.00    4.20
 -10   6   0    0.70    1.70
 -10   6   0   -1.10    0.60
 -10   6   0    0.90    1.00
 -10   6   0    0.90    0.60
   9  -6   0    2.30    3.80
   9  -6   0    3.10    1.10
   9  -6   0    2.30    1.10
  -9   6   0    1.20    2.20
  -9   6   0    3.70    1.40
  -9   6   0    2.30    1.20
  -9   6   0    2.90    1.70
  -9   6   0    2.40    1.00
  -9   6   0    2.80    0.80
   8  -6   0   13.60    5.90
   8  -6   0   14.10    1.90
   8  -6   0   11.90    1.70
  -8   6   0    9.90    1.80
  -8   6   0   11.40    1.90
  -8   6   0    8.70    2.00
  -8   6   0   15.30    3.10
  -8   6   0   12.70    1.40
   7  -6   0   -0.10    3.60
   7  -6   0    4.00    1.30
   7  -6   0    5.30    1.60
  -7   6   0    4.50    1.80
  -7   6   0    7.20    1.90
  -7   6   0    5.30    1.00
  -7   6   0    4.00    1.40
  -7   6   0    4.30    1.50
   6  -6   0    5.60    3.80
   6  -6   0    2.30    1.20
   6  -6   0    2.80    1.10
  -6   6   0    0.80    1.10
  -6   6   0    2.00    1.20
  -6   6   0    4.80    1.50
  -6   6   0    3.30    1.40
  -6   6   0    2.80    0.80
   5  -6   0  105.19    5.40
   5  -6   0  104.09    8.60
   5  -6   0   94.99    5.30
  -5   6   0   98.89    4.80
  -5   6   0   95.49    5.40
  -5   6   0   97.29    5.30
  -5   6   0   95.39    5.50
   4  -6   0   75.69    3.30
  -4   6   0   75.49    4.50
  -4   6   0   77.69    4.40
  -4   6   0   78.89    3.90
  -4   6   0   75.39    4.40
   3  -6   0  627.94   25.50
   3  -6   0  604.64   25.30
   3  -6   0  586.14   25.40
  -3   6   0  573.54   25.40
  -3   6   0  581.74   25.40
  -3   6   0  590.34   25.30
   2  -6   0   26.40    2.00
   2  -6   0   27.90    2.50
   2  -6   0   29.70    2.20
   2  -6   0   29.60    2.20
  -2   6   0   33.30    2.00
  -2   6   0   30.10    2.40
  -2   6   0   28.60    2.50
  -2   6   0   28.90    2.10
   1  -6   0  191.58    9.00
   1  -6   0  196.78    8.60
   1  -6   0  194.28    8.80
   1  -6   0  202.58    9.10
  -1   6   0  191.68    9.10
  -1   6   0  188.78    9.00
  -1   6   0  193.68    8.70
  -1   6   0  193.68    8.60
   0  -6   0   43.70    2.40
   0  -6   0   44.80    2.40
   0  -6   0   41.80    2.80
   0   6   0   42.50    2.50
   0   6   0   40.40    2.60
   0   6   0   39.90    2.70
   0   6   0   41.00    2.80
   0   6   0   38.60    2.30
  -1  -6   0  103.09    5.30
  -1  -6   0  109.39    5.00
  -1  -6   0  106.39    5.10
  -1  -6   0  104.29    4.70
  -1  -6   0   95.69    5.20
   1   6   0  107.09    5.00
   1   6   0  112.59    5.40
   1   6   0   96.49    4.60
   1   6   0   98.19    5.30
   1   6   0   94.29    5.20
  -2  -6   0   23.00    2.00
  -2  -6   0   22.40    1.90
  -2  -6   0   23.90    2.00
  -2  -6   0   26.30    1.90
  -2  -6   0   25.50    1.40
  -2  -6   0   26.50    1.90
   2   6   0   22.70    1.30
   2   6   0   21.50    2.10
   2   6   0   23.80    2.40
   2   6   0   26.60    2.20
   2   6   0   26.60    2.00
  -3  -6   0    7.50    1.30
  -3  -6   0   11.70    1.30
  -3  -6   0    7.80    1.70
  -3  -6   0   12.10    1.30
  -3  -6   0   10.00    1.20
  -3  -6   0   10.70    0.80
   3   6   0    7.90    1.60
   3   6   0    7.60    1.30
   3   6   0    9.60    1.40
  -4  -6   0    2.40    1.40
  -4  -6   0    3.40    0.90
  -4  -6   0    1.90    0.50
  -4  -6   0    3.40    0.90
  -4  -6   0    1.30    1.00
  -4  -6   0    1.10    1.00
   4   6   0    2.00    1.00
   4   6   0    2.10    1.60
   4   6   0    3.20    1.10
   4   6   0    1.00    1.00
   4   6   0    2.30    1.30
  -5  -6   0    4.50    1.00
  -5  -6   0    3.90    2.60
  -5  -6   0    4.90    1.30
  -5  -6   0    4.20    1.10
  -5  -6   0    4.00    0.90
   5   6   0    5.00    1.90
   5   6   0    4.00    1.10
   5   6   0    3.50    1.30
   5   6   0    5.80    1.00
   5   6   0    3.70    1.60
  -6  -6   0    8.80    2.10
  -6  -6   0   11.00    1.20
  -6  -6   0   14.40    2.00
  -6  -6   0    9.00    1.60
   6   6   0    8.00    1.30
   6   6   0    9.70    1.30
   6   6   0   14.30    2.80
   6   6   0    6.90    1.70
   6   6   0    9.00    2.00
  -7  -6   0   34.10    1.90
  -7  -6   0   38.60    6.40
  -7  -6   0   35.60    2.80
  -7  -6   0   32.40    3.00
   7   6   0   35.30    2.40
   7   6   0   27.90    3.80
   7   6   0   36.00    3.90
   7   6   0   30.20    3.10
   7   6   0   32.40    2.30
  -8  -6   0   18.10    2.20
  -8  -6   0   17.60    2.40
   8   6   0   17.80    1.10
   8   6   0   16.70    3.10
   8   6   0   16.50    3.10
  -9  -6   0    0.70    1.10
  -9  -6   0    1.00    1.00
  -9  -6   0   -0.10    1.20
   9   6   0    2.00    1.90
   9   6   0    2.40    1.80
 -10  -6   0    1.90    1.30
 -10  -6   0    3.60    1.50
 -10  -6   0    1.70    1.20
  10  -7   0   -0.80    0.90
  10  -7   0    6.10    5.60
  10  -7   0    2.80    1.20
 -10   7   0    1.30    0.80
 -10   7   0    1.50    0.70
 -10   7   0    0.30    1.10
 -10   7   0    5.40    2.00
   9  -7   0    0.90    1.20
   9  -7   0    6.30    5.10
   9  -7   0    0.50    1.00
  -9   7   0    0.40    1.60
  -9   7   0    1.50    1.30
  -9   7   0    2.90    1.30
  -9   7   0    1.40    0.80
  -9   7   0    1.00    1.90
   8  -7   0    3.50    4.40
   8  -7   0    6.00    2.10
  -8   7   0    5.70    1.00
  -8   7   0    8.20    1.80
  -8   7   0    3.20    1.90
  -8   7   0    4.10    1.60
  -8   7   0    6.80    1.70
   7  -7   0    3.50    4.30
   7  -7   0    2.00    1.10
   7  -7   0    1.20    1.10
  -7   7   0    1.70    1.40
  -7   7   0    5.60    1.60
  -7   7   0    2.50    0.90
  -7   7   0    3.60    1.80
  -7   7   0    1.30    1.40
   6  -7   0  124.69    6.50
   6  -7   0  127.39   10.60
   6  -7   0  123.19    6.50
  -6   7   0  121.29    6.80
  -6   7   0  124.69    7.00
  -6   7   0  118.89    6.80
  -6   7   0  110.79    7.10
  -6   7   0  129.19    5.90
   5  -7   0    0.90    1.10
  -5   7   0    3.20    1.40
  -5   7   0    1.20    1.20
  -5   7   0    0.80    0.70
  -5   7   0   -0.70    1.10
   4  -7   0  139.29    7.30
   4  -7   0  145.99    6.10
  -4   7   0  157.58    6.80
  -4   7   0  140.99    7.40
  -4   7   0  145.59    7.50
  -4   7   0  148.99    7.60
   3  -7   0  102.19    4.70
   3  -7   0  113.79    5.80
   3  -7   0  109.59    5.80
   3  -7   0  115.29    5.90
  -3   7   0  106.89    5.90
  -3   7   0  102.29    5.60
  -3   7   0  107.39    5.20
  -3   7   0  104.59    5.90
   2  -7   0  465.05   20.00
   2  -7   0  497.35   20.30
   2  -7   0  469.35   20.30
   2  -7   0  435.26   19.70
  -2   7   0  473.25   20.40
  -2   7   0  456.45   20.30
  -2   7   0  458.05   20.00
   1  -7   0   31.70    2.20
   1  -7   0   34.40    2.50
   1  -7   0   33.60    2.60
   1  -7   0   33.70    2.40
  -1   7   0   34.10    2.10
  -1   7   0   26.50    2.50
  -1   7   0   33.50    2.60
  -1   7   0   32.20    2.30
   0  -7   0    7.00    1.40
   0  -7   0    8.20    1.20
   0  -7   0    5.90    1.40
   0  -7   0    7.90    1.10
   0   7   0    7.80    1.30
   0   7   0    7.20    1.40
   0   7   0    7.30    1.10
   0   7   0    5.60    1.50
   0   7   0    8.60    1.10
  -1  -7   0   33.30    2.30
  -1  -7   0   40.90    2.90
  -1  -7   0   35.80    2.10
  -1  -7   0   43.60    2.90
  -1  -7   0   39.60    2.40
   1   7   0   38.20    2.90
   1   7   0   38.70    2.70
   1   7   0   35.80    2.90
   1   7   0   39.50    2.60
   1   7   0   34.70    2.00
  -2  -7   0    8.80    0.90
  -2  -7   0   10.40    1.50
  -2  -7   0   10.60    1.50
  -2  -7   0   15.00    1.60
  -2  -7   0    9.90    1.60
  -2  -7   0   10.50    1.50
   2   7   0    8.40    1.60
   2   7   0    9.70    1.60
   2   7   0   13.40    2.00
   2   7   0    9.90    0.90
   2   7   0   10.60    1.50
  -3  -7   0   71.79    3.30
  -3  -7   0   68.99    4.10
  -3  -7   0   70.09    4.00
  -3  -7   0   69.19    4.00
  -3  -7   0   72.99    4.00
  -3  -7   0   71.09    4.50
   3   7   0   73.89    4.80
   3   7   0   72.39    4.20
   3   7   0   74.39    4.10
   3   7   0   73.19    4.30
  -4  -7   0    0.80    0.50
  -4  -7   0   -0.90    0.80
  -4  -7   0    1.00    0.90
  -4  -7   0    0.00    0.70
  -4  -7   0    1.80    0.90
  -4  -7   0    1.10    1.30
   4   7   0    1.20    0.80
   4   7   0    1.00    1.10
   4   7   0    0.60    1.50
   4   7   0    1.20    1.00
  -5  -7   0   54.69    4.20
  -5  -7   0   52.89    3.30
  -5  -7   0   62.49    6.30
  -5  -7   0   60.09    2.80
  -5  -7   0   54.09    3.70
  -5  -7   0   59.39    3.60
  -5  -7   0   61.09    3.30
   5   7   0   60.59    4.80
   5   7   0   56.79    3.40
   5   7   0   55.89    3.90
   5   7   0   57.79    3.50
   5   7   0   54.39    4.20
  -6  -7   0   25.60    2.10
  -6  -7   0   29.60    2.10
  -6  -7   0   30.10    2.60
  -6  -7   0   32.50    2.60
  -6  -7   0   28.60    1.70
  -6  -7   0   30.60    5.40
   6   7   0   25.70    2.20
   6   7   0   30.30    3.40
   6   7   0   26.30    2.90
   6   7   0   27.60    2.40
  -7  -7   0   74.69    3.80
  -7  -7   0   79.39    4.60
   7   7   0   70.39    3.90
   7   7   0   70.89    5.00
   7   7   0   69.99    4.10
   7   7   0   75.99    5.80
   7   7   0   70.09    5.70
  -8  -7   0    2.30    1.30
  -8  -7   0    1.90    0.60
  -8  -7   0    3.50    1.30
   8   7   0    0.10    1.80
   8   7   0    1.80    0.80
   8   7   0    2.80    1.90
   8   7   0    1.40    0.90
  -9  -7   0    1.50    1.30
  -9  -7   0    0.60    1.00
  -9  -7   0    0.80    1.40
   9   7   0    0.60    1.60
   9   7   0    0.40    1.90
 -10  -7   0   13.90    2.10
 -10  -7   0   12.70    2.20
 -10  -7   0   11.00    1.80
  10   7   0    8.80    3.20
   9  -8   0   10.50    1.90
   9  -8   0    6.90    5.70
   9  -8   0   14.70    2.00
  -9   8   0   12.70    3.40
  -9   8   0   13.80    2.40
  -9   8   0   16.80    2.40
   8  -8   0   16.50    2.60
   8  -8   0   12.40    5.40
   8  -8   0   19.00    2.40
  -8   8   0   16.30    1.70
  -8   8   0   17.80    2.60
  -8   8   0   17.80    2.60
  -8   8   0   16.30    2.60
   7  -8   0    0.40    1.30
   7  -8   0    1.30    3.70
   7  -8   0    0.90    1.20
  -7   8   0    0.90    1.30
  -7   8   0    0.20    0.80
  -7   8   0    0.60    1.30
  -7   8   0    1.40    1.60
  -7   8   0   -0.40    1.20
   6  -8   0   10.30    4.40
   6  -8   0   15.40    2.10
  -6   8   0   12.20    2.20
  -6   8   0   13.60    2.40
  -6   8   0   13.70    1.60
  -6   8   0   15.70    2.30
  -6   8   0   17.20    2.60
   5  -8   0   20.70    2.40
   5  -8   0   18.80    2.30
  -5   8   0   22.30    1.90
  -5   8   0   24.70    2.50
  -5   8   0   26.90    2.70
  -5   8   0   20.30    2.70
   4  -8   0  111.09    4.80
   4  -8   0  116.79    6.30
  -4   8   0  105.69    6.00
  -4   8   0  113.59    5.50
  -4   8   0  111.59    6.30
  -4   8   0  113.39    6.20
   3  -8   0  777.82   33.50
   3  -8   0  814.22   33.70
   3  -8   0  771.42   33.50
  -3   8   0  789.22   33.40
  -3   8   0  785.02   33.70
  -3   8   0  785.32   33.70
   2  -8   0  447.46   20.30
   2  -8   0  426.56   19.70
   2  -8   0  468.65   20.00
   2  -8   0  492.85   20.30
  -2   8   0  430.56   20.20
  -2   8   0  473.65   21.20
  -2   8   0  471.55   19.90
  -2   8   0  473.75   19.70
   1  -8   0    3.40    1.50
   1  -8   0    2.50    1.00
   1  -8   0    2.70    0.90
   1  -8   0    4.00    1.40
  -1   8   0    1.10    0.70
  -1   8   0    2.50    0.90
  -1   8   0    1.60    1.40
  -1   8   0    3.40    1.20
   0  -8   0   47.30    3.40
   0  -8   0   44.90    2.80
   0  -8   0   40.80    3.10
   0  -8   0   49.00    3.00
   0   8   0   47.40    3.50
   0   8   0   45.10    3.10
   0   8   0   51.79    3.40
   0   8   0   47.90    2.70
   0   8   0   52.69    3.10
  -1  -8   0   10.40    1.20
  -1  -8   0   11.00    2.20
  -1  -8   0    9.00    1.40
  -1  -8   0   12.10    1.80
  -1  -8   0   13.20    1.60
   1   8   0   12.20    1.90
   1   8   0   11.30    1.60
   1   8   0   10.30    1.70
   1   8   0   11.90    1.80
  -2  -8   0  241.88   11.50
  -2  -8   0  253.07   11.40
  -2  -8   0  258.57   11.30
  -2  -8   0  251.57   10.80
  -2  -8   0  250.67   11.50
  -2  -8   0  254.97   11.60
   2   8   0  248.68   12.00
   2   8   0  251.57   11.50
   2   8   0  250.07   11.60
   2   8   0  247.08   11.60
   2   8   0  250.87   10.60
  -3  -8   0    6.30    1.60
  -3  -8   0    4.10    1.00
  -3  -8   0    3.00    1.20
  -3  -8   0    5.30    1.10
  -3  -8   0    5.50    1.40
   3   8   0    2.80    1.30
   3   8   0    2.50    1.20
   3   8   0    3.90    1.60
   3   8   0    4.50    1.30
  -4  -8   0  128.59    7.00
  -4  -8   0  130.19    6.40
  -4  -8   0  122.29    6.20
  -4  -8   0  116.19    6.20
  -4  -8   0  118.69    6.50
   4   8   0  118.99    7.30
   4   8   0  126.49    6.40
   4   8   0  123.99    6.50
  -5  -8   0   -0.70    0.70
  -5  -8   0   -1.30    1.80
  -5  -8   0   -0.40    0.70
  -5  -8   0    0.50    0.40
  -5  -8   0    0.80    0.90
  -5  -8   0    0.30    1.30
  -5  -8   0   -0.20    0.70
   5   8   0   -1.70    1.00
   5   8   0    0.60    1.20
   5   8   0    0.60    1.00
   5   8   0    0.00    1.10
   5   8   0   -3.20    1.50
  -6  -8   0    7.50    3.60
  -6  -8   0    5.90    1.30
  -6  -8   0    4.90    1.20
  -6  -8   0    6.30    0.80
  -6  -8   0    4.20    1.40
  -6  -8   0    4.40    1.50
   6   8   0    9.20    2.00
   6   8   0    5.20    1.70
   6   8   0    9.60    1.60
   6   8   0    4.70    1.50
   6   8   0    2.80    1.80
  -7  -8   0    2.40    1.30
  -7  -8   0    0.80    0.60
  -7  -8   0    1.10    0.80
  -7  -8   0    2.60    1.30
  -7  -8   0    2.60    0.90
   7   8   0   -0.90    1.70
   7   8   0    0.10    1.10
   7   8   0    0.30    1.20
   7   8   0    0.60    0.90
  -8  -8   0   -1.40    1.00
  -8  -8   0   -2.20    1.00
  -8  -8   0   -0.70    0.60
  -8  -8   0    0.50    0.60
   8   8   0    0.70    2.30
   8   8   0    1.50    1.60
   8   8   0   -0.20    1.00
   8   8   0   -0.70    0.80
   8   8   0   -2.30    1.20
  -9  -8   0    1.60    1.40
  -9  -8   0    3.40    1.10
  -9  -8   0    2.50    1.50
   9   8   0    3.60    2.50
   9   8   0    5.50    2.80
   9   8   0    4.10    0.60
 -10  -8   0   10.20    2.00
 -10  -8   0    9.80    1.90
 -10  -8   0    5.70    1.40
  10   8   0    4.00    2.50
   9  -9   0   30.80    8.40
   9  -9   0   28.70    4.60
  -9   9   0   18.80    2.90
  -9   9   0   28.30    3.70
  -9   9   0   20.90    1.90
  -9   9   0   20.20    2.80
   8  -9   0   11.70    5.00
   8  -9   0   13.20    2.40
   8  -9   0   18.20    2.20
  -8   9   0   16.30    2.60
  -8   9   0   18.60    2.80
  -8   9   0   15.20    2.50
  -8   9   0   14.70    1.70
   7  -9   0    8.90    4.70
   7  -9   0    9.40    1.90
   7  -9   0    8.70    1.80
  -7   9   0    4.50    1.90
  -7   9   0    5.70    1.70
  -7   9   0    8.00    2.00
  -7   9   0    4.10    1.80
  -7   9   0    7.10    1.30
   6  -9   0   69.79    8.50
   6  -9   0   74.19    4.90
  -6   9   0   74.99    5.00
  -6   9   0   75.39    4.10
  -6   9   0   74.79    5.10
  -6   9   0   75.09    5.10
   5  -9   0   29.10    2.90
   5  -9   0   30.60    2.90
  -5   9   0   24.00    2.60
  -5   9   0   27.60    3.00
  -5   9   0   28.30    3.00
  -5   9   0   26.50    2.20
   4  -9   0    7.00    0.60
   4  -9   0    6.70    1.80
   4  -9   0    6.50    0.70
  -4   9   0    3.50    1.60
  -4   9   0    7.30    1.70
  -4   9   0    5.30    1.50
  -4   9   0    8.40    1.30
   3  -9   0   70.29    4.40
   3  -9   0   65.19    4.30
   3  -9   0   59.29    4.20
  -3   9   0   64.39    3.70
  -3   9   0   61.79    4.10
  -3   9   0   60.89    4.40
  -3   9   0   71.69    4.60
   2  -9   0    1.10    0.90
   2  -9   0   -0.30    0.90
   2  -9   0    0.40    0.90
  -2   9   0    1.10    0.90
  -2   9   0    0.50    1.00
  -2   9   0   -0.20    0.90
  -2   9   0    1.60    1.20
   1  -9   0   38.80    3.00
   1  -9   0   38.20    2.80
   1  -9   0   37.50    2.70
   1  -9   0   38.20    3.30
  -1   9   0   37.00    3.30
  -1   9   0   43.90    2.80
  -1   9   0   40.00    2.70
  -1   9   0   40.30    3.10
  -1   9   0   42.30    2.80
   0  -9   0   56.09    3.30
   0  -9   0   56.39    3.40
   0  -9   0   56.09    3.70
   0  -9   0   56.49    3.90
   0  -9   0   53.49    3.20
   0   9   0   56.39    3.80
   0   9   0   53.49    3.10
   0   9   0   50.09    3.60
   0   9   0   60.69    3.50
   0   9   0   59.89    3.90
  -1  -9   0   -0.10    0.90
  -1  -9   0   -0.60    0.80
  -1  -9   0   -0.90    1.00
  -1  -9   0    0.20    0.80
  -1  -9   0    0.10    0.70
   1   9   0    1.10    1.20
   1   9   0   -0.50    1.40
   1   9   0    0.70    0.60
   1   9   0   -0.20    0.70
   1   9   0    0.40    0.90
  -2  -9   0    0.50    0.90
  -2  -9   0   -0.10    1.10
  -2  -9   0    0.60    0.80
  -2  -9   0    0.50    0.70
  -2  -9   0   -0.70    1.00
  -2  -9   0    0.70    0.60
   2   9   0    0.30    1.00
   2   9   0   -0.10    1.20
   2   9   0   -0.20    0.80
   2   9   0   -0.80    1.10
  -3  -9   0   49.70    3.70
  -3  -9   0   52.39    3.40
  -3  -9   0   55.49    3.50
  -3  -9   0   49.50    3.50
  -3  -9   0   49.90    2.70
  -3  -9   0   55.39    3.50
   3   9   0   51.49    3.60
   3   9   0   51.79    3.70
   3   9   0   51.79    3.80
   3   9   0   45.10    4.10
  -4  -9   0   58.69    2.90
  -4  -9   0   66.09    3.90
  -4  -9   0   61.29    3.70
  -4  -9   0   56.39    4.10
  -4  -9   0   58.49    3.60
  -4  -9   0   55.89    3.90
   4   9   0   60.69    4.80
   4   9   0   49.70    3.70
   4   9   0   44.00    4.40
   4   9   0   58.79    4.10
  -5  -9   0   98.99    5.60
  -5  -9   0   98.79    4.50
  -5  -9   0  100.39    5.50
  -5  -9   0   94.29    5.30
  -5  -9   0   92.39    5.30
   5   9   0   92.99    5.60
   5   9   0   93.39    6.00
   5   9   0   95.29    5.90
   5   9   0   98.19    6.60
   5   9   0  102.29    5.50
  -6  -9   0   73.89    4.40
  -6  -9   0   66.99    4.60
  -6  -9   0   76.79    3.50
  -6  -9   0   73.19    4.80
  -6  -9   0   72.39    4.30
   6   9   0   71.99    5.60
   6   9   0   71.69    4.50
   6   9   0   76.09    4.40
   6   9   0   61.59    5.80
  -7  -9   0    0.90    0.60
  -7  -9   0   -0.80    1.00
  -7  -9   0    1.20    0.90
  -7  -9   0   -1.10    1.10
  -7  -9   0    1.00    0.90
   7   9   0   -0.10    1.00
   7   9   0   -1.60    1.40
   7   9   0   -0.40    1.10
   7   9   0    1.40    1.50
   7   9   0   -1.00    1.90
  -8  -9   0   74.39    4.80
  -8  -9   0   72.59    3.90
  -8  -9   0   78.99    4.80
  -8  -9   0   74.49    3.60
   8   9   0   67.99    6.00
   8   9   0   62.89    5.10
   8   9   0   67.49    4.10
   8   9   0   72.79    4.30
   8   9   0   60.99    6.20
  -9  -9   0    0.90    1.40
  -9  -9   0    0.80    0.50
  -9  -9   0    0.90    0.60
  -9  -9   0    0.80    1.30
  -9  -9   0    1.00    0.70
  -9  -9   0   -1.00    0.80
   9   9   0    0.10    0.90
   9   9   0    1.50    2.40
   9   9   0    4.30    1.80
   9   9   0    4.30    2.30
 -10  -9   0    1.10    0.90
 -10  -9   0    0.90    1.30
 -10  -9   0    0.40    0.70
 -10  -9   0    2.20    1.80
  10   9   0   -5.00    2.00
  10   9   0    4.10    2.40
   9 -10   0   -0.70    5.20
   9 -10   0   -0.10    0.70
  -9  10   0   -0.60    1.50
  -9  10   0    4.00    1.90
  -9  10   0    0.90    0.90
   8 -10   0    1.10    0.90
   8 -10   0    5.00    2.00
   8 -10   0   -1.10    4.00
  -8  10   0    3.20    1.70
  -8  10   0    4.80    1.70
  -8  10   0    3.50    1.10
  -8  10   0    5.50    1.80
   7 -10   0    5.90    1.90
   7 -10   0    6.00    4.70
  -7  10   0    6.00    1.80
  -7  10   0    5.40    1.20
  -7  10   0    2.50    1.70
  -7  10   0    3.10    1.80
  -7  10   0    9.70    2.30
   6 -10   0   11.30    2.20
   6 -10   0   11.10    2.10
  -6  10   0   11.30    2.40
  -6  10   0   13.40    2.40
  -6  10   0   13.10    1.70
  -6  10   0   16.00    2.60
   5 -10   0   26.10    2.90
   5 -10   0   24.20    2.80
  -5  10   0   25.20    2.30
  -5  10   0   27.60    3.20
  -5  10   0   25.10    3.00
  -5  10   0   22.70    2.60
   4 -10   0   55.29    2.60
   4 -10   0   52.19    2.60
   4 -10   0   54.79    4.20
  -4  10   0   51.29    3.90
  -4  10   0   54.39    3.40
  -4  10   0   61.59    4.50
  -4  10   0   51.29    4.10
   3 -10   0  311.37   13.80
   3 -10   0  329.57   15.40
   3 -10   0  327.37   15.10
   3 -10   0  324.07   15.00
  -3  10   0  329.67   14.80
  -3  10   0  320.47   15.30
  -3  10   0  311.77   15.20
  -3  10   0  342.97   14.50
   2 -10   0   65.99    4.10
   2 -10   0   68.89    4.60
   2 -10   0   77.59    4.60
   2 -10   0   69.59    4.40
  -2  10   0   69.09    4.70
  -2  10   0   69.29    4.20
  -2  10   0   77.29    4.90
  -2  10   0   70.79    4.10
   1 -10   0   54.69    3.50
   1 -10   0   48.40    3.10
   1 -10   0   51.99    3.80
   1 -10   0   51.39    3.30
   1 -10   0   55.09    3.80
  -1  10   0   58.79    3.50
  -1  10   0   50.09    3.80
  -1  10   0   57.49    3.30
  -1  10   0   53.19    3.90
  -1  10   0   49.99    3.40
   0 -10   0    0.20    0.70
   0 -10   0    1.80    0.90
   0 -10   0    3.10    1.60
   0 -10   0    1.10    1.10
   0 -10   0    1.80    1.00
   0  10   0    1.10    1.10
   0  10   0    3.00    0.90
   0  10   0    1.40    1.00
   0  10   0    3.00    1.30
   0  10   0    0.90    1.50
  -1 -10   0    2.90    1.10
  -1 -10   0    4.20    1.10
  -1 -10   0    3.20    1.20
  -1 -10   0    3.40    1.30
  -1 -10   0    3.80    1.00
   1  10   0    4.10    1.30
   1  10   0    2.00    0.70
   1  10   0    7.20    1.70
   1  10   0    4.60    1.40
   1  10   0    2.80    1.50
  -2 -10   0   30.10    2.50
  -2 -10   0   32.90    2.80
  -2 -10   0   33.70    2.20
  -2 -10   0   35.20    2.60
  -2 -10   0   34.30    3.10
   2  10   0   36.70    2.00
   2  10   0   40.00    3.40
   2  10   0   30.70    3.10
   2  10   0   35.20    2.90
   2  10   0   35.40    2.90
  -3 -10   0   18.30    2.00
  -3 -10   0   14.70    2.10
  -3 -10   0   16.10    1.40
  -3 -10   0   17.70    2.70
  -3 -10   0   15.60    2.10
  -3 -10   0   18.10    2.30
   3  10   0   23.90    3.20
   3  10   0   17.40    1.40
   3  10   0   13.10    2.30
   3  10   0   17.70    2.30
   3  10   0   17.40    2.10
  -4 -10   0  128.69    6.50
  -4 -10   0  120.89    5.40
  -4 -10   0  122.19    6.60
  -4 -10   0  109.59    6.80
  -4 -10   0  122.89    6.40
  -4 -10   0  116.99    6.40
   4  10   0  122.89    6.70
   4  10   0  111.99    6.50
   4  10   0  115.99    7.30
   4  10   0  107.89    8.50
  -5 -10   0  121.69    6.40
  -5 -10   0  117.49    5.40
  -5 -10   0  127.09    6.50
  -5 -10   0  119.89    7.30
   5  10   0  117.39    6.50
   5  10   0  112.99    7.80
   5  10   0  105.09    6.70
  -6 -10   0    2.20    1.20
  -6 -10   0    0.50    1.40
  -6 -10   0   -0.10    1.30
  -6 -10   0    0.90    1.10
  -6 -10   0    0.10    0.50
   6  10   0    0.00    1.60
   6  10   0   -0.80    1.40
   6  10   0    0.50    1.20
   6  10   0    0.10    1.20
   6  10   0   -0.30    1.50
  -7 -10   0    0.40    0.50
  -7 -10   0   -0.20    1.20
  -7 -10   0   -1.30    1.10
  -7 -10   0    0.70    1.00
  -7 -10   0    2.30    1.50
   7  10   0   -0.10    1.90
   7  10   0    3.10    2.00
   7  10   0    2.30    1.70
   7  10   0    0.10    1.30
   7  10   0    1.70    1.40
  -8 -10   0   -0.10    1.20
  -8 -10   0    0.30    0.60
  -8 -10   0    2.90    1.40
  -8 -10   0    1.60    0.90
   8  10   0    0.10    1.20
   8  10   0    3.90    2.20
   8  10   0    1.20    2.20
   8  10   0    3.70    1.40
   8  10   0   -0.30    1.70
  -9 -10   0    5.10    0.90
  -9 -10   0    4.90    1.10
  -9 -10   0   10.20    2.20
  -9 -10   0    4.90    1.70
  -9 -10   0    3.60    1.00
  -9 -10   0    6.30    1.10
   9  10   0    4.20    1.30
   9  10   0    5.50    2.90
   9  10   0    8.30    2.50
   9  10   0    7.10    1.50
   9  10   0    9.40    2.80
   8 -11   0    1.30    0.80
   8 -11   0   -7.90    3.70
  -8  11   0    0.10    0.90
  -8  11   0    1.60    1.70
  -8  11   0    0.90    1.80
  -8  11   0   -1.60    1.00
   7 -11   0    1.80    1.70
   7 -11   0   -3.00    4.00
  -7  11   0   -1.50    1.50
  -7  11   0   -0.10    1.00
  -7  11   0   -0.40    1.50
  -7  11   0    1.90    1.40
  -7  11   0   -2.00    1.20
   6 -11   0    5.50    1.90
   6 -11   0    6.40    1.90
  -6  11   0    3.20    1.80
  -6  11   0    7.80    1.40
  -6  11   0    3.60    1.50
  -6  11   0    8.50    2.00
   5 -11   0   13.60    2.30
   5 -11   0   16.10    2.70
  -5  11   0   16.10    2.00
  -5  11   0   14.90    2.50
  -5  11   0   16.40    2.90
  -5  11   0   14.30    2.70
   4 -11   0   40.00    3.60
   4 -11   0   41.70    2.20
   4 -11   0   43.50    2.30
  -4  11   0   42.10    3.40
  -4  11   0   46.10    3.20
  -4  11   0   43.00    4.10
  -4  11   0   40.60    4.00
   3 -11   0   30.70    2.90
   3 -11   0   30.80    3.90
   3 -11   0   36.00    3.20
   3 -11   0   29.30    2.70
   3 -11   0   32.20    2.30
  -3  11   0   35.70    2.80
  -3  11   0   33.60    3.30
  -3  11   0   38.30    3.10
  -3  11   0   32.80    3.60
   2 -11   0   10.20    2.10
   2 -11   0    8.30    1.60
   2 -11   0   10.50    1.70
   2 -11   0    8.80    1.30
   2 -11   0   11.80    2.30
  -2  11   0   10.60    2.30
  -2  11   0   11.20    2.20
  -2  11   0    8.70    1.60
  -2  11   0   12.30    1.70
   1 -11   0    3.20    1.20
   1 -11   0    5.00    1.80
   1 -11   0    1.40    1.20
   1 -11   0    3.40    1.30
   1 -11   0    3.20    1.00
  -1  11   0    2.30    1.40
  -1  11   0    4.30    1.30
  -1  11   0    3.20    1.10
  -1  11   0    6.60    1.70
  -1  11   0    3.00    1.20
   0 -11   0   57.29    4.40
   0 -11   0   54.69    4.30
   0 -11   0   60.39    3.70
   0 -11   0   63.99    3.90
   0 -11   0   59.09    3.70
   0  11   0   61.49    4.60
   0  11   0   55.69    3.70
   0  11   0   55.89    4.20
   0  11   0   63.39    3.50
   0  11   0   62.19    4.20
  -1 -11   0    9.70    1.70
  -1 -11   0   12.50    1.70
  -1 -11   0   11.80    1.60
  -1 -11   0   11.10    2.00
  -1 -11   0   14.00    2.30
   1  11   0   14.00    2.40
   1  11   0   10.10    2.00
   1  11   0   11.10    1.70
   1  11   0   11.30    1.30
   1  11   0    9.30    2.10
  -2 -11   0   81.89    5.20
  -2 -11   0   79.39    4.60
  -2 -11   0   84.79    5.20
  -2 -11   0   76.69    4.10
  -2 -11   0   82.69    4.80
   2  11   0   78.19    5.30
   2  11   0   79.79    3.90
   2  11   0   74.99    4.70
   2  11   0   70.49    4.90
  -3 -11   0   14.00    2.30
  -3 -11   0   14.30    1.40
  -3 -11   0   15.30    2.40
  -3 -11   0   16.10    1.90
  -3 -11   0   10.80    2.00
  -3 -11   0   14.30    2.10
   3  11   0   13.40    2.30
   3  11   0   13.70    1.20
   3  11   0   13.30    2.10
   3  11   0   14.20    2.70
  -4 -11   0   22.20    2.50
  -4 -11   0   20.70    2.50
  -4 -11   0   21.80    2.50
  -4 -11   0   18.50    1.50
  -4 -11   0   19.20    2.30
   4  11   0   18.90    3.10
   4  11   0   21.80    2.90
   4  11   0   17.50    2.60
   4  11   0   18.30    2.70
  -5 -11   0   39.50    3.80
  -5 -11   0   46.80    3.70
  -5 -11   0   41.30    2.30
  -5 -11   0   40.70    3.30
  -5 -11   0   42.30    3.40
   5  11   0   38.00    3.40
   5  11   0   35.10    3.80
   5  11   0   46.90    4.80
  -6 -11   0    1.20    1.20
  -6 -11   0    3.80    1.40
  -6 -11   0    4.80    1.70
  -6 -11   0    1.90    1.40
  -6 -11   0    3.30    0.70
   6  11   0    1.70    1.40
   6  11   0    1.50    1.80
   6  11   0    0.90    1.30
   6  11   0    1.20    2.30
   6  11   0    1.20    1.40
  -7 -11   0    1.60    1.20
  -7 -11   0    1.30    1.50
  -7 -11   0    0.10    1.50
  -7 -11   0    1.80    0.60
  -7 -11   0    1.50    1.10
   7  11   0    6.20    2.50
   7  11   0   -0.50    1.10
   7  11   0   -0.50    1.50
   7  11   0    0.80    1.90
  -8 -11   0    9.80    1.10
  -8 -11   0    8.80    2.00
  -8 -11   0    9.10    2.10
  -8 -11   0    9.80    1.60
   8  11   0    6.30    1.70
   8  11   0    6.40    2.60
   8  11   0   11.50    3.10
   8  11   0   13.30    2.80
   8  11   0   10.60    2.00
  -9 -11   0    0.30    0.60
  -9 -11   0    0.90    0.90
  -9 -11   0    0.60    0.70
  -9 -11   0    0.60    0.90
  -9 -11   0    1.50    1.40
   9  11   0    0.70    2.00
   9  11   0   -0.30    1.90
   9  11   0   -0.20    1.10
   9  11   0    2.30    1.40
   9  11   0    1.30    2.50
   8 -12   0    9.80    6.10
  -8  12   0   11.30    2.30
  -8  12   0    6.90    2.20
  -8  12   0    7.40    2.10
  -8  12   0   11.10    2.60
   7 -12   0    9.50    4.90
   7 -12   0    7.60    2.20
  -7  12   0    9.60    2.80
  -7  12   0    7.10    1.90
  -7  12   0    9.30    2.20
  -7  12   0    6.90    1.90
  -7  12   0    7.50    2.30
   6 -12   0    7.60    2.30
   6 -12   0   11.60    2.40
  -6  12   0    6.90    1.80
  -6  12   0    9.50    2.10
  -6  12   0    6.80    2.00
  -6  12   0    8.30    1.70
   5 -12   0   12.90    2.50
   5 -12   0   11.20    2.60
  -5  12   0   11.70    1.90
  -5  12   0    8.20    2.10
  -5  12   0    8.30    2.10
  -5  12   0    9.30    2.50
   4 -12   0   51.29    4.30
   4 -12   0   52.79    2.80
  -4  12   0   58.19    3.80
  -4  12   0   55.59    4.80
  -4  12   0   51.39    4.10
  -4  12   0   58.09    4.50
   3 -12   0    1.80    1.30
   3 -12   0    0.50    1.70
   3 -12   0    1.20    0.70
   3 -12   0    0.10    1.50
  -3  12   0    0.20    1.10
  -3  12   0    0.00    1.30
  -3  12   0    3.50    2.00
  -3  12   0    0.00    1.40
   2 -12   0    7.20    1.20
   2 -12   0    5.70    1.50
   2 -12   0    8.90    1.90
   2 -12   0    7.20    1.70
   2 -12   0    5.40    2.00
  -2  12   0    4.70    1.80
  -2  12   0    3.90    2.10
  -2  12   0    7.70    1.60
  -2  12   0    4.50    1.50
  -2  12   0    5.10    1.50
   1 -12   0    2.80    1.40
   1 -12   0    4.80    1.40
   1 -12   0    3.50    1.20
   1 -12   0    4.30    1.20
   1 -12   0    6.10    1.70
  -1  12   0    4.20    1.20
  -1  12   0    2.60    1.40
  -1  12   0    4.60    1.30
  -1  12   0    3.30    1.60
  -1  12   0    2.20    1.60
   0 -12   0  210.08   10.30
   0 -12   0  179.38    9.10
   0 -12   0  190.08    9.20
   0 -12   0  214.18    9.60
   0 -12   0  197.48   10.00
   0  12   0  198.58   10.20
   0  12   0  178.38    9.60
   0  12   0  188.98    8.90
   0  12   0  179.68   10.00
  -1 -12   0    0.60    1.50
  -1 -12   0    1.40    1.00
  -1 -12   0    2.90    1.10
  -1 -12   0    3.40    1.80
  -1 -12   0    2.30    1.20
   1  12   0    3.80    1.80
   1  12   0    2.50    1.50
   1  12   0    5.30    1.60
   1  12   0    2.30    1.30
   1  12   0    2.30    0.90
  -2 -12   0   -0.10    1.00
  -2 -12   0   -1.80    0.70
  -2 -12   0    0.80    1.10
  -2 -12   0    0.00    1.00
  -2 -12   0   -1.80    1.30
   2  12   0    1.80    1.20
   2  12   0    0.90    1.70
   2  12   0    0.50    1.40
   2  12   0    0.10    0.60
   2  12   0   -0.20    1.60
  -3 -12   0    1.10    1.40
  -3 -12   0    0.50    1.00
  -3 -12   0    2.50    1.30
  -3 -12   0    2.10    0.90
  -3 -12   0    1.80    1.50
   3  12   0    1.90    1.90
   3  12   0    0.50    0.60
   3  12   0    1.30    1.60
   3  12   0    0.00    1.40
   3  12   0    2.40    1.50
  -4 -12   0   37.30    3.50
  -4 -12   0   47.30    3.60
  -4 -12   0   42.90    3.70
  -4 -12   0   42.30    2.60
  -4 -12   0   36.60    3.50
   4  12   0   44.60    4.50
   4  12   0   44.70    3.60
   4  12   0   53.09    4.20
   4  12   0   43.50    3.90
  -5 -12   0   15.80    2.20
  -5 -12   0   16.20    1.40
  -5 -12   0   17.20    2.60
  -5 -12   0   17.60    2.50
  -5 -12   0   18.00    2.50
   5  12   0   17.20    2.80
   5  12   0   15.00    3.30
   5  12   0   15.20    2.60
   5  12   0   14.60    2.50
  -6 -12   0   11.70    2.10
  -6 -12   0   17.80    2.50
  -6 -12   0    9.70    1.90
  -6 -12   0   12.90    1.20
  -6 -12   0   12.60    2.10
   6  12   0    8.40    2.40
   6  12   0    9.70    2.50
   6  12   0   12.00    2.20
   6  12   0   13.60    3.40
   6  12   0   12.70    2.40
  -7 -12   0    7.60    2.00
  -7 -12   0   10.30    2.20
  -7 -12   0    8.90    1.80
  -7 -12   0   11.50    1.90
  -7 -12   0    9.60    1.10
   7  12   0   10.90    2.80
   7  12   0   10.50    2.30
   7  12   0    7.90    3.00
   7  12   0   11.40    2.30
   7  12   0   11.20    2.50
  -8 -12   0   23.70    2.50
  -8 -12   0   24.80    1.70
  -8 -12   0   28.70    3.10
  -8 -12   0   27.90    3.20
   8  12   0   17.90    3.40
   8  12   0   21.10    2.90
   8  12   0   26.50    3.00
   8  12   0   21.20    4.30
   8  12   0   26.40    4.10
  -9 -12   0    4.10    1.20
  -9 -12   0    5.40    1.70
  -9 -12   0    0.50    1.20
  -9 -12   0    7.90    2.10
  -9 -12   0    3.10    0.80
  -9 -12   0    4.80    0.80
   9  12   0    6.90    2.90
   9  12   0    4.50    3.20
   9  12   0    0.80    1.50
   9  12   0    4.10    1.50
   7 -13   0   -1.30    4.70
   7 -13   0    0.40    1.00
  -7  13   0    1.20    1.70
  -7  13   0    0.90    1.10
  -7  13   0   -0.70    1.10
  -7  13   0   -1.00    1.40
  -7  13   0   -2.30    1.50
   6 -13   0    5.80    2.20
   6 -13   0    7.00    2.00
  -6  13   0    2.20    1.30
  -6  13   0    2.20    1.60
  -6  13   0    4.50    1.70
  -6  13   0    3.70    2.20
   5 -13   0   22.70    3.40
   5 -13   0   23.40    3.50
  -5  13   0   26.10    3.70
  -5  13   0   25.90    3.70
  -5  13   0   26.40    2.70
  -5  13   0   20.70    2.90
   4 -13   0  168.38    7.60
   4 -13   0  170.88    9.70
  -4  13   0  180.08    9.90
  -4  13   0  174.88    9.20
  -4  13   0  185.48    8.90
  -4  13   0  165.38    9.70
   3 -13   0    7.90    1.70
   3 -13   0    7.70    2.30
   3 -13   0    5.80    1.70
   3 -13   0    6.60    1.10
  -3  13   0    6.40    1.70
  -3  13   0    5.40    2.30
  -3  13   0    7.70    1.90
  -3  13   0    8.80    2.10
   2 -13   0   42.70    2.90
   2 -13   0   39.50    3.90
   2 -13   0   41.60    3.50
   2 -13   0   44.20    3.50
   2 -13   0   43.60    3.90
  -2  13   0   46.00    3.50
  -2  13   0   44.30    3.40
  -2  13   0   43.80    3.30
  -2  13   0   45.80    4.40
  -2  13   0   36.40    3.80
   1 -13   0   -0.80    1.10
   1 -13   0    0.20    1.30
   1 -13   0    0.10    1.60
   1 -13   0   -0.80    1.60
   1 -13   0    0.20    0.90
  -1  13   0    0.30    0.90
  -1  13   0    0.50    1.00
  -1  13   0   -0.20    1.10
  -1  13   0   -0.30    1.80
  -1  13   0    0.90    1.90
   0 -13   0   23.20    3.00
   0 -13   0   18.90    2.30
   0 -13   0   18.80    2.20
   0 -13   0   22.50    2.80
   0 -13   0   17.80    2.30
   0  13   0   19.10    2.00
   0  13   0   18.90    2.60
   0  13   0   25.40    3.10
   0  13   0   25.70    3.00
   0  13   0   18.50    3.20
  -1 -13   0   81.79    5.70
  -1 -13   0   83.19    5.70
  -1 -13   0   85.59    5.20
  -1 -13   0   85.79    4.90
  -1 -13   0   90.49    5.70
   1  13   0   84.89    5.90
   1  13   0   90.19    5.90
   1  13   0   89.09    5.40
   1  13   0   93.09    6.00
   1  13   0   90.49    4.60
  -2 -13   0    5.10    1.10
  -2 -13   0    3.40    1.50
  -2 -13   0    3.50    1.50
  -2 -13   0    4.60    1.50
  -2 -13   0    2.30    1.20
   2  13   0    0.30    1.40
   2  13   0    2.10    0.80
   2  13   0    3.70    1.70
   2  13   0    3.90    1.90
   2  13   0    1.40    1.70
  -3 -13   0   45.40    2.90
  -3 -13   0   50.99    3.70
  -3 -13   0   41.20    3.60
  -3 -13   0   41.40    3.60
  -3 -13   0   40.60    3.60
   3  13   0   45.10    2.50
   3  13   0   40.50    3.80
   3  13   0   46.10    4.40
   3  13   0   44.50    4.10
  -4 -13   0   17.60    2.70
  -4 -13   0   10.40    2.00
  -4 -13   0   12.20    1.50
  -4 -13   0   14.40    2.30
  -4 -13   0   18.40    2.70
   4  13   0   16.80    2.60
   4  13   0   14.50    3.00
   4  13   0   17.40    2.90
   4  13   0   16.40    2.60
  -5 -13   0    0.40    0.60
  -5 -13   0    0.40    1.10
  -5 -13   0   -2.00    1.10
  -5 -13   0    0.40    0.90
  -5 -13   0   -0.10    1.30
   5  13   0    0.60    1.40
   5  13   0    1.40    2.20
   5  13   0    1.90    1.70
  -6 -13   0    0.70    0.60
  -6 -13   0    0.60    1.20
  -6 -13   0   -1.60    1.20
  -6 -13   0   -1.70    1.00
  -6 -13   0   -1.40    1.00
   6  13   0    0.10    1.70
   6  13   0   -0.80    0.90
   6  13   0    1.50    0.70
   6  13   0    0.80    1.60
   6  13   0   -1.20    2.10
  -7 -13   0   -1.30    1.40
  -7 -13   0   -0.20    1.50
  -7 -13   0   -0.40    0.50
  -7 -13   0    0.00    1.30
   7  13   0    0.90    1.60
   7  13   0   -0.20    1.40
   7  13   0   -0.80    1.50
   7  13   0   -1.50    2.10
   7  13   0   -0.80    1.60
  -8 -13   0    4.20    1.90
  -8 -13   0    3.20    1.00
  -8 -13   0    0.50    1.20
   8  13   0    3.60    3.30
   8  13   0    5.20    3.10
   8  13   0    3.90    2.80
   8  13   0    1.80    1.70
   6 -14   0   16.20    2.90
   6 -14   0   17.90    4.40
  -6  14   0   14.10    2.20
  -6  14   0   11.60    2.90
  -6  14   0   15.40    3.20
   5 -14   0   11.60    2.40
  -5  14   0   12.70    2.00
  -5  14   0   11.40    2.40
  -5  14   0    7.30    2.30
  -5  14   0   10.80    2.90
   4 -14   0   21.80    3.40
   4 -14   0   21.60    2.30
  -4  14   0   23.60    3.70
  -4  14   0   26.60    3.80
  -4  14   0   25.30    2.80
  -4  14   0   22.40    2.90
   3 -14   0    0.80    0.80
   3 -14   0    3.60    1.70
  -3  14   0    0.10    1.20
  -3  14   0    1.60    1.30
  -3  14   0    0.90    2.00
  -3  14   0   -0.80    1.30
  -3  14   0   -1.50    1.10
   2 -14   0    0.20    1.10
   2 -14   0    0.90    0.90
   2 -14   0   -0.30    1.20
   2 -14   0   -2.00    1.40
   2 -14   0    1.20    1.50
  -2  14   0   -0.10    1.20
  -2  14   0    1.00    1.60
  -2  14   0   -0.40    1.30
  -2  14   0    1.30    1.90
  -2  14   0    0.20    1.20
   1 -14   0    1.40    1.30
   1 -14   0   -0.30    1.40
   1 -14   0    1.70    1.30
   1 -14   0    1.30    1.40
   1 -14   0    0.90    1.10
  -1  14   0    4.00    1.60
  -1  14   0    2.40    1.70
  -1  14   0    0.60    1.00
  -1  14   0    1.80    1.50
  -1  14   0   -0.30    1.20
   0 -14   0   23.90    2.50
   0 -14   0   27.00    2.60
   0 -14   0   27.60    3.20
   0 -14   0   31.50    3.70
   0 -14   0   29.70    3.10
   0  14   0   33.30    3.00
   0  14   0   21.10    3.50
   0  14   0   26.20    3.40
   0  14   0   28.10    3.40
   0  14   0   27.60    2.40
  -1 -14   0   94.19    6.20
  -1 -14   0  104.99    6.10
  -1 -14   0  102.09    5.60
  -1 -14   0  110.69    6.80
  -1 -14   0   92.49    5.70
   1  14   0   94.89    6.80
   1  14   0   95.59    6.10
   1  14   0   97.29    5.10
   1  14   0   88.89    6.60
   1  14   0  108.89    6.70
  -2 -14   0   15.00    2.70
  -2 -14   0   14.70    2.50
  -2 -14   0   18.40    2.30
  -2 -14   0   16.10    2.80
  -2 -14   0   13.30    1.80
   2  14   0   12.50    3.00
   2  14   0   18.20    3.10
   2  14   0   13.70    3.10
   2  14   0   13.30    1.50
   2  14   0   17.50    2.70
  -3 -14   0    2.70    1.60
  -3 -14   0    3.10    1.60
  -3 -14   0    1.00    1.70
  -3 -14   0   -1.60    1.40
  -3 -14   0   -0.50    0.80
   3  14   0   -1.00    1.10
   3  14   0    0.20    1.80
   3  14   0   -0.90    1.10
   3  14   0    4.50    2.00
   3  14   0    2.10    0.70
  -4 -14   0   86.29    5.40
  -4 -14   0   86.19    5.60
  -4 -14   0   82.99    4.30
  -4 -14   0   80.29    5.60
  -4 -14   0   80.99    5.40
   4  14   0   76.29    5.80
   4  14   0   81.89    6.00
   4  14   0   78.99    6.50
   4  14   0   70.69    5.50
  -5 -14   0    8.20    1.10
  -5 -14   0   10.90    2.30
  -5 -14   0   10.60    2.20
  -5 -14   0   12.10    2.10
  -5 -14   0    9.00    2.10
   5  14   0    7.40    2.10
   5  14   0   11.10    2.20
   5  14   0    5.50    2.80
   5  14   0    7.50    2.30
  -6 -14   0    1.40    1.50
  -6 -14   0    2.60    0.70
  -6 -14   0    3.50    1.60
  -6 -14   0    5.00    1.70
  -6 -14   0    4.40    1.80
   6  14   0    5.10    2.10
   6  14   0    5.00    2.40
   6  14   0    0.90    2.50
  -7 -14   0    2.50    1.70
  -7 -14   0    5.30    2.40
  -7 -14   0    3.60    1.70
   7  14   0    2.30    2.10
   7  14   0    2.80    2.00
   7  14   0    0.00    2.40
   7  14   0    1.50    2.10
  -8 -14   0    1.70    1.30
  -8 -14   0    7.50    2.40
  -8 -14   0    3.40    1.60
  -8 -14   0    2.70    0.80
   8  14   0    7.70    2.70
   8  14   0    0.10    2.00
   8  14   0   -0.40    0.90
   8  14   0    1.20    2.70
  -6  15   0    8.80    2.50
  -6  15   0   10.40    2.60
  -6  15   0    6.60    1.90
  -6  15   0    5.30    2.50
   5 -15   0    1.70    2.20
   5 -15   0    0.70    1.60
  -5  15   0    2.80    2.20
  -5  15   0    2.80    1.50
  -5  15   0    0.40    1.50
  -5  15   0    0.80    1.30
   4 -15   0   15.50    1.40
   4 -15   0   17.70    3.00
   4 -15   0   17.00    1.50
  -4  15   0   17.40    3.40
  -4  15   0   19.40    2.70
  -4  15   0   16.60    3.30
  -4  15   0   14.00    2.50
  -4  15   0   20.80    2.60
   3 -15   0    6.90    1.20
   3 -15   0    4.40    1.90
  -3  15   0    3.50    1.90
  -3  15   0    6.60    1.80
  -3  15   0   10.10    1.90
  -3  15   0    4.10    1.90
  -3  15   0    5.50    1.70
   2 -15   0   12.70    2.60
   2 -15   0   14.30    2.40
   2 -15   0   12.70    2.50
   2 -15   0   12.40    1.70
  -2  15   0   11.40    2.20
  -2  15   0   14.30    2.90
  -2  15   0   16.60    2.40
  -2  15   0   12.30    2.00
  -2  15   0   13.20    2.80
   1 -15   0    0.50    1.10
   1 -15   0    3.30    1.80
   1 -15   0    2.40    1.50
   1 -15   0    6.90    1.70
   1 -15   0    0.90    1.40
  -1  15   0    3.30    1.90
  -1  15   0    2.20    1.50
  -1  15   0    2.20    1.70
  -1  15   0    2.50    1.60
   0 -15   0   27.60    2.70
   0 -15   0   25.50    3.10
   0 -15   0   27.10    3.80
   0 -15   0   29.20    3.30
   0  15   0   27.60    4.00
   0  15   0   23.80    3.40
   0  15   0   34.30    3.80
   0  15   0   30.10    2.50
   0  15   0   29.60    3.30
  -1 -15   0   51.19    3.60
  -1 -15   0   49.10    4.60
  -1 -15   0   55.79    4.80
  -1 -15   0   51.49    4.10
   1  15   0   41.20    4.30
   1  15   0   48.30    4.60
   1  15   0   45.00    4.80
   1  15   0   43.90    3.00
   1  15   0   42.60    4.10
  -2 -15   0   12.60    2.80
  -2 -15   0   11.00    1.70
  -2 -15   0    8.10    2.40
  -2 -15   0   14.90    2.30
  -2 -15   0   11.70    2.20
   2  15   0   10.50    2.50
   2  15   0    9.40    1.30
   2  15   0   11.40    2.50
   2  15   0   10.10    2.80
   2  15   0   11.70    2.60
  -3 -15   0    3.70    1.70
  -3 -15   0    4.60    1.60
  -3 -15   0    7.20    1.40
  -3 -15   0    3.80    1.80
  -3 -15   0    8.60    2.20
   3  15   0    5.60    1.00
   3  15   0    6.20    2.40
   3  15   0    8.00    2.30
   3  15   0    7.60    2.20
   3  15   0    4.10    2.40
  -4 -15   0   27.70    3.20
  -4 -15   0   23.10    3.20
  -4 -15   0   28.50    3.40
  -4 -15   0   25.70    2.10
  -4 -15   0   21.40    3.10
   4  15   0   33.10    3.90
   4  15   0   22.70    4.10
   4  15   0   27.40    3.70
   4  15   0   28.40    3.90
  -5 -15   0    0.00    0.60
  -5 -15   0    1.00    1.60
  -5 -15   0    3.40    1.40
  -5 -15   0    2.90    1.70
  -5 -15   0    0.40    1.40
   5  15   0    1.00    1.70
   5  15   0    1.60    2.50
   5  15   0    4.50    2.50
   5  15   0    2.30    1.80
  -6 -15   0    6.40    2.00
  -6 -15   0    2.90    1.80
  -6 -15   0    8.70    2.30
  -6 -15   0    3.50    1.80
   6  15   0    5.30    1.70
   6  15   0    5.20    3.00
   6  15   0    5.80    2.10
   6  15   0   10.80    2.80
   6  15   0    7.70    2.20
  -7 -15   0   17.70    2.80
  -7 -15   0   12.90    1.00
  -7 -15   0   16.90    2.60
   7  15   0   15.70    3.90
   7  15   0   15.80    3.30
   7  15   0   17.80    3.40
   5 -16   0    3.30    1.80
  -5  16   0    0.40    1.10
  -5  16   0   -0.50    1.20
  -5  16   0   -0.60    1.50
  -5  16   0   -1.00    2.00
  -5  16   0    0.30    1.50
   4 -16   0    2.00    1.50
   4 -16   0    3.80    2.10
   4 -16   0    2.00    0.70
   4 -16   0    2.40    0.70
  -4  16   0    2.50    1.80
  -4  16   0   -0.90    1.20
  -4  16   0    1.00    1.50
  -4  16   0    1.80    1.30
  -4  16   0    1.90    1.80
   3 -16   0   -1.20    1.60
  -3  16   0    1.30    1.40
  -3  16   0    4.20    2.20
  -3  16   0    1.10    1.60
  -3  16   0   -1.00    2.10
  -3  16   0    2.50    1.50
   2 -16   0   -0.40    1.20
   2 -16   0   -1.60    1.80
   2 -16   0    1.70    1.00
  -2  16   0    2.20    1.60
  -2  16   0   -1.20    1.90
  -2  16   0    0.40    1.60
  -2  16   0   -0.90    1.00
  -2  16   0   -0.60    2.10
   1 -16   0   10.90    2.10
   1 -16   0    8.90    2.30
   1 -16   0    5.60    1.90
   1 -16   0    8.60    1.70
   1 -16   0    9.50    2.60
  -1  16   0    4.30    2.10
  -1  16   0    9.30    2.30
  -1  16   0    7.50    2.70
  -1  16   0    8.90    2.30
  -1  16   0   12.30    1.80
   0 -16   0   -1.60    1.10
   0 -16   0   -0.30    1.20
   0 -16   0    1.70    1.60
   0 -16   0    1.00    1.30
   0  16   0    0.20    1.70
   0  16   0    1.70    1.90
   0  16   0    2.80    1.20
   0  16   0   -0.90    1.60
   0  16   0   -2.10    1.20
  -1 -16   0   49.20    4.50
  -1 -16   0   50.59    3.90
  -1 -16   0   47.30    4.20
  -1 -16   0   50.19    3.70
  -1 -16   0   46.60    4.70
   1  16   0   43.00    4.50
   1  16   0   48.30    4.70
   1  16   0   47.90    4.70
   1  16   0   46.60    3.10
   1  16   0   50.69    4.40
  -2 -16   0  184.58   10.10
  -2 -16   0  176.58    9.30
  -2 -16   0  179.28    9.90
  -2 -16   0  165.58    9.10
  -2 -16   0  161.38    8.50
   2  16   0  175.68   10.30
   2  16   0  175.18    9.90
   2  16   0  183.98   10.30
   2  16   0  164.58    8.00
   2  16   0  185.58   10.50
  -3 -16   0  119.79    6.40
  -3 -16   0  138.19    7.60
  -3 -16   0  135.29    7.60
  -3 -16   0  123.49    7.60
  -3 -16   0  125.09    8.00
   3  16   0  118.09    7.80
   3  16   0  126.29    8.60
   3  16   0  124.39    8.10
   3  16   0  119.79    5.90
   3  16   0  123.79    8.10
  -4 -16   0    1.80    1.60
  -4 -16   0   -0.70    1.10
  -4 -16   0   -2.60    1.30
  -4 -16   0   -0.80    0.80
  -4 -16   0    2.30    1.70
   4  16   0    3.90    2.30
   4  16   0    2.00    2.10
   4  16   0   -1.60    1.60
  -5 -16   0    6.40    1.10
  -5 -16   0   11.20    2.10
  -5 -16   0    5.80    1.90
  -5 -16   0   11.40    2.40
   5  16   0    7.90    3.10
   5  16   0    9.00    2.60
   5  16   0    4.60    2.30
   5  16   0    4.70    2.60
  -6 -16   0   -0.40    0.50
  -6 -16   0    0.80    1.60
  -6 -16   0   -0.20    1.40
  -6 -16   0   -1.40    1.40
   6  16   0    0.30    1.10
   6  16   0    0.00    2.10
   6  16   0   -0.90    2.20
   4 -17   0    1.20    1.90
   4 -17   0    4.60    2.70
   4 -17   0    0.30    0.40
   4 -17   0   -0.40    0.40
  -4  17   0    0.10    2.20
  -4  17   0    4.20    2.10
  -4  17   0    4.20    1.70
  -4  17   0    0.90    2.00
   3 -17   0   21.70    3.70
   3 -17   0   16.10    1.80
  -3  17   0   19.60    2.80
  -3  17   0   22.30    3.20
  -3  17   0   15.90    3.60
  -3  17   0   19.70    2.90
   2 -17   0   -0.10    1.40
   2 -17   0   -1.00    0.80
  -2  17   0    1.50    2.60
  -2  17   0    1.80    1.40
  -2  17   0    1.00    1.60
  -2  17   0   -3.50    1.50
  -2  17   0   -0.10    1.60
   1 -17   0    6.30    1.90
   1 -17   0    4.80    1.40
   1 -17   0    6.90    2.10
   1 -17   0    3.70    2.30
  -1  17   0    2.30    2.60
  -1  17   0    6.50    1.60
  -1  17   0    7.00    2.30
  -1  17   0   10.60    2.50
   0 -17   0    7.10    1.80
   0 -17   0    8.50    2.10
   0 -17   0   10.30    2.60
   0 -17   0    7.50    1.90
   0 -17   0   10.80    2.70
   0  17   0    8.80    2.70
   0  17   0    8.60    2.50
   0  17   0    3.00    2.60
   0  17   0    6.40    1.50
  -1 -17   0    2.50    2.10
  -1 -17   0   -0.60    1.50
  -1 -17   0    1.70    1.40
  -1 -17   0    1.20    1.20
   1  17   0    3.20    2.10
   1  17   0    0.10    0.80
   1  17   0   -1.20    2.00
   1  17   0   -1.40    1.30
   1  17   0   -0.30    2.20
  -2 -17   0   14.80    2.50
  -2 -17   0   13.90    3.20
  -2 -17   0   16.30    2.80
  -2 -17   0   19.50    3.10
  -2 -17   0   22.10    2.40
   2  17   0   17.00    3.50
   2  17   0   17.60    1.80
   2  17   0   18.40    3.30
   2  17   0   16.30    3.60
   2  17   0   20.60    3.60
  -3 -17   0   51.49    4.70
  -3 -17   0   61.59    4.70
  -3 -17   0   55.59    4.70
  -3 -17   0   57.69    3.70
  -3 -17   0   58.09    4.90
   3  17   0   54.89    5.70
   3  17   0   55.29    5.50
   3  17   0   56.79    5.30
   3  17   0   53.99    3.20
  -4 -17   0   -3.00    1.40
  -4 -17   0    2.10    1.40
  -4 -17   0    1.50    0.90
  -4 -17   0   -0.30    1.70
   4  17   0    2.50    1.70
   4  17   0   -0.90    1.40
   4  17   0   -0.30    2.20
   4  17   0    1.20    1.60
  -5 -17   0   15.30    2.60
  -5 -17   0   12.10    2.50
  -5 -17   0    9.80    2.60
  -5 -17   0    9.30    2.40
  -5 -17   0    9.40    1.30
   5  17   0   18.10    4.00
   2 -18   0    1.60    1.50
   2 -18   0   -1.00    1.30
   2 -18   0    1.60    1.10
  -2  18   0    1.60    2.00
  -2  18   0    0.80    1.40
  -2  18   0    3.60    1.80
  -2  18   0    1.20    1.90
  -2  18   0   -2.80    1.60
   1 -18   0    6.30    2.00
   1 -18   0    9.50    1.70
   1 -18   0   10.50    2.90
  -1  18   0   12.10    2.90
  -1  18   0    5.10    2.90
  -1  18   0    7.60    2.30
  -1  18   0   10.40    1.80
  -1  18   0    6.40    2.40
   0 -18   0    0.20    2.10
   0 -18   0    4.20    1.80
   0 -18   0    3.50    1.50
   0  18   0   -2.50    1.60
   0  18   0    0.50    1.70
   0  18   0   -2.10    1.70
   0  18   0   -1.10    0.90
   0  18   0    5.00    2.70
  -1 -18   0    0.30    2.00
  -1 -18   0    0.60    1.30
  -1 -18   0   -1.60    1.30
   1  18   0    0.80    0.90
   1  18   0   -0.40    2.30
   1  18   0    0.40    1.90
   1  18   0    1.80    2.00
   1  18   0    2.40    3.60
  -2 -18   0    4.20    2.30
  -2 -18   0    1.30    2.00
  -2 -18   0   -1.00    1.00
  -2 -18   0   -0.80    1.50
  -2 -18   0    0.10    1.70
   2  18   0    1.70    2.20
   2  18   0   -0.10    0.70
   2  18   0    5.00    3.30
   2  18   0    1.10    1.70
   2  18   0   -2.00    1.80
  -3 -18   0    2.20    2.10
  -3 -18   0    2.20    1.20
  -3 -18   0    1.50    2.00
  -3 -18   0    1.80    1.60
  -3 -18   0    5.40    2.30
   3  18   0    0.90    1.70
   3  18   0    0.40    0.70
   3  18   0    7.20    2.80
   3  18   0    0.80    2.40
  -4 -18   0   -1.20    0.80
  -4 -18   0   -0.50    1.20
  -4 -18   0    0.40    1.70
  -4 -18   0    0.40    1.80
  -4 -18   0   -1.90    1.10
   4  18   0    4.40    2.30
   4  18   0    0.30    2.20
   0 -19   0    9.80    2.50
   0 -19   0    5.00    1.60
   0  19   0    1.50    2.10
   0  19   0    6.10    1.50
  -1 -19   0    3.00    2.10
  -1 -19   0    4.60    1.70
  -1 -19   0    6.30    1.90
   1  19   0    6.50    3.10
   1  19   0    8.10    1.40
   1  19   0    6.10    2.30
   1  19   0    5.30    2.50
   1  19  -1   19.70    3.70
   1  19  -1   26.80    2.50
  -1 -19   1   25.30    3.00
  -1 -19   1   28.50    3.40
  -1 -19   1   24.40    3.00
   4  18  -1   28.60    4.40
   4  18  -1   29.90    4.80
  -4 -18   1   30.20    4.20
  -4 -18   1   32.90    3.50
  -4 -18   1   25.90    2.50
  -4 -18   1   32.30    3.70
  -4 -18   1   21.70    3.80
   3  18  -1   -1.70    1.70
   3  18  -1    1.40    0.90
   3  18  -1    3.40    2.40
   3  18  -1   -0.10    1.70
  -3 -18   1    2.50    1.80
  -3 -18   1   -1.70    1.30
  -3 -18   1    0.20    1.80
  -3 -18   1    1.30    1.60
  -3 -18   1    2.20    1.80
   2  18  -1   13.30    3.30
   2  18  -1   13.60    3.20
   2  18  -1   17.50    5.30
   2  18  -1   11.80    1.60
  -2 -18   1   10.60    2.00
  -2 -18   1   17.90    3.20
  -2 -18   1   14.60    2.60
  -2 -18   1   13.80    2.50
  -2 -18   1   14.50    2.90
   1  18  -1    6.20    2.40
   1  18  -1    4.70    2.40
   1  18  -1    6.10    1.40
   1  18  -1   10.20    2.40
   1  18  -1    7.10    3.20
  -1 -18   1   10.50    2.90
  -1 -18   1    5.80    2.60
  -1 -18   1    4.70    1.70
  -1 -18   1    5.00    2.20
  -1 -18   1   10.10    2.10
   0  18  -1    0.00    1.00
   0  18  -1   -1.10    1.50
   0  18  -1   -0.40    1.70
   0  18  -1   -3.20    2.20
   0  18  -1    1.50    1.90
   0 -18   1    1.60    1.40
   0 -18   1   -0.80    1.90
   0 -18   1    0.20    1.30
   0 -18   1    1.50    1.20
  -1  18  -1    3.50    2.50
  -1  18  -1    4.20    2.60
  -1  18  -1    2.80    1.40
  -1  18  -1    1.90    2.00
   1 -18   1    4.00    1.90
   1 -18   1    1.10    1.20
   1 -18   1    3.00    1.70
   1 -18   1    1.90    2.20
  -2  18  -1    0.10    1.90
  -2  18  -1    2.20    1.50
  -2  18  -1    4.00    1.80
  -2  18  -1    1.70    2.70
  -2  18  -1    3.60    2.10
   2 -18   1    1.40    1.60
   2 -18   1    1.50    1.00
   2 -18   1    0.20    2.30
   5  17  -1    7.20    2.80
  -5 -17   1   10.00    2.40
  -5 -17   1    6.10    1.20
  -5 -17   1    7.40    2.30
  -5 -17   1    6.60    2.20
  -5 -17   1    4.40    2.10
   4  17  -1    2.10    2.10
   4  17  -1    2.00    2.50
   4  17  -1    3.10    2.50
   4  17  -1    2.20    1.80
  -4 -17   1   11.40    2.40
  -4 -17   1    0.00    1.00
  -4 -17   1    1.00    2.00
  -4 -17   1    1.60    2.00
  -4 -17   1    1.60    1.40
   3  17  -1    9.40    3.20
   3  17  -1    4.90    2.60
   3  17  -1    8.90    1.30
   3  17  -1    8.40    2.40
   3  17  -1    5.10    2.70
  -3 -17   1    9.80    2.20
  -3 -17   1   13.10    2.90
  -3 -17   1    7.20    1.60
  -3 -17   1   10.70    2.70
  -3 -17   1   12.00    2.40
   2  17  -1   59.49    3.60
   2  17  -1   70.79    5.90
   2  17  -1   57.99    5.70
   2  17  -1   66.39    5.50
   2  17  -1   60.89    5.40
  -2 -17   1   59.89    4.60
  -2 -17   1   65.29    4.90
  -2 -17   1   64.59    5.50
  -2 -17   1   67.99    5.70
   1  17  -1   -1.60    2.10
   1  17  -1   -0.70    1.70
   1  17  -1   -0.40    1.70
   1  17  -1    1.50    2.20
  -1 -17   1    0.40    1.30
  -1 -17   1    4.40    2.00
  -1 -17   1    1.20    1.30
  -1 -17   1    3.70    2.30
   0  17  -1   21.30    2.20
   0  17  -1   13.70    3.00
   0  17  -1   18.00    3.70
   0  17  -1   18.50    3.50
   0 -17   1   12.20    2.60
   0 -17   1   15.80    2.30
   0 -17   1   14.50    2.40
   0 -17   1   19.90    3.20
   0 -17   1   15.60    3.20
  -1  17  -1    2.00    2.20
  -1  17  -1    0.30    1.50
  -1  17  -1   -1.00    1.10
  -1  17  -1    0.60    1.90
   1 -17   1   -1.10    1.50
   1 -17   1    0.30    1.40
   1 -17   1    1.90    1.20
   1 -17   1   -0.90    1.90
   1 -17   1   -0.40    1.30
  -2  17  -1    4.00    2.60
  -2  17  -1    3.00    1.70
  -2  17  -1    1.80    1.90
  -2  17  -1    1.90    1.30
   2 -17   1    1.10    1.50
   2 -17   1    2.70    2.30
   2 -17   1    3.30    1.20
   2 -17   1    3.40    1.80
  -3  17  -1    0.00    1.00
  -3  17  -1   -1.60    1.20
  -3  17  -1   -0.10    1.70
   3 -17   1    0.00    0.70
   3 -17   1    2.80    1.70
  -4  17  -1    4.60    2.40
  -4  17  -1    4.90    3.10
  -4  17  -1    1.50    2.00
  -4  17  -1    2.50    1.40
   4 -17   1    4.30    2.10
   6  16  -1   11.20    3.50
   6  16  -1   16.30    3.50
  -6 -16   1   10.80    2.40
  -6 -16   1   14.30    2.50
  -6 -16   1   15.60    2.80
  -6 -16   1   16.60    1.60
  -6 -16   1   16.30    2.80
   5  16  -1    0.80    2.10
   5  16  -1    0.10    2.30
   5  16  -1    2.90    2.00
   5  16  -1    0.90    1.50
  -5 -16   1    0.30    1.30
  -5 -16   1    0.90    1.20
  -5 -16   1   -0.30    1.80
  -5 -16   1    0.80    1.70
  -5 -16   1    1.80    0.90
   4  16  -1    0.00    1.90
   4  16  -1    1.50    2.40
   4  16  -1    1.20    2.00
  -4 -16   1    3.10    1.10
  -4 -16   1    1.60    2.00
  -4 -16   1    1.40    1.60
  -4 -16   1    1.80    1.40
  -4 -16   1    0.70    1.60
   3  16  -1    6.50    2.30
   3  16  -1    6.60    2.90
   3  16  -1   16.80    3.00
   3  16  -1    9.30    3.00
   3  16  -1    9.20    1.30
  -3 -16   1   11.50    1.80
  -3 -16   1   10.60    2.60
  -3 -16   1   12.60    2.70
  -3 -16   1    6.30    2.00
  -3 -16   1   11.80    2.20
   2  16  -1   78.99    6.40
   2  16  -1   84.59    5.80
   2  16  -1   80.39    6.60
   2  16  -1   79.19    4.40
   2  16  -1   77.29    6.00
  -2 -16   1   84.59    6.00
  -2 -16   1   84.99    6.30
  -2 -16   1   84.19    5.00
  -2 -16   1   84.79    5.80
  -2 -16   1   77.09    5.30
   1  16  -1    6.50    2.70
   1  16  -1    6.00    2.70
   1  16  -1    3.90    1.20
   1  16  -1    7.50    2.40
   1  16  -1    8.10    2.50
  -1 -16   1    5.60    1.60
  -1 -16   1    4.20    2.30
  -1 -16   1    5.00    1.60
  -1 -16   1    8.80    2.20
  -1 -16   1    3.00    1.80
   0  16  -1   21.40    3.50
   0  16  -1   27.80    3.40
   0  16  -1   22.30    3.70
   0  16  -1   25.40    3.50
   0 -16   1   24.60    3.50
   0 -16   1   22.80    3.20
   0 -16   1   23.00    2.80
   0 -16   1   28.60    3.40
  -1  16  -1   -2.50    1.20
  -1  16  -1   -0.10    1.00
  -1  16  -1   -2.10    1.30
  -1  16  -1    0.40    2.30
  -1  16  -1    0.70    1.30
   1 -16   1    1.80    1.60
   1 -16   1   -1.70    1.70
   1 -16   1   -0.80    1.30
   1 -16   1    2.30    1.50
   1 -16   1    0.30    1.10
  -2  16  -1    2.30    2.00
  -2  16  -1    1.10    1.20
  -2  16  -1    0.20    1.40
  -2  16  -1   -1.90    1.90
  -2  16  -1   -0.60    1.30
   2 -16   1    0.70    1.90
   2 -16   1    1.70    1.60
   2 -16   1    0.00    1.10
   2 -16   1   -0.70    1.30
   2 -16   1    0.90    0.90
  -3  16  -1    1.10    1.30
  -3  16  -1    0.10    1.20
  -3  16  -1    5.50    2.80
  -3  16  -1    2.50    1.80
  -3  16  -1    0.70    1.60
   3 -16   1    0.80    1.40
   3 -16   1    0.60    1.80
   3 -16   1    2.70    0.90
  -4  16  -1   23.50    4.00
  -4  16  -1   23.70    3.90
  -4  16  -1   21.60    3.00
  -4  16  -1   23.00    2.70
  -4  16  -1   25.20    3.10
   4 -16   1   25.50    3.70
  -5  16  -1    0.50    1.60
  -5  16  -1    1.00    2.30
  -5  16  -1    1.50    1.60
  -5  16  -1   -0.60    1.40
  -5  16  -1    1.80    1.20
   5 -16   1    1.30    1.20
   7  15  -1   -2.90    2.00
   7  15  -1    2.00    1.00
   7  15  -1    4.50    2.10
   7  15  -1    3.80    2.60
  -7 -15   1    3.90    2.00
  -7 -15   1    4.20    0.90
  -7 -15   1    3.60    1.70
  -7 -15   1    1.70    1.50
   6  15  -1    3.50    1.70
   6  15  -1    0.50    1.30
   6  15  -1    3.90    2.30
   6  15  -1    3.80    1.90
   6  15  -1    0.90    2.30
  -6 -15   1    4.40    2.00
  -6 -15   1    4.90    1.80
  -6 -15   1    3.30    1.00
  -6 -15   1    8.80    2.10
   5  15  -1    7.20    2.70
   5  15  -1    6.10    3.00
   5  15  -1    2.30    2.10
   5  15  -1    8.30    3.40
  -5 -15   1    6.30    1.20
  -5 -15   1    4.90    1.90
  -5 -15   1    5.10    2.00
  -5 -15   1    8.20    2.20
  -5 -15   1   10.40    2.30
   4  15  -1    3.70    2.10
   4  15  -1    5.20    2.70
   4  15  -1    4.10    2.30
   4  15  -1    3.10    1.70
  -4 -15   1    0.90    1.30
  -4 -15   1    5.10    1.80
  -4 -15   1    1.00    1.00
  -4 -15   1    0.10    1.50
  -4 -15   1    4.00    2.00
   3  15  -1    0.00    1.30
   3  15  -1    2.20    1.90
   3  15  -1   -0.80    0.60
   3  15  -1    2.50    2.20
   3  15  -1    4.00    2.30
  -3 -15   1    0.80    1.70
  -3 -15   1    0.30    1.20
  -3 -15   1    0.30    0.90
  -3 -15   1    1.80    1.60
  -3 -15   1   -2.20    0.80
   2  15  -1   14.20    1.60
   2  15  -1   13.30    2.70
   2  15  -1   13.70    2.80
   2  15  -1   12.30    2.90
   2  15  -1    9.00    2.60
  -2 -15   1   15.90    3.10
  -2 -15   1   16.70    2.40
  -2 -15   1   16.10    3.10
  -2 -15   1   14.70    2.00
  -2 -15   1   15.20    2.60
   1  15  -1   18.70    1.90
   1  15  -1   18.60    3.10
   1  15  -1   14.60    3.00
   1  15  -1   25.70    3.20
   1  15  -1   22.40    3.50
  -1 -15   1   19.10    3.00
  -1 -15   1   18.40    3.20
  -1 -15   1   20.10    3.10
  -1 -15   1   25.40    2.60
  -1 -15   1   23.70    2.60
   0  15  -1   11.80    2.50
   0  15  -1    9.60    2.90
   0  15  -1    8.40    2.30
   0  15  -1   10.90    2.30
   0  15  -1    9.80    1.60
   0 -15   1   11.80    2.00
   0 -15   1   11.20    2.10
   0 -15   1   14.70    2.70
   0 -15   1   11.40    2.80
   0 -15   1   11.10    1.90
  -1  15  -1   -0.40    1.30
  -1  15  -1   -0.50    1.20
  -1  15  -1    0.90    1.50
  -1  15  -1   -0.40    1.20
  -1  15  -1   -0.30    1.00
   1 -15   1   -1.10    0.90
   1 -15   1    0.20    1.10
   1 -15   1   -0.80    1.20
   1 -15   1   -1.40    1.10
   1 -15   1   -0.80    1.30
  -2  15  -1   25.10    2.80
  -2  15  -1   26.30    2.70
  -2  15  -1   27.30    3.00
  -2  15  -1   21.50    3.40
  -2  15  -1   26.70    3.90
   2 -15   1   27.80    3.10
   2 -15   1   26.00    3.20
   2 -15   1   20.50    2.10
   2 -15   1   17.20    2.80
   2 -15   1   27.40    3.80
  -3  15  -1    2.60    2.30
  -3  15  -1    2.20    1.40
  -3  15  -1    1.40    1.70
  -3  15  -1    2.30    1.50
  -3  15  -1    4.30    1.50
   3 -15   1    2.30    1.50
   3 -15   1    1.50    1.90
   3 -15   1    1.20    0.80
   3 -15   1    0.60    1.90
  -4  15  -1    2.10    1.60
  -4  15  -1    0.60    1.30
  -4  15  -1    0.60    1.40
  -4  15  -1    1.70    1.20
  -4  15  -1   -0.90    1.40
   4 -15   1   -0.20    1.10
   4 -15   1    1.40    0.60
   4 -15   1    0.10    0.80
  -5  15  -1    4.50    1.80
  -5  15  -1    2.80    1.70
  -5  15  -1    2.70    1.20
  -5  15  -1   -0.60    2.00
  -5  15  -1    6.00    2.70
   5 -15   1    4.10    2.10
  -6  15  -1    6.80    2.00
  -6  15  -1    6.90    2.60
  -6  15  -1    7.40    2.20
  -6  15  -1    3.50    2.40
   8  14  -1   -2.20    1.50
   8  14  -1    1.20    2.10
   8  14  -1    1.60    1.10
   8  14  -1   -0.70    2.10
  -8 -14   1   -2.20    1.10
  -8 -14   1    1.20    0.70
  -8 -14   1    0.60    1.90
  -8 -14   1   -1.80    1.40
   7  14  -1    2.20    1.70
   7  14  -1    4.40    2.20
   7  14  -1    2.50    2.50
  -7 -14   1    0.70    1.40
  -7 -14   1    1.40    0.70
  -7 -14   1    0.80    1.30
  -7 -14   1    2.90    2.00
   6  14  -1    5.70    2.40
   6  14  -1    7.70    2.70
   6  14  -1   10.40    3.30
   6  14  -1    8.20    2.20
   6  14  -1    7.20    2.40
  -6 -14   1    7.60    2.00
  -6 -14   1    6.80    2.10
  -6 -14   1    8.20    2.00
  -6 -14   1    6.30    1.80
  -6 -14   1    8.70    1.20
   5  14  -1    7.20    2.20
   5  14  -1    5.10    2.60
   5  14  -1    2.10    1.60
   5  14  -1    2.60    1.80
  -5 -14   1    3.60    1.70
  -5 -14   1    2.70    1.60
  -5 -14   1    5.30    1.90
  -5 -14   1    8.80    2.10
  -5 -14   1    3.20    0.90
   4  14  -1    8.30    2.90
   4  14  -1   10.60    2.50
   4  14  -1    7.60    2.20
   4  14  -1   12.40    2.60
  -4 -14   1   11.20    2.30
  -4 -14   1   11.40    1.50
  -4 -14   1   11.10    2.20
  -4 -14   1   12.90    2.50
  -4 -14   1   14.50    2.40
   3  14  -1  145.69    7.00
   3  14  -1  138.09    9.10
   3  14  -1  162.88    9.20
   3  14  -1  134.39    8.60
   3  14  -1  156.18    8.70
  -3 -14   1  146.49    8.70
  -3 -14   1  163.18    8.80
  -3 -14   1  159.88    8.30
  -3 -14   1  161.28    8.40
  -3 -14   1  159.08    7.50
   2  14  -1    7.50    2.20
   2  14  -1    8.60    2.10
   2  14  -1   10.30    1.30
   2  14  -1    7.80    2.30
   2  14  -1    4.30    2.20
  -2 -14   1    6.50    1.50
  -2 -14   1    8.60    2.00
  -2 -14   1    6.10    2.30
  -2 -14   1   10.60    2.10
  -2 -14   1    8.60    1.80
   1  14  -1    0.10    2.00
   1  14  -1   -0.10    1.50
   1  14  -1    1.40    0.90
   1  14  -1    0.40    1.20
   1  14  -1    1.20    1.80
  -1 -14   1    4.30    1.70
  -1 -14   1    1.10    1.30
  -1 -14   1    2.70    1.60
  -1 -14   1    2.50    1.60
  -1 -14   1    2.80    1.20
   0  14  -1   33.10    3.90
   0  14  -1   35.50    3.40
   0  14  -1   28.60    3.40
   0  14  -1   30.70    2.50
   0  14  -1   25.70    3.70
   0 -14   1   35.60    3.00
   0 -14   1   32.90    2.80
   0 -14   1   31.30    3.20
   0 -14   1   34.70    3.90
   0 -14   1   37.20    3.60
  -1  14  -1    0.20    1.30
  -1  14  -1    2.20    2.20
  -1  14  -1    0.50    1.20
  -1  14  -1    1.10    1.40
  -1  14  -1   -1.60    0.80
   1 -14   1   -0.10    1.40
   1 -14   1    1.40    1.40
   1 -14   1   -0.10    0.90
   1 -14   1    0.70    1.50
   1 -14   1    2.00    2.00
  -2  14  -1   24.60    2.70
  -2  14  -1   20.60    2.50
  -2  14  -1   24.20    3.60
  -2  14  -1   20.40    2.40
  -2  14  -1   30.40    3.90
   2 -14   1   21.50    3.20
   2 -14   1   22.00    2.10
   2 -14   1   24.70    3.50
   2 -14   1   25.20    2.90
   2 -14   1   21.60    2.70
  -3  14  -1   -0.20    1.20
  -3  14  -1    1.10    2.00
  -3  14  -1    2.60    1.50
  -3  14  -1   -1.60    1.40
  -3  14  -1   -0.30    1.10
   3 -14   1    1.70    0.80
   3 -14   1    3.80    2.00
   3 -14   1   -1.60    1.20
   3 -14   1    1.30    1.30
  -4  14  -1   66.69    4.40
  -4  14  -1   65.79    5.50
  -4  14  -1   56.29    3.90
  -4  14  -1   60.09    4.50
  -4  14  -1   58.39    5.20
   4 -14   1   63.99    4.90
   4 -14   1   56.79    3.10
   4 -14   1   68.19    5.20
  -5  14  -1   17.20    3.10
  -5  14  -1   13.00    2.60
  -5  14  -1   20.70    2.90
  -5  14  -1   19.00    2.50
   5 -14   1   13.80    2.60
  -6  14  -1   21.70    3.60
  -6  14  -1   21.40    2.60
   6 -14   1   19.20    3.00
   8  13  -1    2.60    2.30
   8  13  -1    0.80    0.90
   8  13  -1    1.50    1.70
   8  13  -1    1.50    2.00
  -8 -13   1    1.80    0.70
  -8 -13   1    4.00    1.70
  -8 -13   1    2.50    1.20
  -8 -13   1    3.50    1.90
   7  13  -1    7.30    1.90
   7  13  -1    9.20    2.40
   7  13  -1    3.90    2.80
   7  13  -1    4.40    2.00
   7  13  -1    7.30    2.10
  -7 -13   1    6.90    1.70
  -7 -13   1    5.70    1.90
  -7 -13   1    3.70    1.50
  -7 -13   1    0.00    1.50
  -7 -13   1    4.40    0.90
   6  13  -1    9.10    2.30
   6  13  -1    9.50    2.20
   6  13  -1    8.30    2.10
   6  13  -1    8.20    3.00
  -6 -13   1    9.60    1.20
  -6 -13   1    7.00    2.00
  -6 -13   1    6.40    1.80
  -6 -13   1    7.70    2.00
  -6 -13   1    8.90    1.90
   5  13  -1    1.70    1.70
   5  13  -1    0.90    1.60
   5  13  -1   -0.10    2.10
   5  13  -1    0.20    1.50
  -5 -13   1   -0.30    1.20
  -5 -13   1    1.70    0.80
  -5 -13   1   -1.50    1.20
  -5 -13   1   -0.70    1.00
  -5 -13   1    0.30    1.30
   4  13  -1   16.20    2.70
   4  13  -1   11.60    3.00
   4  13  -1   14.90    2.60
   4  13  -1   15.10    2.60
  -4 -13   1   16.20    2.30
  -4 -13   1   16.00    2.60
  -4 -13   1   17.00    2.50
  -4 -13   1   13.90    2.30
  -4 -13   1   13.10    1.60
   3  13  -1   66.19    4.80
   3  13  -1   58.49    3.30
   3  13  -1   57.09    4.80
   3  13  -1   65.49    5.00
  -3 -13   1   72.29    4.60
  -3 -13   1   60.29    3.60
  -3 -13   1   66.29    4.90
  -3 -13   1   63.39    4.30
  -3 -13   1   65.39    4.80
   2  13  -1    0.30    0.70
   2  13  -1    2.60    2.20
   2  13  -1    2.60    1.60
   2  13  -1    1.30    1.80
   2  13  -1    0.70    1.60
  -2 -13   1    4.00    1.20
  -2 -13   1   -0.20    1.20
  -2 -13   1    3.50    1.80
  -2 -13   1    0.90    1.70
  -2 -13   1    2.90    1.30
   1  13  -1   80.69    4.20
   1  13  -1   76.49    5.10
   1  13  -1   78.39    5.50
   1  13  -1   75.29    5.40
   1  13  -1   82.89    5.70
  -1 -13   1   78.89    4.60
  -1 -13   1   81.79    4.80
  -1 -13   1   78.49    5.60
  -1 -13   1   80.89    5.10
  -1 -13   1   74.69    5.20
   0  13  -1    8.50    2.20
   0  13  -1    6.90    1.90
   0  13  -1    9.00    1.90
   0  13  -1    7.30    2.20
   0  13  -1    8.80    1.40
   0 -13   1    7.20    2.30
   0 -13   1    7.50    1.50
   0 -13   1    7.10    1.60
   0 -13   1    9.30    2.40
  -1  13  -1    4.60    1.60
  -1  13  -1    5.30    1.30
  -1  13  -1    5.10    1.50
  -1  13  -1    2.80    2.00
  -1  13  -1    4.10    2.20
   1 -13   1    5.90    2.10
   1 -13   1    7.40    2.20
   1 -13   1    2.30    1.30
   1 -13   1    4.60    1.30
  -2  13  -1   10.70    2.80
  -2  13  -1   14.50    2.00
  -2  13  -1    8.20    2.50
  -2  13  -1   14.70    2.10
  -2  13  -1   10.50    1.90
   2 -13   1    9.80    1.40
   2 -13   1   14.30    2.70
   2 -13   1   12.00    2.40
   2 -13   1    9.80    2.40
   2 -13   1    8.80    1.90
  -3  13  -1   16.80    2.40
  -3  13  -1   14.20    2.10
  -3  13  -1   19.90    3.00
  -3  13  -1   17.90    2.10
  -3  13  -1   16.80    3.10
   3 -13   1   22.00    2.80
   3 -13   1   18.10    3.00
   3 -13   1   12.90    1.50
   3 -13   1   14.10    2.50
  -4  13  -1   92.39    6.70
  -4  13  -1  105.19    6.10
  -4  13  -1   92.59    5.70
  -4  13  -1   94.39    6.60
   4 -13   1  102.79    4.50
   4 -13   1  107.29    6.70
   4 -13   1   95.49    6.50
  -5  13  -1   26.60    2.80
  -5  13  -1   24.50    3.10
  -5  13  -1   24.80    3.60
  -5  13  -1   22.80    3.70
   5 -13   1   21.70    3.30
  -6  13  -1    2.40    2.10
  -6  13  -1   -1.10    1.10
  -6  13  -1   -1.10    1.10
   6 -13   1    1.30    1.80
   6 -13   1    1.90    1.50
  -7  13  -1    3.40    2.00
  -7  13  -1    0.90    1.80
  -7  13  -1    0.90    1.90
  -7  13  -1    3.80    1.50
  -7  13  -1    5.30    1.40
   7 -13   1    2.30    4.80
   9  12  -1    2.60    2.30
   9  12  -1    4.70    2.50
  -9 -12   1    1.60    0.80
  -9 -12   1    2.30    1.50
  -9 -12   1   -0.90    0.90
  -9 -12   1   -0.60    1.30
   8  12  -1   15.30    2.50
   8  12  -1   10.10    2.90
   8  12  -1   17.30    3.10
   8  12  -1   14.00    2.40
   8  12  -1   17.20    4.00
  -8 -12   1   18.80    2.60
  -8 -12   1   14.60    2.60
  -8 -12   1   18.70    1.50
  -8 -12   1   17.80    2.10
   7  12  -1    3.50    2.70
   7  12  -1    4.60    2.30
   7  12  -1    3.20    1.60
   7  12  -1    3.00    2.00
   7  12  -1    1.70    1.50
  -7 -12   1    5.90    0.90
  -7 -12   1    5.80    1.60
  -7 -12   1    5.50    1.80
  -7 -12   1    2.50    1.60
  -7 -12   1    3.30    1.50
   6  12  -1   61.09    5.80
   6  12  -1   48.50    4.70
   6  12  -1   60.19    4.30
   6  12  -1   50.09    4.50
   6  12  -1   54.29    4.20
  -6 -12   1   50.19    3.90
  -6 -12   1   54.19    4.10
  -6 -12   1   46.20    3.90
  -6 -12   1   48.80    3.80
  -6 -12   1   53.19    3.00
   5  12  -1    7.80    2.00
   5  12  -1    8.30    2.10
   5  12  -1    9.00    2.20
   5  12  -1   10.40    3.00
  -5 -12   1    5.80    1.70
  -5 -12   1    8.70    1.80
  -5 -12   1   10.10    1.30
  -5 -12   1   10.80    2.10
  -5 -12   1    8.40    1.90
   4  12  -1   10.60    2.80
   4  12  -1   11.20    2.30
   4  12  -1   10.20    2.30
   4  12  -1   12.60    2.30
  -4 -12   1   12.30    1.50
  -4 -12   1   11.40    2.10
  -4 -12   1   10.20    1.90
  -4 -12   1    9.60    2.10
  -4 -12   1   13.20    2.30
   3  12  -1   45.10    3.60
   3  12  -1   42.80    3.90
   3  12  -1   46.70    4.00
   3  12  -1   48.50    2.60
   3  12  -1   49.99    4.40
  -3 -12   1   49.60    3.80
  -3 -12   1   50.59    3.00
  -3 -12   1   41.10    3.50
  -3 -12   1   42.50    3.90
  -3 -12   1   46.80    3.70
   2  12  -1   25.40    3.50
   2  12  -1   29.60    3.10
   2  12  -1   32.10    3.30
   2  12  -1   40.80    3.60
   2  12  -1   32.50    2.10
  -2 -12   1   32.80    2.40
  -2 -12   1   28.40    3.20
  -2 -12   1   31.70    2.70
  -2 -12   1   28.90    2.80
  -2 -12   1   31.10    3.30
   1  12  -1    2.40    1.40
   1  12  -1   -0.70    1.30
   1  12  -1   -0.10    0.70
   1  12  -1    1.50    1.80
   1  12  -1    1.40    1.20
  -1 -12   1   -0.60    1.00
  -1 -12   1    1.50    1.00
  -1 -12   1   -0.80    1.00
  -1 -12   1   -0.60    1.00
  -1 -12   1    0.60    1.00
   0  12  -1    7.60    1.80
   0  12  -1    8.80    2.00
   0  12  -1   10.80    2.30
   0  12  -1    7.10    1.90
   0  12  -1    7.40    1.30
   0 -12   1    7.60    1.50
   0 -12   1    9.20    2.20
   0 -12   1    5.80    1.40
   0 -12   1    8.10    1.90
   0 -12   1    7.20    1.50
  -1  12  -1    7.20    2.20
  -1  12  -1    8.10    2.00
  -1  12  -1    5.20    1.40
  -1  12  -1    5.90    1.50
   1 -12   1    7.50    1.30
   1 -12   1    6.50    1.60
   1 -12   1    7.90    1.80
   1 -12   1    7.80    1.90
   1 -12   1    4.50    1.90
  -2  12  -1   15.20    2.60
  -2  12  -1   17.10    2.10
  -2  12  -1   14.20    2.00
  -2  12  -1   13.30    2.40
   2 -12   1   14.30    2.20
   2 -12   1   16.00    2.50
   2 -12   1   16.40    1.70
   2 -12   1   18.20    2.70
   2 -12   1   16.00    2.20
  -3  12  -1   33.40    3.40
  -3  12  -1   25.40    2.30
  -3  12  -1   24.30    3.40
  -3  12  -1   30.60    3.40
   3 -12   1   24.90    2.90
   3 -12   1   26.40    3.20
   3 -12   1   32.60    2.90
   3 -12   1   25.00    1.90
  -4  12  -1   46.50    4.40
  -4  12  -1   45.20    4.40
  -4  12  -1   47.00    3.60
   4 -12   1   46.70    3.80
   4 -12   1   47.20    2.40
   4 -12   1   45.50    3.70
   4 -12   1   49.40    4.00
  -5  12  -1    3.80    1.50
  -5  12  -1    2.60    1.60
  -5  12  -1    2.20    1.30
  -5  12  -1    2.80    2.10
   5 -12   1    5.10    1.80
  -6  12  -1   46.50    4.10
  -6  12  -1   43.90    4.20
  -6  12  -1   44.00    3.30
  -6  12  -1   44.30    4.10
   6 -12   1   50.19    4.20
   6 -12   1   40.30    4.10
  -7  12  -1    7.90    1.60
  -7  12  -1    3.50    2.10
  -7  12  -1    6.10    1.70
  -7  12  -1    6.80    2.20
  -7  12  -1    1.50    1.80
   7 -12   1    9.60    5.20
   7 -12   1    6.90    1.70
   7 -12   1    3.80    1.80
  -8  12  -1   26.90    3.70
  -8  12  -1   28.80    3.60
  -8  12  -1   34.60    2.90
  -8  12  -1   22.60    3.50
  -8  12  -1   27.90    3.30
   8 -12   1   32.60    7.80
   9  11  -1    4.50    2.90
   9  11  -1    0.30    1.30
   9  11  -1    3.90    1.50
   9  11  -1    1.40    2.00
   9  11  -1    2.60    2.10
  -9 -11   1    3.50    1.50
  -9 -11   1    2.50    0.80
  -9 -11   1    1.80    1.00
  -9 -11   1   -0.10    1.30
   8  11  -1    1.20    1.80
   8  11  -1    0.10    2.30
   8  11  -1   -1.00    1.20
   8  11  -1   -1.10    1.80
  -8 -11   1   -0.90    0.90
  -8 -11   1   -0.30    1.30
  -8 -11   1   -0.80    0.60
  -8 -11   1   -0.80    0.90
  -8 -11   1   -0.20    1.30
   7  11  -1   16.40    2.90
   7  11  -1    9.40    2.70
   7  11  -1   13.70    2.10
   7  11  -1   11.90    3.40
   7  11  -1   11.80    2.20
  -7 -11   1   10.90    1.30
  -7 -11   1   10.10    2.00
  -7 -11   1   12.30    2.20
  -7 -11   1    9.40    1.80
  -7 -11   1   10.90    1.90
   6  11  -1   22.30    3.10
   6  11  -1   24.40    3.60
   6  11  -1   19.10    3.60
   6  11  -1   24.10    2.80
   6  11  -1   21.50    2.60
  -6 -11   1   17.60    2.40
  -6 -11   1   21.30    2.80
  -6 -11   1   17.90    1.60
  -6 -11   1   22.00    2.60
  -6 -11   1   25.60    2.80
   5  11  -1   30.00    3.00
   5  11  -1   25.70    4.00
   5  11  -1   28.00    2.90
  -5 -11   1   23.50    2.60
  -5 -11   1   28.80    1.90
  -5 -11   1   33.80    3.20
  -5 -11   1   29.50    3.20
  -5 -11   1   23.90    2.50
   4  11  -1  262.97   12.50
   4  11  -1  257.37   13.50
   4  11  -1  244.38   12.40
   4  11  -1  254.87   12.40
  -4 -11   1  257.67   12.30
  -4 -11   1  266.17   12.20
  -4 -11   1  251.77   11.20
  -4 -11   1  259.17   12.50
  -4 -11   1  258.87   13.10
   3  11  -1   69.49    5.10
   3  11  -1   68.59    5.00
   3  11  -1   68.79    3.50
   3  11  -1   63.69    5.00
  -3 -11   1   77.69    4.60
  -3 -11   1   69.79    4.60
  -3 -11   1   70.29    4.70
  -3 -11   1   71.19    3.70
  -3 -11   1   69.49    4.80
  -3 -11   1   75.49    4.60
   2  11  -1   69.29    4.90
   2  11  -1   76.59    4.80
   2  11  -1   77.59    3.80
   2  11  -1   67.59    5.60
   2  11  -1   71.09    5.20
  -2 -11   1   73.69    5.00
  -2 -11   1   82.79    4.70
  -2 -11   1   80.99    4.70
  -2 -11   1   79.89    4.90
  -2 -11   1   73.29    4.00
   1  11  -1   53.29    4.50
   1  11  -1   58.79    4.30
   1  11  -1   56.49    4.10
   1  11  -1   57.39    3.80
   1  11  -1   61.49    3.30
  -1 -11   1   59.99    3.80
  -1 -11   1   59.29    4.40
  -1 -11   1   60.59    4.20
  -1 -11   1   63.39    3.90
  -1 -11   1   60.99    3.60
   0  11  -1   61.89    3.90
   0  11  -1   67.59    3.60
   0  11  -1   66.29    4.30
   0  11  -1   63.69    4.60
   0  11  -1   59.79    4.60
   0 -11   1   64.39    4.10
   0 -11   1   60.39    4.30
   0 -11   1   68.39    4.70
   0 -11   1   63.59    3.90
   0 -11   1   66.29    3.90
  -1  11  -1   28.10    2.30
  -1  11  -1   25.10    2.20
  -1  11  -1   24.70    2.40
  -1  11  -1   24.20    3.20
  -1  11  -1   27.00    2.80
   1 -11   1   21.00    2.40
   1 -11   1   25.90    3.00
   1 -11   1   20.00    1.90
   1 -11   1   21.30    2.50
   1 -11   1   23.30    2.30
  -2  11  -1   58.69    4.30
  -2  11  -1   65.09    3.80
  -2  11  -1   54.59    4.30
  -2  11  -1   64.59    3.90
  -2  11  -1   63.39    3.90
   2 -11   1   63.09    4.30
   2 -11   1   58.79    4.10
   2 -11   1   54.79    3.90
   2 -11   1   59.69    4.30
   2 -11   1   57.79    3.30
  -3  11  -1  106.19    6.30
  -3  11  -1  104.49    5.60
  -3  11  -1  104.39    6.50
  -3  11  -1   94.79    5.70
   3 -11   1  101.49    6.10
   3 -11   1   95.89    5.30
   3 -11   1  105.29    6.10
  -4  11  -1   34.80    2.70
  -4  11  -1   29.90    3.50
  -4  11  -1   32.20    3.20
  -4  11  -1   28.00    2.80
   4 -11   1   28.80    3.20
   4 -11   1   33.00    3.30
   4 -11   1   37.90    3.50
   4 -11   1   33.00    1.70
   4 -11   1   30.90    1.70
  -5  11  -1   93.49    5.70
  -5  11  -1  101.69    5.40
  -5  11  -1   93.29    6.10
  -5  11  -1   97.49    6.30
   5 -11   1   93.39    5.90
  -6  11  -1    1.90    1.60
  -6  11  -1   -0.70    1.40
  -6  11  -1   -0.20    1.60
  -6  11  -1    0.50    1.00
   6 -11   1   -0.20    1.20
   6 -11   1    1.10    1.60
  -7  11  -1    1.10    1.50
  -7  11  -1    1.70    1.30
  -7  11  -1    0.90    1.10
  -7  11  -1    3.30    1.80
  -7  11  -1   -1.40    1.60
   7 -11   1    1.20    4.20
   7 -11   1   -1.30    1.20
  -8  11  -1   -0.60    1.60
  -8  11  -1    8.00    2.30
  -8  11  -1    7.00    1.60
  -8  11  -1    2.60    1.90
  -8  11  -1    4.30    1.90
   8 -11   1    1.20    1.80
   8 -11   1   10.60    5.90
   9  10  -1   -1.60    1.50
   9  10  -1   -0.60    1.00
   9  10  -1    1.00    2.20
   9  10  -1   -0.80    1.20
  -9 -10   1    0.40    1.40
  -9 -10   1   -0.70    1.20
  -9 -10   1    0.10    0.70
  -9 -10   1    0.10    0.60
   8  10  -1   18.10    2.40
   8  10  -1   15.90    2.90
   8  10  -1   23.90    4.10
   8  10  -1   30.40    4.20
   8  10  -1   18.40    2.30
  -8 -10   1   19.70    2.60
  -8 -10   1   18.40    2.00
  -8 -10   1   17.10    1.60
  -8 -10   1   15.00    2.50
  -8 -10   1   16.80    2.00
   7  10  -1    8.30    2.50
   7  10  -1    6.40    1.70
   7  10  -1    6.50    2.50
   7  10  -1    6.00    1.70
   7  10  -1    3.70    1.90
  -7 -10   1    5.70    0.90
  -7 -10   1    8.20    1.80
  -7 -10   1    4.50    1.70
  -7 -10   1    8.40    1.60
  -7 -10   1    5.90    1.40
   6  10  -1    3.10    1.50
   6  10  -1    2.40    1.70
   6  10  -1    3.50    1.90
   6  10  -1    3.00    1.30
   6  10  -1    4.70    2.00
  -6 -10   1    4.90    1.60
  -6 -10   1    3.30    1.30
  -6 -10   1    2.10    1.40
  -6 -10   1    4.00    0.80
  -6 -10   1    1.40    1.20
   5  10  -1  143.79    8.70
   5  10  -1  142.19    7.60
   5  10  -1  135.09    7.80
  -5 -10   1  147.39    7.50
  -5 -10   1  150.18    6.50
  -5 -10   1  132.09    8.30
  -5 -10   1  135.59    7.40
  -5 -10   1  155.28    7.60
   4  10  -1   23.10    3.40
   4  10  -1   14.50    2.40
   4  10  -1   20.10    2.50
   4  10  -1   17.90    2.50
  -4 -10   1   15.30    2.20
  -4 -10   1   19.10    2.30
  -4 -10   1   24.30    2.30
  -4 -10   1   18.90    2.20
  -4 -10   1   19.60    2.70
  -4 -10   1   18.40    1.50
   3  10  -1   19.80    2.50
   3  10  -1   17.30    2.30
   3  10  -1   16.60    2.50
   3  10  -1   16.70    2.70
  -3 -10   1   16.40    1.50
  -3 -10   1   13.90    1.90
  -3 -10   1   18.00    2.00
  -3 -10   1   16.20    2.30
  -3 -10   1   17.00    2.10
  -3 -10   1   15.10    2.20
   2  10  -1   16.90    2.40
   2  10  -1   13.70    1.30
   2  10  -1   15.70    2.50
   2  10  -1   14.10    2.40
   2  10  -1   14.30    1.80
  -2 -10   1   11.80    2.10
  -2 -10   1   13.60    1.80
  -2 -10   1   14.70    2.00
  -2 -10   1   11.70    1.90
  -2 -10   1   13.80    1.90
  -2 -10   1   14.80    1.40
   1  10  -1   48.00    2.70
   1  10  -1   46.40    3.70
   1  10  -1   47.90    3.30
   1  10  -1   47.10    3.70
   1  10  -1   49.90    3.60
  -1 -10   1   51.39    3.00
  -1 -10   1   46.80    3.50
  -1 -10   1   51.39    3.40
  -1 -10   1   46.60    3.20
  -1 -10   1   49.40    3.60
   0  10  -1   53.09    3.80
   0  10  -1   54.29    3.90
   0  10  -1   46.40    3.50
   0  10  -1   51.79    3.30
   0  10  -1   53.99    3.00
   0 -10   1   49.10    3.20
   0 -10   1   52.39    3.30
   0 -10   1   54.29    3.40
   0 -10   1   60.79    3.90
   0 -10   1   49.30    3.70
  -1  10  -1   -0.50    1.00
  -1  10  -1   -0.50    0.90
  -1  10  -1    0.30    0.70
  -1  10  -1   -0.50    0.90
  -1  10  -1    1.40    0.90
   1 -10   1    0.70    0.80
   1 -10   1    0.00    0.70
   1 -10   1   -0.10    0.90
   1 -10   1   -1.10    0.80
   1 -10   1    0.40    0.90
  -2  10  -1   83.79    4.50
  -2  10  -1   65.99    4.80
  -2  10  -1   74.19    4.40
  -2  10  -1   77.79    4.20
  -2  10  -1   81.39    5.20
   2 -10   1   72.39    4.50
   2 -10   1   81.69    5.10
   2 -10   1   83.09    4.70
   2 -10   1   79.39    4.00
   2 -10   1   79.99    5.10
  -3  10  -1   -0.50    1.40
  -3  10  -1    0.80    1.20
  -3  10  -1    1.00    1.00
  -3  10  -1    2.50    1.30
   3 -10   1    0.60    1.10
   3 -10   1    1.60    0.60
   3 -10   1    2.60    1.60
   3 -10   1    0.80    1.20
  -4  10  -1   60.59    4.60
  -4  10  -1   58.89    3.70
  -4  10  -1   58.09    4.00
  -4  10  -1   54.29    4.40
   4 -10   1   61.69    4.30
   4 -10   1   60.79    2.70
   4 -10   1   60.49    4.30
   4 -10   1   66.89    4.50
   4 -10   1   60.69    2.70
  -5  10  -1   12.40    2.00
  -5  10  -1    8.80    2.00
  -5  10  -1   11.90    1.70
  -5  10  -1   11.90    2.10
   5 -10   1    9.90    2.10
  -6  10  -1   52.89    4.30
  -6  10  -1   50.19    3.70
  -6  10  -1   55.39    4.30
  -6  10  -1   49.80    4.30
  -6  10  -1   54.59    3.50
   6 -10   1   50.89    4.10
   6 -10   1   54.89    4.10
  -7  10  -1   22.00    2.60
  -7  10  -1   17.80    2.80
  -7  10  -1   18.40    2.80
  -7  10  -1   20.80    2.20
  -7  10  -1   22.70    3.10
   7 -10   1   22.70    6.60
   7 -10   1   15.20    2.00
   7 -10   1   24.40    2.80
  -8  10  -1    6.40    2.00
  -8  10  -1    8.30    2.20
  -8  10  -1    5.70    1.30
  -8  10  -1    4.70    1.70
  -8  10  -1    4.50    1.90
   8 -10   1    5.20    1.80
   8 -10   1    7.20    1.60
   8 -10   1    3.40    5.10
  -9  10  -1   -0.80    1.50
  -9  10  -1    1.60    1.70
  -9  10  -1    5.60    1.90
  -9  10  -1    2.20    1.00
   9 -10   1    1.90    5.60
   9 -10   1    0.10    0.70
  10   9  -1   -2.60    2.10
 -10  -9   1    0.80    1.30
 -10  -9   1    1.80    1.10
 -10  -9   1    2.40    1.00
 -10  -9   1    2.20    1.50
   9   9  -1    1.30    1.00
   9   9  -1   -0.40    1.00
   9   9  -1   -0.70    2.10
   9   9  -1    0.80    1.50
  -9  -9   1    1.60    0.80
  -9  -9   1    1.40    1.40
  -9  -9   1    0.10    0.70
  -9  -9   1    1.10    1.30
  -9  -9   1   -0.80    0.50
   8   9  -1    2.20    1.20
   8   9  -1    2.00    2.20
   8   9  -1    7.40    2.90
   8   9  -1    0.30    1.30
   8   9  -1    0.70    1.60
  -8  -9   1    1.10    0.90
  -8  -9   1    2.60    0.80
  -8  -9   1    3.00    1.00
  -8  -9   1    2.30    1.30
  -8  -9   1    1.90    1.30
   7   9  -1    0.80    1.80
   7   9  -1    0.00    1.40
   7   9  -1    0.10    1.10
   7   9  -1    4.60    2.60
   7   9  -1   -0.40    1.20
  -7  -9   1   -0.60    0.60
  -7  -9   1   -1.10    0.80
  -7  -9   1    2.00    1.40
  -7  -9   1   -1.70    1.00
   6   9  -1    6.30    2.20
   6   9  -1    7.60    1.70
   6   9  -1    6.40    1.70
   6   9  -1    2.80    2.30
  -6  -9   1    4.70    1.50
  -6  -9   1    7.30    1.60
  -6  -9   1    6.70    1.40
  -6  -9   1    1.40    3.00
  -6  -9   1    6.40    0.90
  -6  -9   1    8.40    1.50
   5   9  -1  116.19    8.70
   5   9  -1  129.79    7.30
   5   9  -1  122.29    6.70
   5   9  -1  129.79    6.60
   5   9  -1  111.19    6.80
  -5  -9   1  132.49    6.50
  -5  -9   1  116.69    6.50
  -5  -9   1  119.29    6.30
  -5  -9   1  121.69    5.60
  -5  -9   1  124.29    6.70
   4   9  -1   33.30    2.90
   4   9  -1   34.60    3.50
   4   9  -1   34.10    3.00
   4   9  -1   24.60    2.80
  -4  -9   1   38.00    2.80
  -4  -9   1   33.80    2.70
  -4  -9   1   38.60    2.80
  -4  -9   1   35.00    2.00
  -4  -9   1   33.30    3.10
  -4  -9   1   31.20    2.70
   3   9  -1   44.10    3.30
   3   9  -1   42.40    3.30
   3   9  -1   47.30    4.00
   3   9  -1   48.90    3.30
  -3  -9   1   45.80    2.50
  -3  -9   1   41.40    3.30
  -3  -9   1   44.70    3.40
  -3  -9   1   45.90    3.10
  -3  -9   1   40.40    3.20
  -3  -9   1   49.60    3.20
   2   9  -1   31.30    3.00
   2   9  -1   25.10    2.40
   2   9  -1   24.50    1.60
   2   9  -1   23.30    2.70
   2   9  -1   24.10    2.30
  -2  -9   1   19.70    2.10
  -2  -9   1   21.00    2.20
  -2  -9   1   26.90    1.80
  -2  -9   1   24.80    2.30
  -2  -9   1   25.80    2.60
  -2  -9   1   27.50    2.40
   1   9  -1  142.39    6.80
   1   9  -1  131.69    6.10
   1   9  -1  132.49    7.10
   1   9  -1  131.09    7.00
   1   9  -1  123.49    7.80
  -1  -9   1  137.69    7.00
  -1  -9   1  129.99    6.30
  -1  -9   1  148.19    6.80
  -1  -9   1  131.99    6.60
  -1  -9   1  136.69    7.10
   0   9  -1  167.38    8.30
   0   9  -1  167.98    7.70
   0   9  -1  162.68    7.40
   0   9  -1  158.08    8.40
   0   9  -1  155.48    7.90
   0  -9   1  162.48    8.20
   0  -9   1  166.58    7.80
   0  -9   1  167.18    7.60
   0  -9   1  153.78    8.10
   0  -9   1  151.38    7.50
  -1   9  -1  123.09    6.20
  -1   9  -1  145.59    6.50
  -1   9  -1  132.09    6.90
  -1   9  -1  126.49    7.00
  -1   9  -1  124.69    6.30
   1  -9   1  125.69    6.80
   1  -9   1  130.69    6.10
   1  -9   1  127.19    6.40
   1  -9   1  123.69    6.90
   1  -9   1  118.49    6.30
  -2   9  -1    7.20    1.40
  -2   9  -1    7.20    1.60
  -2   9  -1    8.30    1.30
  -2   9  -1    7.20    1.60
   2  -9   1    6.70    0.90
   2  -9   1    7.80    1.70
   2  -9   1    5.90    1.30
   2  -9   1    8.10    1.40
  -3   9  -1  109.19    6.40
  -3   9  -1  110.69    5.50
  -3   9  -1  107.89    6.30
  -3   9  -1  104.79    5.70
   3  -9   1  107.49    5.90
   3  -9   1  102.39    6.00
   3  -9   1  110.69    6.10
   3  -9   1  103.79    4.80
  -4   9  -1   71.79    4.90
  -4   9  -1   78.99    4.90
  -4   9  -1   86.79    4.40
  -4   9  -1   79.99    5.20
   4  -9   1   76.29    5.10
   4  -9   1   77.69    3.30
   4  -9   1   81.99    5.10
   4  -9   1   83.59    4.90
  -5   9  -1   21.30    2.80
  -5   9  -1   21.40    2.10
  -5   9  -1   20.70    3.00
   5  -9   1   24.90    2.70
  -6   9  -1    1.80    1.10
  -6   9  -1    0.50    1.40
  -6   9  -1   -1.20    1.20
  -6   9  -1    0.40    0.90
  -6   9  -1    1.60    1.30
   6  -9   1    1.60    1.30
   6  -9   1    2.30    4.00
  -7   9  -1   18.60    2.70
  -7   9  -1   26.60    3.10
  -7   9  -1   21.40    2.00
  -7   9  -1   16.50    2.70
  -7   9  -1   15.60    2.40
   7  -9   1   16.30    2.40
   7  -9   1   15.20    5.70
   7  -9   1   18.40    2.50
  -8   9  -1    8.00    1.90
  -8   9  -1    8.80    1.40
  -8   9  -1    5.90    2.00
  -8   9  -1    8.80    2.10
  -8   9  -1   12.40    2.50
   8  -9   1    9.70    4.70
   8  -9   1    7.10    1.80
  -9   9  -1   -1.10    0.70
  -9   9  -1    1.30    1.60
  -9   9  -1   -0.40    1.10
  -9   9  -1   -0.60    1.50
   9  -9   1    1.60    1.50
   9  -9   1    0.90    4.90
  10   8  -1    2.40    2.40
 -10  -8   1   -0.10    1.20
 -10  -8   1    1.60    1.20
 -10  -8   1    3.30    1.40
   9   8  -1   11.50    3.00
   9   8  -1   12.60    2.90
   9   8  -1    8.60    1.20
  -9  -8   1   10.10    0.90
  -9  -8   1   10.80    1.90
  -9  -8   1   10.60    2.10
  -9  -8   1   11.40    1.40
   8   8  -1   17.10    2.00
   8   8  -1   14.30    3.00
   8   8  -1   15.10    1.80
   8   8  -1   14.70    3.20
   8   8  -1   11.20    2.30
  -8  -8   1   15.40    2.40
  -8  -8   1   13.80    1.50
  -8  -8   1   16.20    1.60
  -8  -8   1   13.90    2.10
   7   8  -1   -0.40    1.10
   7   8  -1   -1.60    1.10
   7   8  -1    1.50    1.40
   7   8  -1   -2.00    1.60
   7   8  -1    1.50    1.10
  -7  -8   1   -0.90    0.90
  -7  -8   1    0.20    1.20
  -7  -8   1   -0.50    0.80
  -7  -8   1    0.40    1.10
  -7  -8   1   -1.10    0.50
   6   8  -1   13.50    1.90
   6   8  -1   10.90    1.80
   6   8  -1   10.60    2.10
   6   8  -1   10.50    2.70
  -6  -8   1   12.40    4.20
  -6  -8   1    7.30    1.80
  -6  -8   1   10.00    1.20
  -6  -8   1   10.50    1.50
  -6  -8   1    9.40    1.60
  -6  -8   1   10.80    1.80
   5   8  -1   57.99    4.70
   5   8  -1   54.39    4.00
   5   8  -1   61.99    4.40
   5   8  -1   59.79    3.80
   5   8  -1   56.19    3.80
  -5  -8   1   61.49    6.50
  -5  -8   1   57.09    3.70
  -5  -8   1   65.89    3.80
  -5  -8   1   56.99    3.00
  -5  -8   1   58.29    3.60
  -5  -8   1   57.29    3.90
  -5  -8   1   55.89    4.60
   4   8  -1   65.39    4.90
   4   8  -1   65.19    4.00
   4   8  -1   60.89    3.90
  -4  -8   1   65.89    4.00
  -4  -8   1   69.89    5.20
  -4  -8   1   62.99    4.00
  -4  -8   1   59.49    3.80
  -4  -8   1   64.59    3.20
  -4  -8   1   67.19    3.90
   3   8  -1  234.28   11.10
   3   8  -1  217.68   10.40
   3   8  -1  227.38   10.50
   3   8  -1  212.08   10.50
  -3  -8   1  231.78   10.20
  -3  -8   1  218.38   10.40
  -3  -8   1  209.58   10.20
  -3  -8   1  220.68   10.30
  -3  -8   1  220.68    9.60
  -3  -8   1  227.58   10.80
   2   8  -1   31.00    2.50
   2   8  -1   30.90    2.90
   2   8  -1   30.30    2.00
   2   8  -1   31.60    3.00
   2   8  -1   34.60    2.60
  -2  -8   1   35.20    2.50
  -2  -8   1   31.50    2.50
  -2  -8   1   29.30    2.60
  -2  -8   1   35.70    2.00
  -2  -8   1   32.40    2.50
  -2  -8   1   31.80    2.60
   1   8  -1   67.99    3.90
   1   8  -1   71.59    4.50
   1   8  -1   68.99    4.30
   1   8  -1   64.69    4.30
   1   8  -1   70.29    3.50
  -1  -8   1   73.69    4.40
  -1  -8   1   70.09    3.90
  -1  -8   1   69.69    4.00
  -1  -8   1   69.99    4.20
  -1  -8   1   69.89    3.90
  -1  -8   1   73.69    3.60
   0   8  -1   11.10    1.90
   0   8  -1   10.80    1.30
   0   8  -1   10.50    1.30
   0   8  -1   16.00    1.80
   0   8  -1    9.70    1.70
   0  -8   1   10.60    1.30
   0  -8   1   12.50    1.80
   0  -8   1    9.60    1.30
   0  -8   1   12.10    1.40
   0  -8   1   12.30    1.70
  -1   8  -1  220.48    9.50
  -1   8  -1  207.48    9.40
  -1   8  -1  211.18   10.10
  -1   8  -1  206.68    9.40
  -1   8  -1  212.68   10.00
   1  -8   1  210.68    9.60
   1  -8   1  179.98    9.90
   1  -8   1  209.38   10.00
   1  -8   1  218.78   10.00
   1  -8   1  212.48    9.60
  -2   8  -1   85.59    4.90
  -2   8  -1   85.69    5.00
  -2   8  -1   88.39    4.30
  -2   8  -1   80.79    4.50
   2  -8   1   77.19    4.80
   2  -8   1   79.99    4.70
   2  -8   1   85.69    4.60
   2  -8   1   71.49    3.80
   2  -8   1   76.89    4.30
  -3   8  -1   57.69    3.80
  -3   8  -1   54.59    3.50
  -3   8  -1   58.19    3.30
  -3   8  -1   57.99    4.00
   3  -8   1   56.79    3.70
   3  -8   1   56.99    2.70
   3  -8   1   58.29    3.90
   3  -8   1   55.29    3.80
  -4   8  -1    1.40    0.80
  -4   8  -1   -0.30    1.20
  -4   8  -1    1.60    1.20
  -4   8  -1    0.60    0.90
   4  -8   1    1.10    1.00
   4  -8   1    2.40    1.30
   4  -8   1    1.30    1.00
  -5   8  -1    1.00    1.30
  -5   8  -1    4.40    1.50
  -5   8  -1    3.20    1.10
  -5   8  -1    3.70    1.50
   5  -8   1    3.70    1.40
  -6   8  -1    4.90    1.10
  -6   8  -1    5.60    1.80
  -6   8  -1    4.40    1.70
  -6   8  -1    3.70    1.60
  -6   8  -1    4.50    1.40
   6  -8   1    2.80    1.20
   6  -8   1    6.30    4.10
   6  -8   1    4.30    1.50
  -7   8  -1   -0.50    1.00
  -7   8  -1   -0.10    1.20
  -7   8  -1    1.30    0.90
  -7   8  -1    0.20    1.20
  -7   8  -1    2.80    1.60
   7  -8   1    1.90    1.30
   7  -8   1    0.70    1.00
   7  -8   1    4.80    4.50
  -8   8  -1   10.20    2.20
  -8   8  -1   13.10    1.60
  -8   8  -1   10.80    2.10
  -8   8  -1   10.80    3.10
  -8   8  -1   13.50    2.50
   8  -8   1    8.20    1.70
   8  -8   1   11.50    2.00
   8  -8   1    6.00    4.50
  -9   8  -1   24.60    2.70
  -9   8  -1   22.20    4.20
  -9   8  -1   22.80    2.00
  -9   8  -1   15.20    2.40
  -9   8  -1   22.80    3.10
   9  -8   1   19.40    2.20
   9  -8   1   24.50    7.20
   9  -8   1   19.40    2.40
  10   7  -1   -2.00    1.70
 -10  -7   1    1.10    1.20
 -10  -7   1    1.80    1.20
 -10  -7   1   -1.20    1.10
   9   7  -1   10.60    3.10
  -9  -7   1    8.30    1.90
  -9  -7   1    9.10    1.70
   8   7  -1  109.29    7.40
   8   7  -1   84.79    6.10
   8   7  -1  101.79    5.30
   8   7  -1  108.09    7.60
   8   7  -1  109.39    5.20
  -8  -7   1  118.39    5.90
  -8  -7   1  108.99    6.10
  -8  -7   1  103.89    4.90
   7   7  -1    0.50    1.10
   7   7  -1   -1.30    1.30
   7   7  -1   -1.10    1.60
   7   7  -1    0.80    0.90
   7   7  -1    0.60    1.20
  -7  -7   1    2.10    1.40
  -7  -7   1    0.10    0.80
  -7  -7   1    4.30    3.60
  -7  -7   1    1.00    1.10
   6   7  -1    0.30    1.50
   6   7  -1    1.50    1.40
   6   7  -1    0.10    1.40
   6   7  -1    0.10    1.00
  -6  -7   1    1.40    1.00
  -6  -7   1    0.00    0.80
  -6  -7   1    0.90    0.60
  -6  -7   1    2.20    3.10
  -6  -7   1    0.10    0.90
  -6  -7   1    0.00    1.10
   5   7  -1    7.70    2.00
   5   7  -1    8.80    2.00
   5   7  -1   11.90    1.60
   5   7  -1    9.40    1.60
   5   7  -1    8.00    1.70
  -5  -7   1   11.90    1.60
  -5  -7   1    9.80    3.40
  -5  -7   1    9.30    1.40
  -5  -7   1   10.20    2.10
  -5  -7   1    9.40    1.50
  -5  -7   1   11.90    1.70
  -5  -7   1   10.50    1.00
   4   7  -1    0.00    0.80
   4   7  -1    1.10    1.40
   4   7  -1   -0.60    0.90
   4   7  -1    0.90    0.80
  -4  -7   1    0.50    0.80
  -4  -7   1   -1.70    0.60
  -4  -7   1    0.30    0.40
  -4  -7   1    1.70    0.90
  -4  -7   1    0.30    0.80
  -4  -7   1    0.80    1.00
   3   7  -1   53.99    4.00
   3   7  -1   48.10    3.20
   3   7  -1   55.09    3.40
   3   7  -1   44.40    3.30
  -3  -7   1   52.29    3.20
  -3  -7   1   51.99    3.20
  -3  -7   1   51.09    3.30
  -3  -7   1   51.39    2.60
  -3  -7   1   48.30    3.70
  -3  -7   1   53.19    3.20
   2   7  -1   29.20    2.20
   2   7  -1   31.50    2.50
   2   7  -1   31.00    1.70
   2   7  -1   29.40    2.40
   2   7  -1   34.70    3.00
  -2  -7   1   31.50    2.50
  -2  -7   1   33.00    2.40
  -2  -7   1   33.60    2.40
  -2  -7   1   32.00    1.90
  -2  -7   1   33.70    2.60
  -2  -7   1   29.00    2.40
   1   7  -1  117.59    5.50
   1   7  -1  118.79    6.10
   1   7  -1  116.29    6.20
   1   7  -1  125.79    6.00
   1   7  -1  115.99    6.20
  -1  -7   1  130.39    6.30
  -1  -7   1  120.89    6.10
  -1  -7   1  122.29    5.90
  -1  -7   1  118.69    5.60
  -1  -7   1  117.99    5.90
  -1  -7   1  128.99    5.90
   0   7  -1    3.20    1.40
   0   7  -1    3.40    1.20
   0   7  -1    4.80    1.20
   0   7  -1    3.20    0.80
   0   7  -1    3.60    0.90
   0  -7   1    2.70    1.10
   0  -7   1    4.80    0.90
   0  -7   1    5.00    1.50
   0  -7   1    4.70    1.00
   0  -7   1    3.30    1.00
  -1   7  -1  557.14   23.60
  -1   7  -1  542.25   24.20
  -1   7  -1  577.94   24.20
   1  -7   1  553.74   23.80
   1  -7   1  573.84   24.20
   1  -7   1  607.34   24.30
   1  -7   1  545.55   23.70
   1  -7   1  542.05   23.40
  -2   7  -1   41.80    3.00
  -2   7  -1   38.10    2.50
  -2   7  -1   36.40    2.40
  -2   7  -1   41.30    3.10
   2  -7   1   33.90    2.70
   2  -7   1   37.00    2.70
   2  -7   1   38.10    2.70
   2  -7   1   37.00    2.00
   2  -7   1   29.90    2.40
  -3   7  -1  376.16   15.90
  -3   7  -1  362.56   16.20
  -3   7  -1  377.26   16.60
  -3   7  -1  364.36   16.40
   3  -7   1  365.76   16.40
   3  -7   1  376.06   16.40
   3  -7   1  375.36   16.40
   3  -7   1  358.96   15.30
  -4   7  -1   15.50    2.00
  -4   7  -1   10.20    1.60
  -4   7  -1   12.80    1.40
  -4   7  -1   12.70    1.90
   4  -7   1   14.10    2.00
   4  -7   1   13.20    1.80
   4  -7   1    9.00    1.70
  -5   7  -1   39.80    3.10
  -5   7  -1   36.20    2.50
  -5   7  -1   36.30    3.00
  -5   7  -1   42.30    3.30
  -6   7  -1    4.90    1.10
  -6   7  -1    3.80    1.40
  -6   7  -1    4.50    1.40
  -6   7  -1    1.90    2.30
   6  -7   1    4.40    1.30
   6  -7   1   -0.30    3.50
   6  -7   1    3.10    1.20
  -7   7  -1   57.09    3.90
  -7   7  -1   54.09    4.30
  -7   7  -1   49.90    4.00
  -7   7  -1   53.19    3.80
  -7   7  -1   52.49    3.30
   7  -7   1   52.79    3.60
   7  -7   1   57.29    3.80
   7  -7   1   47.30    8.30
  -8   7  -1   20.60    2.90
  -8   7  -1   16.40    2.70
  -8   7  -1   21.50    2.00
  -8   7  -1   17.50    2.40
  -8   7  -1   21.80    2.50
   8  -7   1   20.70    2.30
   8  -7   1   14.60    5.90
   8  -7   1   18.20    2.10
  -9   7  -1    0.90    0.80
  -9   7  -1   -1.60    1.10
  -9   7  -1    1.00    2.20
  -9   7  -1   -2.60    1.20
  -9   7  -1    1.00    1.30
   9  -7   1   -0.80    4.60
   9  -7   1    1.20    1.40
   9  -7   1    0.70    0.90
 -10   7  -1    4.70    1.30
 -10   7  -1    3.10    1.20
 -10   7  -1    7.80    1.50
 -10   7  -1    6.10    1.80
 -10   7  -1    6.30    1.10
  10  -7   1    5.80    1.30
  10  -7   1    6.10    1.90
  10  -7   1   -3.20    4.00
 -10  -6   1   -0.70    0.90
 -10  -6   1    1.90    1.30
 -10  -6   1    3.10    1.50
   9   6  -1   13.10    3.00
  -9  -6   1   11.30    1.80
  -9  -6   1   12.40    2.10
  -9  -6   1   15.40    2.10
   8   6  -1   -0.70    1.90
   8   6  -1    1.70    0.80
   8   6  -1    2.30    0.70
   8   6  -1    6.30    2.50
  -8  -6   1    0.00    1.00
  -8  -6   1   -1.30    1.10
   7   6  -1  100.49    6.70
   7   6  -1   88.89    6.40
   7   6  -1   75.39    5.30
   7   6  -1   98.39    4.70
   7   6  -1   91.59    4.90
  -7  -6   1  102.09    5.50
  -7  -6   1   92.69    4.60
  -7  -6   1   90.59    4.50
  -7  -6   1  100.49    9.00
  -7  -6   1  101.99    5.30
   6   6  -1    7.60    2.30
   6   6  -1    4.20    1.60
   6   6  -1    4.20    1.20
   6   6  -1    4.40    1.50
   6   6  -1    4.90    1.10
  -6  -6   1    5.70    1.00
  -6  -6   1    3.80    1.20
  -6  -6   1    4.60    1.20
  -6  -6   1    1.60    2.70
  -6  -6   1    4.90    1.10
   5   6  -1    1.40    1.30
   5   6  -1    0.80    0.80
   5   6  -1    1.10    1.20
   5   6  -1    0.00    0.90
   5   6  -1    0.60    1.00
  -5  -6   1    1.80    1.10
  -5  -6   1    1.30    0.80
  -5  -6   1    4.60    1.50
  -5  -6   1    1.00    0.80
  -5  -6   1    0.60    0.80
  -5  -6   1    1.70    2.40
   4   6  -1   13.20    2.00
   4   6  -1   15.10    1.80
   4   6  -1   13.90    1.80
   4   6  -1   12.70    1.60
   4   6  -1   13.40    2.30
  -4  -6   1   12.90    1.50
  -4  -6   1   16.30    2.40
  -4  -6   1   12.40    1.50
  -4  -6   1   14.70    1.10
  -4  -6   1   11.70    1.60
  -4  -6   1   13.90    1.40
   3   6  -1  194.38    8.80
   3   6  -1  192.28    8.80
   3   6  -1  189.88    9.50
  -3  -6   1  183.58    8.60
  -3  -6   1  199.78    8.70
  -3  -6   1  185.58    8.70
  -3  -6   1  184.78    8.80
  -3  -6   1  178.88    9.30
  -3  -6   1  191.88    8.10
   2   6  -1   76.69    4.10
   2   6  -1   71.09    4.10
   2   6  -1   73.19    3.90
   2   6  -1   84.09    4.60
   2   6  -1   69.59    3.40
  -2  -6   1   72.09    4.00
  -2  -6   1   75.29    3.70
  -2  -6   1   72.79    4.30
  -2  -6   1   73.19    3.90
  -2  -6   1   76.79    3.90
  -2  -6   1   71.49    4.00
   1   6  -1  305.57   13.00
   1   6  -1  295.67   13.30
   1   6  -1  308.47   13.40
   1   6  -1  280.67   13.30
   1   6  -1  291.67   12.60
  -1  -6   1  284.77   12.70
  -1  -6   1  314.67   13.30
  -1  -6   1  323.07   13.10
  -1  -6   1  296.47   13.00
  -1  -6   1  277.77   13.50
  -1  -6   1  322.67   13.30
   0   6  -1   33.40    2.10
   0   6  -1   39.20    2.70
   0   6  -1   36.10    2.30
   0   6  -1   36.30    2.30
   0   6  -1   37.00    2.50
   0  -6   1   35.50    2.10
   0  -6   1   35.40    2.20
   0  -6   1   33.30    3.80
   0  -6   1   34.90    2.30
   0  -6   1   39.40    2.60
  -1   6  -1  277.07   12.20
  -1   6  -1  300.27   11.60
  -1   6  -1  262.77   11.70
  -1   6  -1  270.47   12.20
  -1   6  -1  284.77   11.70
   1  -6   1  249.88   11.50
   1  -6   1  252.37   11.70
   1  -6   1  268.37   11.80
   1  -6   1  291.97   12.20
   1  -6   1  243.48   12.00
  -2   6  -1  104.79    5.30
  -2   6  -1  106.29    4.80
  -2   6  -1   97.39    5.20
  -2   6  -1  101.39    4.90
   2  -6   1  101.59    5.20
   2  -6   1   97.09    5.10
   2  -6   1   94.19    4.30
   2  -6   1   79.39    4.70
   2  -6   1   98.79    5.00
  -3   6  -1  234.48   11.00
  -3   6  -1  249.58   11.20
  -3   6  -1  251.97   11.20
  -3   6  -1  241.78   10.70
   3  -6   1  228.18   10.00
   3  -6   1  233.28   11.10
   3  -6   1  249.68   11.20
   3  -6   1  258.07   11.10
  -4   6  -1  207.48    9.20
  -4   6  -1  202.58    9.70
  -4   6  -1  204.08    9.70
  -4   6  -1  206.88    9.70
   4  -6   1  205.68    9.60
   4  -6   1  209.78    9.90
  -5   6  -1   25.10    2.30
  -5   6  -1   22.10    2.20
  -5   6  -1   23.70    2.50
  -5   6  -1   23.50    1.90
  -5   6  -1   23.60    2.30
   5  -6   1   25.50    2.10
   5  -6   1   26.20    4.90
  -6   6  -1   11.90    2.00
  -6   6  -1   14.60    2.00
  -6   6  -1   12.00    1.80
  -6   6  -1   13.10    1.60
  -6   6  -1   16.50    2.40
   6  -6   1   14.50    1.90
   6  -6   1   18.00    4.70
   6  -6   1   17.50    2.00
  -7   6  -1  128.29    6.30
  -7   6  -1  130.09    6.90
  -7   6  -1  133.99    7.40
  -7   6  -1  122.99    7.30
  -7   6  -1  129.49    6.80
   7  -6   1  136.29   11.30
   7  -6   1  139.39    6.70
  -8   6  -1    7.30    2.00
  -8   6  -1    5.30    1.50
  -8   6  -1    2.00    1.60
  -8   6  -1    6.90    2.30
  -8   6  -1    2.10    1.20
  -8   6  -1    7.40    1.20
   8  -6   1    5.40    1.20
   8  -6   1   10.00    5.40
   8  -6   1    5.60    1.30
  -9   6  -1    9.60    1.40
  -9   6  -1    9.30    1.70
  -9   6  -1    9.90    1.70
  -9   6  -1   11.60    2.40
   9  -6   1    7.40    4.60
   9  -6   1    8.70    1.40
   9  -6   1    7.90    1.40
 -10   6  -1    3.60    2.10
 -10   6  -1    2.60    1.00
 -10   6  -1    4.10    1.20
 -10   6  -1    4.40    1.10
  10  -6   1    3.80    1.20
  10  -6   1    3.50    5.80
 -10  -5   1    1.20    1.20
 -10  -5   1    2.30    1.30
 -10  -5   1    2.00    1.40
  -9  -5   1  106.39    5.40
  -9  -5   1   98.39    5.80
  -9  -5   1   90.09    5.60
   8   5  -1   15.70    2.90
   8   5  -1   16.30    0.90
  -8  -5   1   19.70    2.40
  -8  -5   1   18.80    2.10
   7   5  -1   56.19    4.80
   7   5  -1   55.39    4.90
   7   5  -1   51.79    2.90
   7   5  -1   54.49    3.10
   7   5  -1   47.30    3.70
  -7  -5   1   53.09    2.70
  -7  -5   1   54.99    6.50
  -7  -5   1   56.49    3.80
  -7  -5   1   54.29    3.50
  -7  -5   1   58.09    2.80
   6   5  -1   41.30    4.00
   6   5  -1   40.10    2.80
   6   5  -1   36.80    3.10
   6   5  -1   43.10    2.60
   6   5  -1   41.10    3.90
  -6  -5   1   47.20    2.50
  -6  -5   1   49.00    2.90
  -6  -5   1   47.50    2.60
  -6  -5   1   47.50    3.10
  -6  -5   1   37.30    3.80
  -6  -5   1   41.40    5.70
   5   5  -1   57.49    3.10
   5   5  -1   51.09    3.20
   5   5  -1   50.59    4.10
   5   5  -1   50.19    3.40
   5   5  -1   54.69    4.10
  -5  -5   1   55.69    5.70
  -5  -5   1   56.29    3.50
  -5  -5   1   53.89    4.30
  -5  -5   1   57.79    3.20
  -5  -5   1   52.19    2.90
  -5  -5   1   54.39    3.10
   4   5  -1    2.90    1.00
   4   5  -1    2.70    1.50
   4   5  -1    6.00    1.60
   4   5  -1    3.40    1.10
   4   5  -1    2.80    0.80
  -4  -5   1    4.80    1.60
  -4  -5   1    3.30    1.20
  -4  -5   1    4.20    1.00
  -4  -5   1    3.40    0.90
  -4  -5   1    3.90    0.80
  -4  -5   1    6.10    2.40
   3   5  -1   48.10    3.50
   3   5  -1   47.20    3.00
   3   5  -1   47.40    2.80
  -3  -5   1   48.30    2.90
  -3  -5   1   52.39    2.80
  -3  -5   1   51.59    2.80
  -3  -5   1   48.90    2.90
  -3  -5   1   42.70    3.40
   2   5  -1   22.90    1.80
   2   5  -1   18.30    1.70
   2   5  -1   18.50    1.70
   2   5  -1   19.90    2.20
  -2  -5   1   19.80    1.20
  -2  -5   1   20.80    1.70
  -2  -5   1   21.10    2.10
  -2  -5   1   23.80    1.70
  -2  -5   1   21.20    1.70
  -2  -5   1   18.80    1.80
   1   5  -1  203.38    9.20
   1   5  -1  212.38    9.00
   1   5  -1  209.58    9.30
   1   5  -1  188.58    9.20
   1   5  -1  197.28    8.60
  -1  -5   1  198.18    9.50
  -1  -5   1  208.28    9.20
  -1  -5   1  176.68    9.20
  -1  -5   1  220.78    9.00
  -1  -5   1  208.08    9.20
  -1  -5   1  207.78    8.70
   0   5  -1   16.30    1.30
   0   5  -1   16.20    1.80
   0   5  -1   15.30    1.60
   0   5  -1   20.10    1.50
   0   5  -1   21.00    1.60
   0  -5   1   19.80    1.90
   0  -5   1   18.40    1.40
   0  -5   1   16.50    1.80
  -1   5  -1  210.48    8.80
  -1   5  -1  212.48    9.20
  -1   5  -1  201.58    9.20
   1  -5   1  209.28    9.10
   1  -5   1  200.18    8.80
   1  -5   1  186.08    8.50
   1  -5   1  182.08    9.00
  -2   5  -1    4.40    1.00
  -2   5  -1    2.70    0.90
  -2   5  -1    3.10    0.90
  -2   5  -1    3.00    0.70
   2  -5   1    3.70    0.90
   2  -5   1    2.00    1.00
   2  -5   1    1.80    1.00
   2  -5   1    2.50    0.40
  -3   5  -1  313.97   13.30
  -3   5  -1  308.27   13.70
  -3   5  -1  312.37   13.70
  -3   5  -1  295.17   13.60
   3  -5   1  319.57   13.80
   3  -5   1  313.67   13.60
   3  -5   1  307.27   13.60
  -4   5  -1   59.69    3.60
  -4   5  -1   55.39    3.20
  -4   5  -1   61.89    3.60
  -4   5  -1   59.69    3.60
   4  -5   1   59.59    3.40
   4  -5   1   64.49    3.80
  -5   5  -1   19.10    1.70
  -5   5  -1   17.90    2.20
  -5   5  -1   21.40    2.00
  -5   5  -1   21.00    2.00
  -5   5  -1   20.60    2.00
   5  -5   1   25.00    4.60
   5  -5   1   20.10    1.90
  -6   5  -1   34.60    2.70
  -6   5  -1   34.60    2.30
  -6   5  -1   26.60    2.70
  -6   5  -1   35.90    3.00
  -6   5  -1   36.70    2.80
   6  -5   1   35.90    2.60
   6  -5   1   34.90    5.90
   6  -5   1   34.50    2.50
  -7   5  -1   -0.40    1.20
  -7   5  -1    3.90    1.50
  -7   5  -1   -2.10    1.30
  -7   5  -1   -0.50    0.70
   7  -5   1   -0.10    0.90
   7  -5   1   -0.50    4.00
   7  -5   1   -1.10    0.80
  -8   5  -1    0.20    1.00
  -8   5  -1   -0.50    1.70
  -8   5  -1    0.90    1.20
  -8   5  -1    1.90    0.90
  -8   5  -1   -0.10    1.40
  -8   5  -1    0.20    1.00
   8  -5   1   -0.80    3.10
   8  -5   1   -0.40    0.70
   8  -5   1    0.00    0.80
  -9   5  -1   11.70    2.30
  -9   5  -1    7.50    1.30
  -9   5  -1    7.40    1.30
  -9   5  -1    7.90    1.30
  -9   5  -1    4.90    2.50
  -9   5  -1    8.10    1.50
   9  -5   1    8.00    1.20
   9  -5   1   -0.30    4.50
   9  -5   1    6.70    1.10
 -10   5  -1   -0.20    0.70
 -10   5  -1    0.20    0.90
 -10   5  -1    0.50    1.50
 -10   5  -1   -2.10    1.70
  10  -5   1   -0.10    0.50
  10  -5   1   -2.50    5.10
  10  -5   1    0.00    0.40
 -10  -4   1   42.00    2.80
 -10  -4   1   36.60    3.40
 -10  -4   1   36.70    3.20
  -9  -4   1  132.59    7.20
  -9  -4   1  139.19    7.40
  -9  -4   1  137.49    6.80
   8   4  -1    9.90    2.70
  -8  -4   1    5.80    1.30
  -8  -4   1    4.80    1.50
   7   4  -1    4.60    2.70
   7   4  -1    7.30    0.90
   7   4  -1    8.60    1.10
  -7  -4   1    7.60    1.30
  -7  -4   1    7.90    0.70
  -7  -4   1    2.80    3.20
  -7  -4   1    8.40    1.60
  -7  -4   1    9.10    0.80
   6   4  -1  128.39    7.40
   6   4  -1  159.88    8.90
   6   4  -1  154.88    8.60
   6   4  -1  158.58    6.80
   6   4  -1  153.28    7.00
  -6  -4   1  158.08    6.80
  -6  -4   1  150.58    6.70
  -6  -4   1  147.79    8.60
  -6  -4   1  136.89   10.10
  -6  -4   1  160.48    7.50
  -6  -4   1  164.78    7.30
   5   4  -1   17.30    2.50
   5   4  -1   14.20    1.80
   5   4  -1   19.40    1.50
   5   4  -1   19.80    2.80
  -5  -4   1   18.10    3.70
  -5  -4   1   19.20    1.40
  -5  -4   1   18.40    1.50
  -5  -4   1   17.60    2.60
  -5  -4   1   19.70    1.70
  -5  -4   1   17.20    1.80
   4   4  -1   41.20    2.70
   4   4  -1   45.10    3.30
   4   4  -1   47.80    3.70
   4   4  -1   38.40    2.80
   4   4  -1   43.80    2.50
  -4  -4   1   46.00    2.50
  -4  -4   1   45.80    4.70
  -4  -4   1   43.60    2.60
  -4  -4   1   48.70    2.70
  -4  -4   1   45.30    3.50
  -4  -4   1   45.10    2.90
   3   4  -1   36.70    2.40
   3   4  -1   40.60    2.50
   3   4  -1   37.00    2.30
   3   4  -1   36.30    2.40
   3   4  -1   39.90    2.70
   3   4  -1   37.20    2.90
  -3  -4   1   45.30    3.00
  -3  -4   1   39.80    2.40
  -3  -4   1   38.30    2.20
  -3  -4   1   38.50    2.40
  -3  -4   1   39.10    2.40
   2   4  -1  363.36   15.20
   2   4  -1  369.06   15.80
   2   4  -1  335.37   15.20
  -2  -4   1  362.16   15.20
  -2  -4   1  360.06   15.30
  -2  -4   1  351.56   15.20
  -2  -4   1  355.46   15.60
   1   4  -1    8.90    1.20
   1   4  -1    7.10    1.10
   1   4  -1    7.50    1.10
   1   4  -1    8.30    0.90
   1   4  -1    7.90    0.70
  -1  -4   1    8.40    0.80
  -1  -4   1   10.00    1.30
  -1  -4   1    8.70    1.10
  -1  -4   1    7.10    1.20
  -1  -4   1    8.80    1.20
  -1  -4   1    8.80    1.00
   0   4  -1   55.99    3.10
   0   4  -1   61.49    3.20
   0   4  -1   55.79    2.90
   0   4  -1   55.99    2.70
   0  -4   1   51.59    2.70
   0  -4   1   57.49    2.70
   0  -4   1   54.19    3.20
   0  -4   1   56.29    2.90
   0  -4   1   56.59    2.80
   0  -4   1   50.89    3.00
  -1   4  -1  132.99    6.20
  -1   4  -1  141.99    6.00
  -1   4  -1  129.09    6.20
   1  -4   1  132.29    6.00
   1  -4   1  130.09    6.20
   1  -4   1  137.09    6.00
   1  -4   1  127.69    5.70
  -2   4  -1  425.76   18.20
  -2   4  -1  433.46   18.20
   2  -4   1  421.06   18.20
   2  -4   1  430.16   18.20
  -3   4  -1 1952.70  123.89
   3  -4   1 2029.70  131.29
  -4   4  -1  372.26   16.70
  -4   4  -1  395.96   17.30
  -4   4  -1  395.16   16.90
  -4   4  -1  394.56   16.70
   4  -4   1  389.56   19.50
   4  -4   1  367.56   16.60
   4  -4   1  396.56   16.60
  -5   4  -1   77.49    4.10
  -5   4  -1   77.09    4.30
  -5   4  -1   75.09    4.30
  -5   4  -1   67.99    3.20
  -5   4  -1   77.89    4.10
   5  -4   1   73.49    6.70
   5  -4   1   72.49    3.90
  -6   4  -1   42.20    3.50
  -6   4  -1   44.70    2.90
  -6   4  -1   46.30    2.20
  -6   4  -1   45.00    3.30
  -6   4  -1   45.40    3.00
   6  -4   1   45.10    2.80
   6  -4   1   45.20    6.70
   6  -4   1   49.30    2.80
  -7   4  -1   13.20    1.00
  -7   4  -1   12.00    1.60
  -7   4  -1   11.80    1.60
  -7   4  -1   12.60    2.10
  -7   4  -1   13.50    2.80
  -7   4  -1    8.40    2.00
   7  -4   1   12.30    1.50
   7  -4   1   12.80    1.50
  -8   4  -1   40.10    3.30
  -8   4  -1   35.70    4.00
  -8   4  -1   37.20    2.60
  -8   4  -1   32.70    3.60
  -8   4  -1   37.80    2.00
  -8   4  -1   37.50    2.60
   8  -4   1   36.50    7.50
   8  -4   1   39.20    2.40
   8  -4   1   39.00    2.40
  -9   4  -1   53.79    2.70
  -9   4  -1   54.29    5.10
  -9   4  -1   50.79    2.70
  -9   4  -1   45.30    3.30
  -9   4  -1   46.30    2.80
  -9   4  -1   55.79    4.30
   9  -4   1   52.69    2.70
   9  -4   1   48.70    8.80
   9  -4   1   50.89    2.70
 -10   4  -1   14.80    3.40
 -10   4  -1   15.70    2.60
 -10   4  -1   12.50    1.70
 -10   4  -1   15.90    1.70
  10  -4   1    6.30    4.90
 -11  -3   1    5.60    1.80
 -11  -3   1    5.30    1.10
 -10  -3   1   -0.40    0.80
 -10  -3   1   -0.10    1.30
 -10  -3   1   -0.50    1.00
  -9  -3   1    4.90    1.60
  -9  -3   1    3.70    1.50
  -9  -3   1    2.70    1.70
  -9  -3   1    3.10    1.10
  -8  -3   1   12.80    1.80
  -8  -3   1   11.30    1.90
  -8  -3   1   12.50    1.60
  -8  -3   1   14.30    2.60
   7   3  -1    1.40    0.40
   7   3  -1   -0.50    1.50
   7   3  -1    1.40    0.30
  -7  -3   1    1.50    0.80
  -7  -3   1    0.90    1.50
  -7  -3   1    4.20    2.80
  -7  -3   1    1.30    1.00
   6   3  -1   16.00    1.30
   6   3  -1   19.40    2.90
   6   3  -1   21.70    2.60
   6   3  -1   16.70    1.20
  -6  -3   1   17.50    1.10
  -6  -3   1   13.60    2.30
  -6  -3   1   20.60    1.70
  -6  -3   1   15.40    2.60
  -6  -3   1   19.40    1.90
  -6  -3   1   18.40    1.20
  -6  -3   1   20.30    4.00
   5   3  -1    8.70    1.90
   5   3  -1   10.40    1.00
   5   3  -1   10.20    2.10
   5   3  -1    7.90    1.30
   5   3  -1    9.00    1.10
  -5  -3   1   10.30    2.00
  -5  -3   1   12.10    3.10
  -5  -3   1    9.90    1.00
  -5  -3   1   10.10    0.90
  -5  -3   1    9.40    1.30
  -5  -3   1   12.10    1.80
  -5  -3   1    9.30    1.20
   4   3  -1  108.79    4.90
   4   3  -1  103.39    5.80
   4   3  -1  111.89    6.10
   4   3  -1  101.89    5.00
   4   3  -1   91.79    5.10
   4   3  -1  105.79    5.30
  -4  -3   1  106.29    4.80
  -4  -3   1  109.69    5.20
  -4  -3   1  109.19    4.90
  -4  -3   1  106.49    6.00
  -4  -3   1  113.89    7.30
   3   3  -1    2.10    0.80
   3   3  -1    2.20    0.70
   3   3  -1    2.30    0.90
   3   3  -1    1.80    0.60
   3   3  -1    3.30    1.20
   3   3  -1    2.00    1.00
  -3  -3   1    1.30    0.60
  -3  -3   1    0.50    0.80
  -3  -3   1    1.20    0.70
  -3  -3   1    0.60    0.60
  -3  -3   1    2.90    1.10
  -3  -3   1    1.90    1.80
   2   3  -1   35.80    2.10
   2   3  -1   34.80    2.20
   2   3  -1   38.00    2.10
   2   3  -1   31.70    2.60
  -2  -3   1   39.00    2.10
  -2  -3   1   35.00    2.10
  -2  -3   1   36.30    2.50
  -2  -3   1   38.10    2.10
  -2  -3   1   36.30    2.20
   1   3  -1  186.78    8.10
   1   3  -1  182.18    7.70
   1   3  -1  185.68    7.90
   1   3  -1  187.68    8.00
   1   3  -1  187.88    8.20
   1   3  -1  172.18    7.90
  -1  -3   1  176.28    7.90
  -1  -3   1  179.18    8.20
  -1  -3   1  176.88    7.90
  -1  -3   1  180.18    8.00
  -1  -3   1  190.58    7.90
   0   3  -1  154.98    6.80
   0   3  -1  170.78    6.90
   0   3  -1  158.18    6.80
   0   3  -1  155.18    7.00
   0   3  -1  154.78    6.70
   0   3  -1  153.58    7.10
   0  -3   1  160.38    6.80
   0  -3   1  163.28    6.90
   0  -3   1  154.48    7.00
   0  -3   1  151.38    6.80
   0  -3   1  158.18    7.00
  -1   3  -1 1457.75   91.29
   1  -3   1 1316.87   90.49
  -3   3  -1  115.99    5.50
  -3   3  -1  115.19    5.40
  -3   3  -1  118.69    5.50
  -3   3  -1  121.49    5.70
   3  -3   1  115.29    7.50
   3  -3   1  116.09    5.40
   3  -3   1  112.59    5.60
  -4   3  -1   11.60    1.50
  -4   3  -1   10.80    1.30
  -4   3  -1   10.70    1.30
  -4   3  -1   10.00    1.30
  -4   3  -1    9.00    0.60
   4  -3   1    6.50    1.00
   4  -3   1   11.70    1.10
   4  -3   1   13.50    3.50
  -5   3  -1   59.19    2.60
  -5   3  -1   61.09    3.70
  -5   3  -1   51.59    3.50
  -5   3  -1   55.89    3.10
  -5   3  -1   50.79    3.10
   5  -3   1   52.19    3.00
   5  -3   1   56.19    6.30
   5  -3   1   59.19    3.00
  -6   3  -1   -0.20    0.80
  -6   3  -1    0.70    1.10
  -6   3  -1    2.10    0.80
  -6   3  -1   -0.80    1.00
  -6   3  -1   -0.20    0.40
  -6   3  -1   -0.70    0.70
   6  -3   1   -1.50    2.10
   6  -3   1   -0.20    0.60
   6  -3   1    0.50    0.60
  -7   3  -1   60.79    4.40
  -7   3  -1   58.59    2.90
  -7   3  -1   55.69    4.80
  -7   3  -1   56.09    3.10
  -7   3  -1   57.29    4.10
  -7   3  -1   60.79    3.30
   7  -3   1   56.79    3.00
   7  -3   1   50.39    7.80
   7  -3   1   57.59    3.10
  -8   3  -1  145.49    6.40
  -8   3  -1  149.99    6.40
  -8   3  -1  122.59    7.50
  -8   3  -1  131.99    8.80
  -8   3  -1  136.89    8.30
  -8   3  -1  142.69    6.40
  -8   3  -1  127.39    7.00
   8  -3   1  152.48    6.30
   8  -3   1  148.09    6.30
   8  -3   1  171.88   13.40
  -9   3  -1   54.29    4.10
  -9   3  -1   52.79    3.60
  -9   3  -1   62.89    5.70
  -9   3  -1   55.69    2.90
   9  -3   1   51.39    9.10
 -10   3  -1   10.20    1.60
 -10   3  -1    7.20    2.50
 -10   3  -1    5.40    1.80
 -10   3  -1   11.90    1.20
  10  -3   1   12.00    6.30
 -11  -2   1    1.80    0.80
 -11  -2   1   -0.50    1.30
 -11  -2   1    1.40    1.10
 -10  -2   1   66.99    5.90
 -10  -2   1   72.59    4.40
 -10  -2   1   76.19    4.00
 -10  -2   1   72.79    5.10
   9   2  -1   45.50    7.70
  -9  -2   1   42.80    3.00
  -9  -2   1   39.00    3.40
  -9  -2   1   37.20    4.40
  -9  -2   1   44.70    2.80
   8   2  -1   12.20    5.00
  -8  -2   1   16.00    2.20
  -8  -2   1   15.50    1.90
  -8  -2   1   11.80    1.50
  -8  -2   1   13.10    2.70
   7   2  -1   69.19    7.40
  -7  -2   1   68.19    3.60
  -7  -2   1   59.29    4.70
  -7  -2   1   66.79    3.80
   6   2  -1   30.70    1.80
   6   2  -1   28.50    3.30
   6   2  -1   33.20    1.70
   6   2  -1   27.70    5.00
  -6  -2   1   34.30    3.20
  -6  -2   1   34.90    3.30
  -6  -2   1   36.80    2.20
  -6  -2   1   34.10    1.70
  -6  -2   1   35.50    1.70
  -6  -2   1   34.60    5.00
  -6  -2   1   35.10    2.40
   5   2  -1   93.29    5.50
   5   2  -1   87.09    7.10
   5   2  -1   89.09    4.10
   5   2  -1   84.59    4.60
   5   2  -1   86.99    3.90
   5   2  -1   82.99    5.40
  -5  -2   1   88.59    4.50
  -5  -2   1   82.99    6.60
  -5  -2   1   93.29    3.90
  -5  -2   1   76.99    4.40
  -5  -2   1   85.09    5.40
  -5  -2   1   94.69    5.40
  -5  -2   1   83.09    4.50
   4   2  -1    1.70    1.30
   4   2  -1    2.60    1.00
   4   2  -1    2.40    0.60
   4   2  -1    2.00    2.30
   4   2  -1    3.50    1.60
   4   2  -1    5.40    1.10
   4   2  -1    2.60    0.80
  -4  -2   1    3.40    0.90
  -4  -2   1    3.00    0.70
  -4  -2   1    0.90    2.00
  -4  -2   1    2.70    1.40
  -4  -2   1    3.30    0.70
  -4  -2   1    3.70    1.20
  -4  -2   1    3.10    0.60
   3   2  -1   17.50    2.00
   3   2  -1   11.90    1.20
   3   2  -1   15.50    1.10
   3   2  -1   18.90    2.10
   3   2  -1   15.00    1.30
   3   2  -1   12.40    1.30
  -3  -2   1   13.00    1.70
  -3  -2   1   18.50    1.70
  -3  -2   1   18.00    1.30
  -3  -2   1   15.50    1.10
  -3  -2   1   14.10    1.10
  -3  -2   1   14.90    2.20
  -3  -2   1   18.30    2.80
   2   2  -1 1447.56   89.99
  -2  -2   1 1457.15   93.19
   1   2  -1   58.69    2.80
   1   2  -1   59.19    2.80
   1   2  -1   58.89    3.10
   1   2  -1   60.19    2.70
  -1  -2   1   59.29    2.90
  -1  -2   1   60.89    2.70
  -1  -2   1   56.89    2.80
  -1  -2   1   56.99    3.10
  -1  -2   1   56.99    2.60
  -1  -2   1   55.19    2.80
  -1   2  -1  458.25   40.40
   1  -2   1  542.65   44.20
  -2   2  -1   61.49    3.00
  -2   2  -1   61.19    2.90
  -2   2  -1   59.49    3.10
   2  -2   1   57.49    3.10
   2  -2   1   56.49    3.10
  -3   2  -1  326.37   13.50
  -3   2  -1  294.67   13.10
  -3   2  -1  330.37   13.20
  -3   2  -1  305.77   13.40
   3  -2   1  337.77   15.50
   3  -2   1  288.97   13.40
   3  -2   1  299.07   13.10
  -4   2  -1   32.00    1.70
  -4   2  -1   30.00    2.40
  -4   2  -1   34.50    2.00
  -4   2  -1   36.40    2.50
  -4   2  -1   33.70    2.00
   4  -2   1   39.20    5.00
   4  -2   1   33.40    1.90
  -5   2  -1    5.20    0.90
  -5   2  -1    5.20    0.60
  -5   2  -1    3.00    1.20
  -5   2  -1    5.20    1.40
  -5   2  -1    4.90    0.90
  -5   2  -1    6.20    1.30
   5  -2   1    6.20    3.30
   5  -2   1    4.10    0.70
  -6   2  -1    0.40    0.60
  -6   2  -1    0.40    1.00
  -6   2  -1    0.20    1.10
  -6   2  -1    1.00    0.50
  -6   2  -1    0.50    0.60
  -6   2  -1   -0.20    1.10
   6  -2   1    0.20    0.40
   6  -2   1   -2.00    2.90
   6  -2   1    1.10    0.50
  -7   2  -1   29.90    1.70
  -7   2  -1   28.40    3.20
  -7   2  -1   32.40    1.80
  -7   2  -1   33.00    1.90
  -7   2  -1   31.00    2.90
  -7   2  -1   33.80    3.60
  -7   2  -1   27.90    2.40
   7  -2   1   38.10    6.90
   7  -2   1   31.60    1.70
   7  -2   1   29.70    1.70
  -8   2  -1   23.00    2.80
  -8   2  -1   28.00    3.80
  -8   2  -1   26.00    2.40
  -8   2  -1   26.40    1.80
  -8   2  -1   29.00    3.70
   8  -2   1   21.80    6.30
  -9   2  -1   11.50    2.70
  -9   2  -1   10.10    2.10
  -9   2  -1   11.40    1.30
  -9   2  -1   10.40    1.60
   9  -2   1    8.60    5.60
 -10   2  -1    3.30    1.20
 -10   2  -1    6.80    2.70
 -10   2  -1    3.30    0.90
 -10   2  -1    5.90    2.00
  10  -2   1   -0.50    4.20
 -11   2  -1    0.40    0.80
 -11   2  -1   -0.70    0.60
 -11   2  -1   -1.00    1.50
  11  -2   1   -6.00    4.00
 -11  -1   1   42.70    4.00
 -11  -1   1   37.00    2.90
  10   1  -1    5.80    4.90
 -10  -1   1    4.80    2.70
 -10  -1   1    3.20    1.60
 -10  -1   1    4.50    0.90
   9   1  -1   67.79    9.50
  -9  -1   1   54.49    3.10
  -9  -1   1   55.59    3.50
  -9  -1   1   50.39    4.00
  -9  -1   1   50.09    5.00
   8   1  -1   49.20    7.80
  -8  -1   1   55.19    3.30
  -8  -1   1   47.70    4.70
  -8  -1   1   53.09    3.00
  -8  -1   1   49.00    3.80
   7   1  -1    5.70    3.60
  -7  -1   1    6.50    1.50
  -7  -1   1    5.70    2.20
  -7  -1   1    6.20    2.10
  -7  -1   1    8.40    1.20
  -7  -1   1    8.10    1.30
  -7  -1   1   10.60    4.00
   6   1  -1    0.80    2.60
   6   1  -1    1.30    0.40
   6   1  -1    1.30    0.50
  -6  -1   1    3.90    0.90
  -6  -1   1    0.50    0.40
  -6  -1   1    1.90    1.20
  -6  -1   1    0.10    2.00
   5   1  -1   11.70    3.40
   5   1  -1   11.20    0.90
   5   1  -1    9.30    1.30
   5   1  -1    9.30    1.00
  -5  -1   1    9.30    0.80
  -5  -1   1   10.10    1.20
  -5  -1   1    8.30    1.70
  -5  -1   1    8.80    1.90
  -5  -1   1    8.30    1.00
  -5  -1   1   14.80    3.10
   4   1  -1   18.00    1.40
   4   1  -1   14.10    1.50
   4   1  -1   18.30    1.20
   4   1  -1   23.20    2.20
   4   1  -1   15.30    3.40
  -4  -1   1   18.20    1.40
  -4  -1   1   21.40    2.20
  -4  -1   1   18.80    2.30
  -4  -1   1   19.00    3.20
  -4  -1   1   18.00    1.30
  -4  -1   1   18.30    1.20
  -4  -1   1   17.40    1.50
   3   1  -1   30.90    1.60
   3   1  -1   27.20    1.80
   3   1  -1   29.00    1.80
   3   1  -1   35.90    2.50
   3   1  -1   30.40    1.90
   3   1  -1   30.10    3.60
   3   1  -1   27.20    2.50
  -3  -1   1   34.30    1.80
  -3  -1   1   30.40    2.50
  -3  -1   1   32.70    1.90
  -3  -1   1   30.70    1.70
  -3  -1   1   29.10    2.30
  -3  -1   1   31.70    3.40
  -3  -1   1   29.60    1.70
   2   1  -1  246.88   10.10
   2   1  -1  242.18   10.70
   2   1  -1  244.38   10.70
   2   1  -1  243.38   10.30
   2   1  -1  227.28   10.20
   2   1  -1  240.78   10.30
   2   1  -1  236.28   11.40
  -2  -1   1  247.28   10.60
  -2  -1   1  242.18   10.20
  -2  -1   1  243.88   11.40
  -2  -1   1  246.68   10.70
   1   1  -1   52.39    2.70
   1   1  -1   63.59    3.10
   1   1  -1   65.09    2.90
   1   1  -1   61.49    2.70
  -1  -1   1   59.29    2.70
  -1  -1   1   62.59    2.70
  -1  -1   1   62.09    2.80
  -1  -1   1   54.89    3.20
   0   1  -1   -0.10    0.20
   0   1  -1   -0.10    0.10
   0   1  -1    0.00    0.10
   0  -1   1    0.10    0.30
   0  -1   1    0.00    0.10
  -1   1  -1   11.40    0.90
  -1   1  -1    8.40    0.70
  -1   1  -1   11.70    0.80
   1  -1   1   10.20    0.70
   1  -1   1   11.40    1.50
  -2   1  -1 2397.06  117.39
   2  -1   1 2603.24  122.89
  -3   1  -1  519.75   22.20
  -3   1  -1  541.75   23.70
   3  -1   1  513.45   23.90
  -4   1  -1    3.90    0.60
  -4   1  -1    4.70    0.90
  -4   1  -1    3.70    2.30
  -4   1  -1    6.20    1.30
  -4   1  -1    4.00    0.60
  -4   1  -1    3.80    0.60
  -4   1  -1    5.80    1.50
   4  -1   1    5.30    0.60
   4  -1   1    4.40    0.60
   4  -1   1    1.40    2.80
  -5   1  -1    6.90    1.20
  -5   1  -1    7.80    1.60
  -5   1  -1   10.30    2.60
  -5   1  -1    5.50    1.50
  -5   1  -1    9.00    0.90
  -5   1  -1    9.10    0.80
   5  -1   1    7.80    0.70
   5  -1   1    7.50    0.70
   5  -1   1    6.20    3.20
  -6   1  -1   52.99    5.40
  -6   1  -1   44.30    1.90
  -6   1  -1   37.40    3.60
  -6   1  -1   39.00    3.40
  -6   1  -1   39.00    2.70
  -6   1  -1   41.50    3.00
  -6   1  -1   46.50    2.40
  -6   1  -1   43.90    1.90
   6  -1   1   42.10    6.40
   6  -1   1   41.70    2.00
   6  -1   1   42.20    1.90
  -7   1  -1    2.00    1.60
  -7   1  -1    2.00    0.70
  -7   1  -1    1.50    1.20
  -7   1  -1   -1.10    1.50
  -7   1  -1    4.30    1.20
   7  -1   1    1.20    2.80
  -8   1  -1   24.60    1.90
  -8   1  -1   25.30    2.80
  -8   1  -1   24.30    2.30
  -8   1  -1   28.80    3.40
   8  -1   1   30.50    6.80
  -9   1  -1  141.89    7.90
  -9   1  -1  143.69    6.80
  -9   1  -1  140.29    7.20
  -9   1  -1  154.78    9.30
   9  -1   1  140.69   13.10
 -10   1  -1    3.40    2.00
 -10   1  -1    0.80    1.40
 -10   1  -1    0.00    0.90
 -10   1  -1    0.20    0.70
  10  -1   1   -3.40    3.60
 -11   1  -1    0.10    0.80
 -11   1  -1   -1.60    0.60
 -11   1  -1    2.20    1.40
  11  -1   1    2.00    5.40
 -11   0   1    0.20    1.60
  10   0  -1   16.50    6.20
 -10   0   1   20.80    2.10
 -10   0   1   15.50    3.30
 -10   0   1   19.80    3.00
   9   0  -1   44.00    7.70
  -9   0   1   35.40    2.60
  -9   0   1   38.10    4.50
  -9   0   1   36.00    2.30
  -9   0   1   32.80    3.30
   8   0  -1    5.70    4.40
  -8   0   1    2.60    0.80
  -8   0   1    1.40    1.30
  -8   0   1    0.90    1.80
  -8   0   1    2.10    0.90
   7   0  -1   -0.30    0.30
   7   0  -1    0.20    0.40
   7   0  -1    2.00    3.20
  -7   0   1   -0.10    0.30
  -7   0   1    0.00    0.60
  -7   0   1   -2.10    1.30
  -7   0   1   -0.10    0.20
  -7   0   1   -0.30    1.00
  -7   0   1    0.00    1.30
   6   0  -1   78.59    3.60
   6   0  -1   72.79    3.60
   6   0  -1   71.89    4.10
   6   0  -1   76.29    7.20
  -6   0   1   81.29    3.90
  -6   0   1   78.79    5.30
  -6   0   1   75.69    3.50
  -6   0   1   88.29    5.40
  -6   0   1   80.19    4.00
  -6   0   1   75.39    6.30
  -6   0   1   77.89    3.70
   5   0  -1   62.89    3.50
   5   0  -1   64.89    3.00
   5   0  -1   62.09    3.10
   5   0  -1   60.99    6.20
  -5   0   1   67.79    4.30
  -5   0   1   57.09    5.20
  -5   0   1   68.89    3.30
  -5   0   1   67.59    3.20
  -5   0   1   63.69    3.20
  -5   0   1   60.69    4.40
   4   0  -1    0.00    0.40
   4   0  -1    0.50    2.20
   4   0  -1   -0.10    0.50
   4   0  -1   -0.10    0.60
  -4   0   1    0.00    1.60
  -4   0   1   -1.80    0.90
  -4   0   1    0.50    0.50
  -4   0   1   -0.20    0.60
  -4   0   1    0.80    0.90
  -4   0   1    0.50    0.50
  -4   0   1    0.20    0.60
   3   0  -1    3.70    2.10
   3   0  -1    2.30    0.60
   3   0  -1    2.40    0.50
   3   0  -1    1.90    0.60
  -3   0   1    1.50    0.90
  -3   0   1    3.40    0.60
  -3   0   1    0.60    1.50
  -3   0   1    3.60    0.90
  -3   0   1    2.80    0.50
  -3   0   1    3.50    0.80
   2   0  -1  122.69    5.30
   2   0  -1  130.19    6.00
   2   0  -1  115.39    5.40
   2   0  -1  123.19    6.70
   2   0  -1  122.59    5.50
  -2   0   1  121.79    6.40
  -2   0   1  127.29    5.40
  -2   0   1  120.19    5.80
  -2   0   1  131.69    5.50
  -2   0   1  124.69    5.30
  -2   0   1  126.29    5.40
  -2   0   1  125.19    5.90
  -2   0  -1 2085.79   90.09
   2   0   1 2002.60   92.89
  -3   0  -1   -0.20    0.40
  -3   0  -1   -0.30    0.60
  -3   0  -1    0.40    0.60
  -3   0  -1    0.20    0.80
  -3   0  -1   -0.60    2.00
   3   0   1   -0.40    1.90
   3   0   1    0.00    0.10
   3   0   1    0.00    0.10
   3   0   1   -0.10    0.80
  -4   0  -1  503.05   21.60
  -4   0  -1  491.05   23.20
  -4   0  -1  513.75   21.80
   4   0   1  485.55   23.60
   4   0   1  494.95   21.60
  -5   0  -1   51.79    3.10
  -5   0  -1   46.30    5.00
  -5   0  -1   52.09    3.70
  -5   0  -1   53.89    3.10
  -5   0  -1   51.79    3.70
   5   0   1   59.09    3.90
   5   0   1   50.59    5.40
  -6   0  -1   66.39    3.90
  -6   0  -1   79.29    4.90
  -6   0  -1   74.69    3.70
  -6   0  -1   78.19    6.60
  -6   0  -1   75.29    4.20
  -6   0  -1   67.49    4.90
   6   0   1   65.69    7.20
  -7   0  -1    1.60    1.50
  -7   0  -1   -0.30    0.80
  -7   0  -1    1.20    2.20
  -7   0  -1    0.20    0.60
  -7   0  -1   -0.60    1.40
  -7   0  -1    0.40    1.00
   7   0   1    1.60    3.60
  -8   0  -1   47.60    3.30
  -8   0  -1   50.29    3.70
  -8   0  -1   50.19    4.40
  -8   0  -1   55.89    3.10
   8   0   1   52.29    8.10
  -9   0  -1    0.30    1.60
  -9   0  -1   -0.80    0.90
  -9   0  -1    0.80    1.30
  -9   0  -1   -0.60    0.70
   9   0   1    0.20    4.10
 -10   0  -1   35.30    2.50
 -10   0  -1   31.80    5.50
 -10   0  -1   36.30    3.40
 -10   0  -1   34.00    2.70
  10   0   1   38.30    8.20
 -11   0  -1    7.40    2.00
 -11   0  -1    3.10    1.00
 -11   0  -1    4.20    1.20
  11   0   1    0.60    4.70
  10  -1  -1  252.47   18.30
 -10   1   1  249.08   11.30
 -10   1   1  239.38   14.00
 -10   1   1  245.18   12.60
   9  -1  -1   12.40    5.10
  -9   1   1   10.20    2.20
  -9   1   1   10.80    1.40
  -9   1   1   13.40    2.80
  -9   1   1    7.70    1.40
   8  -1  -1   48.50    2.20
  -8   1   1   48.70    2.90
  -8   1   1   48.50    4.70
   7  -1  -1    7.50    4.20
   7  -1  -1    9.00    0.90
   7  -1  -1   11.10    1.10
  -7   1   1   11.00    1.30
  -7   1   1   12.70    2.60
  -7   1   1   11.30    1.20
  -7   1   1    9.30    1.80
  -7   1   1    7.70    1.90
  -7   1   1   10.50    1.00
  -7   1   1    9.10    1.10
   6  -1  -1   18.90    1.70
   6  -1  -1   17.20    4.40
   6  -1  -1   20.50    1.40
   6  -1  -1   18.80    1.40
  -6   1   1   19.70    1.40
  -6   1   1   19.90    1.60
  -6   1   1   18.80    1.50
  -6   1   1   22.70    2.50
  -6   1   1   21.50    1.60
  -6   1   1   23.10    2.60
  -6   1   1   23.90    2.30
   5  -1  -1    1.70    0.60
   5  -1  -1    1.90    2.60
   5  -1  -1    0.20    0.60
  -5   1   1    0.30    0.50
  -5   1   1    0.10    0.50
  -5   1   1    0.20    0.70
  -5   1   1    0.60    0.70
  -5   1   1   -0.80    1.20
  -5   1   1    2.30    0.60
   4  -1  -1  142.89    8.70
   4  -1  -1  128.09    6.00
   4  -1  -1  136.99    5.90
   4  -1  -1  128.19    6.00
  -4   1   1  134.59    6.10
  -4   1   1  136.79    6.90
  -4   1   1  125.09    5.90
  -4   1   1  138.19    7.00
  -4   1   1  141.49    6.00
   3  -1  -1  136.19    6.10
   3  -1  -1  144.79    6.20
   3  -1  -1  134.89    6.30
   3  -1  -1  134.19    8.00
  -3   1   1  142.89    6.20
  -3   1   1  148.89    6.10
  -3   1   1  142.99    7.00
  -3   1   1  140.99    6.30
  -3   1   1  142.59    6.80
   2  -1  -1  481.65   21.70
   1  -1  -1    3.30    0.50
   1  -1  -1    3.20    0.40
  -1   1   1    3.70    0.60
  -1   1   1    3.90    0.30
  -1   1   1    4.00    0.60
  -1   1   1    4.20    0.50
   0   1   1    0.00    0.30
   0   1   1   -0.10    0.10
  -1  -1  -1    0.00    0.20
  -1  -1  -1   -0.10    0.20
  -1  -1  -1    0.10    0.70
  -2  -1  -1  136.09    6.40
  -2  -1  -1  145.19    6.40
  -2  -1  -1  138.09    5.70
  -2  -1  -1  144.39    5.80
  -2  -1  -1  147.99    7.50
  -2  -1  -1  126.59    6.20
  -2  -1  -1  144.19    6.00
   2   1   1  136.49    5.70
   2   1   1  139.79    6.50
   2   1   1  132.89    6.40
   2   1   1  135.69    5.80
   2   1   1  142.99    7.80
  -3  -1  -1   11.20    1.10
  -3  -1  -1   12.60    1.30
  -3  -1  -1   12.30    1.60
  -3  -1  -1   13.20    1.10
  -3  -1  -1   12.00    1.60
  -3  -1  -1   16.10    3.50
   3   1   1   14.90    2.70
   3   1   1   11.80    1.70
   3   1   1   13.20    1.80
  -4  -1  -1   25.70    2.30
  -4  -1  -1   27.40    2.30
  -4  -1  -1   21.70    1.60
  -4  -1  -1   20.30    1.70
  -4  -1  -1   20.40    1.60
  -4  -1  -1   20.40    3.50
   4   1   1   19.70    2.30
   4   1   1   20.40    3.80
  -5  -1  -1    2.60    2.50
  -5  -1  -1    5.60    1.10
  -5  -1  -1    4.40    1.40
  -5  -1  -1    8.30    1.70
  -5  -1  -1    7.50    1.20
  -5  -1  -1    7.10    1.00
   5   1   1    7.30    3.20
   5   1   1    4.90    1.40
  -6  -1  -1   19.50    1.90
  -6  -1  -1   19.40    1.90
  -6  -1  -1   17.30    2.20
  -6  -1  -1   20.30    1.70
  -6  -1  -1   21.50    2.40
  -6  -1  -1   26.40    4.50
   6   1   1   17.90    2.70
   6   1   1   17.90    4.50
  -7  -1  -1    1.70    1.10
  -7  -1  -1    0.30    0.90
  -7  -1  -1   -0.70    1.20
  -7  -1  -1    2.80    2.80
  -7  -1  -1    0.60    0.70
  -7  -1  -1    0.20    0.90
   7   1   1   -3.90    2.90
  -8  -1  -1   11.00    1.80
  -8  -1  -1    7.10    1.90
  -8  -1  -1    9.50    1.40
  -8  -1  -1   12.20    1.70
   8   1   1    5.60    4.50
  -9  -1  -1    5.40    1.30
  -9  -1  -1    4.70    1.50
  -9  -1  -1    5.40    1.20
  -9  -1  -1    6.10    2.00
   9   1   1    7.10    5.10
 -10  -1  -1   20.40    2.10
 -10  -1  -1   16.20    2.50
 -10  -1  -1   21.30    2.10
  10   1   1   15.40    6.20
 -11  -1  -1    1.40    1.10
 -11  -1  -1    0.60    0.90
 -11  -1  -1    0.50    1.20
  11   1   1    1.90    4.50
  10  -2  -1   50.19    9.10
 -10   2   1   60.59    4.80
 -10   2   1   51.39    5.40
 -10   2   1   64.79    3.60
   9  -2  -1    6.10    4.70
  -9   2   1    2.40    1.70
  -9   2   1    4.10    1.00
  -9   2   1    5.00    2.60
   8  -2  -1   50.29    2.60
   8  -2  -1   50.29    2.70
   8  -2  -1   70.29    8.20
  -8   2   1   55.59    4.20
  -8   2   1   53.29    3.40
  -8   2   1   53.69    4.70
  -8   2   1   49.30    2.70
  -8   2   1   53.89    3.00
  -8   2   1   50.49    2.80
   7  -2  -1    4.90    0.80
   7  -2  -1    3.50    0.90
   7  -2  -1    9.00    4.30
  -7   2   1    5.20    1.40
  -7   2   1    3.10    1.00
  -7   2   1    3.10    0.80
  -7   2   1    1.30    1.80
  -7   2   1    3.60    0.80
  -7   2   1    3.60    0.90
  -7   2   1    1.30    1.50
   6  -2  -1   15.50    1.50
   6  -2  -1   14.90    1.30
   6  -2  -1   13.50    4.20
   6  -2  -1   14.50    1.50
  -6   2   1   17.60    2.20
  -6   2   1   16.30    1.30
  -6   2   1   15.60    1.40
  -6   2   1   15.30    2.40
  -6   2   1   14.10    2.50
  -6   2   1   15.20    1.30
   5  -2  -1   10.50    1.30
   5  -2  -1   15.10    3.70
   5  -2  -1   12.20    1.20
   5  -2  -1   13.30    1.20
  -5   2   1   16.80    2.20
  -5   2   1   12.30    2.20
  -5   2   1   10.90    1.10
  -5   2   1   13.80    1.20
  -5   2   1   13.80    1.60
  -5   2   1   12.60    1.20
  -5   2   1   11.80    1.70
   4  -2  -1  209.28    8.80
   4  -2  -1  193.38   11.30
   4  -2  -1  184.78    8.80
   4  -2  -1  177.38    8.60
  -4   2   1  212.28    8.60
  -4   2   1  202.68    8.70
  -4   2   1  212.08    9.30
  -4   2   1  208.18    9.50
  -4   2   1  198.18    8.90
  -4   2   1  202.28    9.80
   3  -2  -1   28.10    3.50
   3  -2  -1   24.70    1.40
   3  -2  -1   24.90    1.70
   3  -2  -1   28.00    1.80
  -3   2   1   24.10    1.60
  -3   2   1   30.40    1.50
  -3   2   1   25.70    1.80
  -2   2   1  328.97   14.00
   1  -2  -1   13.40    1.20
   1  -2  -1   14.00    0.90
   1  -2  -1   14.90    0.90
   1  -2  -1   13.00    1.20
  -1   2   1   14.50    1.20
  -1   2   1   14.40    0.90
   0  -2  -1   80.59    3.50
   0  -2  -1   73.09    3.30
   0   2   1   75.19    3.50
   0   2   1   73.69    3.30
  -1  -2  -1  623.94   41.60
  -2  -2  -1   28.60    2.20
  -2  -2  -1   32.90    2.10
  -2  -2  -1   32.70    3.60
  -2  -2  -1   31.90    1.70
   2   2   1   30.80    1.70
   2   2   1   33.10    2.40
   2   2   1   30.50    2.10
   2   2   1   32.30    1.60
   2   2   1   31.10    2.10
  -3  -2  -1   17.60    3.80
  -3  -2  -1   14.80    1.80
  -3  -2  -1   12.00    1.50
  -3  -2  -1   16.00    1.40
  -3  -2  -1   13.90    0.80
  -3  -2  -1   14.40    1.40
   3   2   1   11.20    1.60
   3   2   1   15.70    2.10
   3   2   1   14.00    2.80
   3   2   1   12.90    0.90
   3   2   1   14.60    0.90
  -4  -2  -1    5.30    1.20
  -4  -2  -1    6.80    2.60
  -4  -2  -1    3.80    1.10
  -4  -2  -1    3.90    0.90
   4   2   1    1.80    1.30
   4   2   1    3.00    2.90
   4   2   1    1.70    1.30
  -5  -2  -1   71.99    4.70
  -5  -2  -1   73.29    3.90
  -5  -2  -1   72.79    4.00
  -5  -2  -1   80.69    6.50
  -5  -2  -1   80.99    4.70
  -5  -2  -1   75.49    3.80
   5   2   1   61.79    6.60
   5   2   1   72.39    4.60
   5   2   1   67.59    4.70
  -6  -2  -1   19.50    2.30
  -6  -2  -1   17.00    1.70
  -6  -2  -1   18.00    2.60
  -6  -2  -1   16.00    1.70
  -6  -2  -1   14.10    1.60
  -6  -2  -1   24.70    4.40
   6   2   1   15.00    2.30
   6   2   1   13.70    4.30
  -7  -2  -1  100.39    6.50
  -7  -2  -1  104.99    5.40
  -7  -2  -1  100.49    5.50
  -7  -2  -1  104.39    6.80
  -7  -2  -1  103.09    5.50
  -7  -2  -1  107.99    8.90
   7   2   1  111.09    9.60
   7   2   1  107.29    6.70
  -8  -2  -1    0.50    0.90
  -8  -2  -1   -0.40    0.90
  -8  -2  -1    1.30    1.20
  -8  -2  -1   -0.30    0.90
   8   2   1   -3.50    3.30
  -9  -2  -1    2.00    1.60
  -9  -2  -1    3.90    1.10
  -9  -2  -1    1.20    1.10
  -9  -2  -1    2.70    1.10
   9   2   1    0.10    4.30
 -10  -2  -1    0.70    0.90
 -10  -2  -1   -0.50    0.90
 -10  -2  -1    0.80    1.10
  10   2   1    1.70    4.60
 -11  -2  -1   33.60    2.80
 -11  -2  -1   30.90    3.20
  10  -3  -1   18.00    6.40
 -10   3   1   32.30    3.90
 -10   3   1   26.20    2.00
 -10   3   1   20.60    4.30
   9  -3  -1    1.90    0.60
   9  -3  -1    1.20    0.60
   9  -3  -1   -1.20    4.10
  -9   3   1    2.70    0.70
  -9   3   1    2.90    0.90
  -9   3   1    0.40    1.60
  -9   3   1    1.60    0.60
  -9   3   1   -0.80    1.60
  -9   3   1    1.80    0.60
   8  -3  -1   30.00    2.00
   8  -3  -1   30.00    6.60
   8  -3  -1   26.00    1.90
  -8   3   1   28.90    2.00
  -8   3   1   33.90    2.10
  -8   3   1   29.20    4.20
  -8   3   1   24.90    1.90
  -8   3   1   29.50    2.30
  -8   3   1   27.50    3.10
  -8   3   1   26.70    2.00
   7  -3  -1   32.70    2.20
   7  -3  -1   30.80    6.20
   7  -3  -1   32.50    2.30
  -7   3   1   28.70    3.60
  -7   3   1   32.50    2.50
  -7   3   1   38.60    3.10
  -7   3   1   28.50    2.00
  -7   3   1   35.20    2.10
  -7   3   1   32.80    2.30
  -7   3   1   31.50    3.40
   6  -3  -1    0.50    2.90
   6  -3  -1    1.10    0.70
   6  -3  -1    1.50    0.70
  -6   3   1   -0.80    0.80
  -6   3   1    0.20    1.10
  -6   3   1   -1.00    1.20
  -6   3   1    0.90    0.80
  -6   3   1    1.70    0.60
  -6   3   1    1.10    1.00
   5  -3  -1   20.80    4.20
   5  -3  -1   17.90    1.30
   5  -3  -1   16.60    1.40
   5  -3  -1   18.60    1.70
  -5   3   1   16.10    1.60
  -5   3   1   17.70    2.50
  -5   3   1   19.30    2.20
  -5   3   1   18.70    1.30
  -5   3   1   19.60    1.80
  -5   3   1   16.00    1.80
   4  -3  -1   40.10    4.60
   4  -3  -1   34.40    1.90
   4  -3  -1   35.80    2.40
   4  -3  -1   36.90    2.30
  -4   3   1   39.00    2.60
  -4   3   1   39.80    2.30
  -4   3   1   38.10    2.70
  -4   3   1   39.40    1.90
  -4   3   1   32.90    1.90
   3  -3  -1   41.60    2.50
   3  -3  -1   38.70    2.00
  -3   3   1   41.10    2.10
  -3   3   1   44.00    2.10
  -3   3   1   45.20    2.50
  -3   3   1   44.10    2.80
  -3   3   1   40.40    2.60
   2  -3  -1 1444.46   92.99
   1  -3  -1 1529.55   93.69
   0  -3  -1  252.37   10.20
   0  -3  -1  231.58   10.30
   0   3   1  242.48   10.30
   0   3   1  234.58   10.00
   0   3   1  226.98   10.20
  -1  -3  -1  934.11   63.19
  -2  -3  -1  105.09    4.80
  -2  -3  -1   98.59    4.60
  -2  -3  -1   99.29    4.60
  -2  -3  -1   95.89    5.00
   2   3   1  108.49    5.30
   2   3   1  100.49    4.70
  -3  -3  -1  159.88    6.70
  -3  -3  -1  161.58    7.20
  -3  -3  -1  156.28    6.80
  -3  -3  -1  163.98    9.20
  -3  -3  -1  155.78    7.60
  -3  -3  -1  157.88    7.10
   3   3   1  157.48    7.70
   3   3   1  158.28    6.80
   3   3   1  139.69    7.10
   3   3   1  157.58    7.40
   3   3   1  145.89    6.70
  -4  -3  -1  101.59    5.20
  -4  -3  -1  106.39    5.80
  -4  -3  -1  100.89    7.40
  -4  -3  -1  110.59    5.60
  -4  -3  -1  102.09    5.10
  -4  -3  -1  108.49    4.50
   4   3   1  103.19    5.90
   4   3   1  105.89    4.60
   4   3   1   95.79    5.20
   4   3   1   95.59    4.60
   4   3   1  102.69    5.70
  -5  -3  -1   20.00    2.70
  -5  -3  -1   23.80    4.30
  -5  -3  -1   23.40    1.10
  -5  -3  -1   26.40    2.50
  -5  -3  -1   24.30    1.10
  -5  -3  -1   28.70    2.20
  -5  -3  -1   27.10    2.10
   5   3   1   25.40    2.90
   5   3   1   22.00    2.60
   5   3   1   22.40    1.20
   5   3   1   25.00    1.30
  -6  -3  -1   56.69    3.40
  -6  -3  -1   59.39    4.90
  -6  -3  -1   56.79    3.50
  -6  -3  -1   58.19    3.50
  -6  -3  -1   50.29    5.80
  -6  -3  -1   67.69    4.40
   6   3   1   59.49    6.20
   6   3   1   58.59    4.60
   6   3   1   56.89    4.50
  -7  -3  -1  148.59    9.10
  -7  -3  -1  172.98    8.00
  -7  -3  -1  161.08    9.80
  -7  -3  -1  160.08   11.50
  -7  -3  -1  169.58    7.90
  -7  -3  -1  171.18    8.00
   7   3   1  163.38   11.90
   7   3   1  158.58    9.30
  -8  -3  -1    4.90    2.00
  -8  -3  -1    2.90    1.20
  -8  -3  -1    3.60    1.20
  -8  -3  -1    3.60    1.20
   8   3   1    4.10    2.20
  -9  -3  -1    7.30    1.60
  -9  -3  -1    9.40    2.40
  -9  -3  -1    5.90    1.40
  -9  -3  -1    7.40    1.50
 -10  -3  -1    5.00    1.40
 -10  -3  -1    3.90    1.50
 -10  -3  -1    6.30    1.40
 -11  -3  -1   -1.00    1.00
 -11  -3  -1    1.00    1.00
 -11  -3  -1    0.00    1.00
  10  -4  -1   10.20    0.80
  10  -4  -1   11.30    0.90
  10  -4  -1   10.90    6.30
 -10   4   1   13.30    2.80
 -10   4   1   13.00    3.40
 -10   4   1    9.10    1.20
   9  -4  -1    6.00    1.10
   9  -4  -1    1.70    4.60
   9  -4  -1    6.80    1.10
  -9   4   1    8.40    1.00
  -9   4   1   11.30    2.30
  -9   4   1    9.20    1.20
  -9   4   1    6.80    1.30
  -9   4   1    5.30    1.20
  -9   4   1    6.60    2.70
   8  -4  -1   10.20    1.30
   8  -4  -1    8.50    1.30
   8  -4  -1    9.90    4.50
  -8   4   1    8.40    1.40
  -8   4   1    8.00    1.10
  -8   4   1    6.90    1.00
  -8   4   1   10.90    2.70
  -8   4   1    9.70    2.10
  -8   4   1    8.40    1.50
   7  -4  -1   10.90    1.40
   7  -4  -1   10.20    1.50
   7  -4  -1   17.40    5.40
  -7   4   1    9.80    1.10
  -7   4   1   11.50    2.30
  -7   4   1    9.00    1.50
  -7   4   1    8.50    1.10
  -7   4   1    8.10    2.30
  -7   4   1   11.60    2.60
  -7   4   1    9.90    1.70
   6  -4  -1    3.10    1.10
   6  -4  -1    1.60    0.60
   6  -4  -1    3.10    1.00
   6  -4  -1    5.30    3.50
  -6   4   1    0.60    1.10
  -6   4   1    2.70    1.40
  -6   4   1    4.40    1.60
  -6   4   1    5.30    1.90
  -6   4   1    2.00    0.60
  -6   4   1    2.30    1.00
   5  -4  -1   60.29    2.90
   5  -4  -1   58.39    6.10
   5  -4  -1   63.29    3.40
   5  -4  -1   55.19    3.50
  -5   4   1   62.69    3.60
  -5   4   1   60.59    4.00
  -5   4   1   57.89    3.90
  -5   4   1   57.19    3.40
  -5   4   1   58.09    2.90
  -5   4   1   60.19    2.90
   4  -4  -1  150.68    6.90
   4  -4  -1  130.39    6.80
   4  -4  -1  159.48    9.50
   4  -4  -1  141.49    6.30
  -4   4   1  148.99    6.30
  -4   4   1  143.99    7.00
  -4   4   1  149.19    6.30
  -4   4   1  144.89    6.80
  -4   4   1  140.59    7.10
   3  -4  -1   12.00    0.90
   3  -4  -1   15.60    1.50
  -3   4   1   12.20    1.00
  -3   4   1   13.60    1.50
  -3   4   1   13.80    1.50
  -3   4   1   13.20    1.50
   2  -4  -1   15.10    1.20
   2  -4  -1   14.40    1.00
   2  -4  -1   16.00    1.70
  -2   4   1   18.20    1.10
  -2   4   1   19.50    1.70
  -2   4   1   13.50    1.60
  -2   4   1   15.50    1.70
   1  -4  -1  804.42   68.39
  -1   4   1  887.71   71.69
   0  -4  -1  943.01   71.69
   0   4   1  888.11   69.79
  -1  -4  -1  217.88    9.30
  -1  -4  -1  220.38    9.50
  -1  -4  -1  233.88    9.50
  -1  -4  -1  213.78    9.00
  -1  -4  -1  219.58    9.40
   1   4   1  206.88    8.90
   1   4   1  204.38    9.40
   1   4   1  211.88    9.50
   1   4   1  208.38    9.40
   1   4   1  206.68    9.80
  -2  -4  -1  204.18    8.40
  -2  -4  -1  210.48    9.00
  -2  -4  -1  211.68    9.30
  -2  -4  -1  185.88    9.20
  -2  -4  -1  209.28    8.90
   2   4   1  200.18    8.90
   2   4   1  188.48    9.00
   2   4   1  208.98    9.40
  -3  -4  -1  222.28    9.90
  -3  -4  -1  229.48    9.60
  -3  -4  -1  239.68    9.60
  -3  -4  -1  226.28   10.40
   3   4   1  200.88    9.90
   3   4   1  216.08    9.60
   3   4   1  207.48    9.60
   3   4   1  217.88   10.50
   3   4   1  228.08   10.10
  -4  -4  -1   60.49    3.50
  -4  -4  -1   60.69    3.50
  -4  -4  -1   58.79    4.10
  -4  -4  -1   60.29    3.00
  -4  -4  -1   63.69    3.00
  -4  -4  -1   57.59    5.30
   4   4   1   61.89    4.00
   4   4   1   67.49    4.40
   4   4   1   58.69    3.10
   4   4   1   61.69    3.10
   4   4   1   54.29    3.60
  -5  -4  -1   32.50    3.10
  -5  -4  -1   34.70    5.00
  -5  -4  -1   32.40    1.70
  -5  -4  -1   36.60    2.50
  -5  -4  -1   30.30    2.40
   5   4   1   29.80    1.80
   5   4   1   28.70    2.50
   5   4   1   38.90    3.20
   5   4   1   31.70    2.90
   5   4   1   29.40    1.90
  -6  -4  -1   18.10    0.90
  -6  -4  -1   16.30    1.80
  -6  -4  -1   17.20    1.90
  -6  -4  -1   20.90    1.70
  -6  -4  -1   19.10    0.90
  -6  -4  -1   22.70    4.70
  -6  -4  -1   19.50    2.80
   6   4   1   17.70    2.90
   6   4   1   14.40    2.30
   6   4   1   18.00    1.10
   6   4   1   18.40    1.10
  -7  -4  -1    1.60    1.10
  -7  -4  -1    2.90    3.10
  -7  -4  -1    1.60    1.10
  -7  -4  -1    0.70    0.90
   7   4   1   -0.80    1.20
   7   4   1    3.20    1.80
  -8  -4  -1   27.80    2.50
  -8  -4  -1   26.90    2.40
  -8  -4  -1   23.90    2.50
   8   4   1   29.60    4.10
  -9  -4  -1    0.70    2.00
  -9  -4  -1    0.80    1.10
  -9  -4  -1    3.30    1.30
 -10  -4  -1   -2.10    0.80
 -10  -4  -1   -0.10    1.10
 -10  -4  -1   -0.60    1.00
 -11  -4  -1    2.60    1.10
 -11  -4  -1    2.90    1.30
 -11  -4  -1    2.20    1.30
  10  -5  -1   -0.80    4.50
  10  -5  -1    5.70    1.60
 -10   5   1   14.10    3.40
 -10   5   1    5.50    1.00
   9  -5  -1   26.50    2.30
   9  -5  -1   31.10    7.60
   9  -5  -1   31.40    2.30
  -9   5   1   35.60    3.70
  -9   5   1   32.30    2.50
   8  -5  -1    0.00    0.90
   8  -5  -1   -3.20    3.10
   8  -5  -1    1.80    1.00
  -8   5   1    1.70    1.10
  -8   5   1    3.80    2.20
  -8   5   1   -0.60    1.00
  -8   5   1   -0.10    0.50
  -8   5   1    0.10    1.20
  -8   5   1   -0.50    1.50
   7  -5  -1   -1.60    3.70
   7  -5  -1    2.10    1.10
   7  -5  -1    1.40    0.90
  -7   5   1    1.00    0.60
  -7   5   1    3.30    1.70
  -7   5   1    0.50    1.20
  -7   5   1    1.50    0.60
  -7   5   1    0.70    1.20
  -7   5   1    2.50    1.20
  -7   5   1    3.30    1.70
   6  -5  -1   31.70    2.50
   6  -5  -1   24.60    5.50
   6  -5  -1   30.90    2.40
  -6   5   1   29.80    2.60
  -6   5   1   35.00    2.00
  -6   5   1   26.40    2.90
  -6   5   1   30.90    3.00
  -6   5   1   33.30    2.80
   5  -5  -1   14.70    3.70
   5  -5  -1   17.00    1.70
   5  -5  -1   14.30    1.70
   5  -5  -1   15.20    1.10
  -5   5   1   17.50    1.90
  -5   5   1   11.40    1.80
  -5   5   1   13.40    1.20
  -5   5   1   15.20    2.00
   4  -5  -1  284.87   12.00
   4  -5  -1  255.97   11.10
  -4   5   1  261.67   11.60
  -4   5   1  269.27   12.00
  -4   5   1  261.97   12.20
  -4   5   1  268.67   12.20
   3  -5  -1  646.44   26.20
   3  -5  -1  611.14   26.20
  -3   5   1  593.04   26.20
  -3   5   1  615.64   26.30
   2  -5  -1   40.30    2.20
   2  -5  -1   45.40    3.00
   2  -5  -1   43.70    2.40
  -2   5   1   43.80    2.70
  -2   5   1   44.60    2.90
  -2   5   1   52.29    2.70
  -2   5   1   44.10    3.00
   1  -5  -1  203.38    8.70
   1  -5  -1  196.38    8.90
   1  -5  -1  188.38    9.10
   1  -5  -1  193.08    9.00
  -1   5   1  201.98    9.10
  -1   5   1  209.38    8.70
  -1   5   1  202.78    8.90
  -1   5   1  199.28    9.20
   0  -5  -1   85.09    4.60
   0  -5  -1   93.59    4.30
   0  -5  -1   88.39    4.30
   0  -5  -1   93.19    4.60
   0   5   1   89.49    4.20
   0   5   1   90.89    4.70
   0   5   1   87.99    4.60
   0   5   1   95.19    4.40
  -1  -5  -1   51.99    3.10
  -1  -5  -1   47.30    2.40
  -1  -5  -1   49.90    2.90
  -1  -5  -1   47.70    2.90
   1   5   1   47.10    2.80
   1   5   1   49.00    3.00
   1   5   1   47.50    2.90
   1   5   1   50.29    2.90
   1   5   1   49.10    2.30
  -2  -5  -1    2.90    0.90
  -2  -5  -1    2.40    0.40
  -2  -5  -1    2.80    0.90
  -2  -5  -1    1.00    0.80
  -2  -5  -1    2.60    1.00
   2   5   1    2.50    1.00
   2   5   1    1.50    0.90
   2   5   1    1.10    0.80
   2   5   1    1.70    0.30
   2   5   1    1.90    0.90
  -3  -5  -1   48.70    2.20
  -3  -5  -1   48.50    2.80
  -3  -5  -1   46.30    3.00
  -3  -5  -1   51.09    2.80
  -3  -5  -1   58.19    3.40
   3   5   1   45.00    3.10
   3   5   1   45.20    3.60
   3   5   1   52.29    2.90
  -4  -5  -1   -0.50    2.00
  -4  -5  -1    1.50    0.70
  -4  -5  -1    2.20    1.30
  -4  -5  -1    1.40    1.00
  -4  -5  -1    1.60    0.90
  -4  -5  -1    2.70    0.80
   4   5   1    2.20    0.90
   4   5   1    1.70    0.80
   4   5   1    2.90    1.60
   4   5   1    2.10    0.80
   4   5   1    1.70    1.20
  -5  -5  -1   41.00    2.90
  -5  -5  -1   46.40    3.00
  -5  -5  -1   44.70    2.40
  -5  -5  -1   41.10    5.80
  -5  -5  -1   37.60    3.30
   5   5   1   46.40    3.50
   5   5   1   47.10    3.90
   5   5   1   41.40    2.50
   5   5   1   37.70    3.40
   5   5   1   35.80    3.00
  -6  -5  -1   47.60    3.20
  -6  -5  -1   41.10    5.60
  -6  -5  -1   47.00    4.00
  -6  -5  -1   47.80    3.20
  -6  -5  -1   44.60    2.20
  -6  -5  -1   43.60    2.30
   6   5   1   44.70    4.20
   6   5   1   40.20    3.90
   6   5   1   43.10    2.40
   6   5   1   34.60    3.10
   6   5   1   44.60    2.50
  -7  -5  -1   21.00    1.90
  -7  -5  -1   25.70    2.30
  -7  -5  -1   12.90    4.40
  -7  -5  -1   17.80    2.20
   7   5   1   16.50    2.90
   7   5   1   20.60    3.20
   7   5   1   20.40    1.10
   7   5   1   20.30    1.10
  -8  -5  -1   -0.40    1.00
  -8  -5  -1   -1.00    0.90
  -8  -5  -1    0.50    0.90
   8   5   1    1.40    1.60
   8   5   1   -1.70    1.50
  -9  -5  -1   20.80    2.40
  -9  -5  -1   17.70    2.30
  -9  -5  -1   14.20    2.00
   9   5   1   19.70    3.70
 -10  -5  -1   12.10    2.00
 -10  -5  -1    9.50    1.80
 -10  -5  -1   10.10    1.80
 -11  -5  -1    6.40    1.70
 -11  -5  -1    6.40    1.70
 -11  -5  -1    4.90    1.50
  10  -6  -1    4.50    1.40
  10  -6  -1    2.50    5.50
  10  -6  -1    5.20    1.20
 -10   6   1    4.70    1.70
 -10   6   1    5.80    1.30
 -10   6   1    1.60    2.00
   9  -6  -1    0.20    0.90
   9  -6  -1    4.70    4.30
   9  -6  -1   -0.20    0.90
  -9   6   1   -2.20    1.30
  -9   6   1    0.00    1.10
  -9   6   1    0.50    2.00
  -9   6   1   -0.20    0.50
  -9   6   1   -0.40    1.20
   8  -6  -1    2.70    4.30
   8  -6  -1    5.20    1.40
   8  -6  -1    5.30    1.40
  -8   6   1    7.80    2.10
  -8   6   1    4.70    1.60
  -8   6   1    4.10    2.00
  -8   6   1    4.80    1.40
  -8   6   1    5.00    0.80
   7  -6  -1   15.40    2.00
   7  -6  -1   16.40    5.40
   7  -6  -1   17.10    2.20
  -7   6   1   17.20    2.80
  -7   6   1   14.30    2.20
  -7   6   1   17.10    2.60
  -7   6   1   14.60    1.40
  -7   6   1   20.30    2.10
   6  -6  -1    1.30    0.50
   6  -6  -1   -0.60    3.10
   6  -6  -1    0.80    0.90
   6  -6  -1    0.40    1.00
  -6   6   1    0.80    1.20
  -6   6   1    1.70    1.10
  -6   6   1    2.00    1.30
  -6   6   1    1.50    0.70
  -6   6   1    0.50    1.10
   5  -6  -1    3.60    1.10
   5  -6  -1    2.80    1.00
   5  -6  -1    3.90    3.00
   5  -6  -1    2.50    0.50
  -5   6   1    1.40    1.10
  -5   6   1    3.80    1.20
  -5   6   1    4.50    1.50
  -5   6   1    3.50    0.80
   4  -6  -1  115.29    4.90
   4  -6  -1  119.29    5.90
   4  -6  -1   94.29    6.00
  -4   6   1  112.69    5.90
  -4   6   1  111.89    6.00
  -4   6   1  117.69    5.20
  -4   6   1  113.69    6.00
   3  -6  -1  191.38    8.40
   3  -6  -1  192.28    9.20
   3  -6  -1  197.48    9.40
  -3   6   1  210.68    9.50
  -3   6   1  188.58    9.20
  -3   6   1  182.88    9.10
  -3   6   1  215.38    8.70
   2  -6  -1 1591.64  123.29
   1  -6  -1   34.60    2.70
   1  -6  -1   33.80    2.30
   1  -6  -1   37.90    2.20
   1  -6  -1   35.40    2.60
  -1   6   1   35.10    2.30
  -1   6   1   35.60    2.70
  -1   6   1   34.40    2.10
  -1   6   1   32.10    2.70
   0  -6  -1  119.59    6.40
   0  -6  -1  114.99    6.10
   0  -6  -1  121.69    5.70
   0  -6  -1  116.49    5.60
   0   6   1  127.69    5.80
   0   6   1  119.79    5.50
   0   6   1  129.69    6.20
   0   6   1  120.69    6.10
  -1  -6  -1  107.09    5.60
  -1  -6  -1  116.29    5.50
  -1  -6  -1  107.19    4.90
  -1  -6  -1  115.89    5.30
   1   6   1  110.59    5.60
   1   6   1   98.89    5.40
   1   6   1  103.59    4.80
   1   6   1  109.89    5.60
   1   6   1  115.19    5.40
  -2  -6  -1  100.79    4.60
  -2  -6  -1  107.29    5.20
  -2  -6  -1  107.79    5.30
  -2  -6  -1  104.69    5.40
  -2  -6  -1  115.39    5.30
   2   6   1  109.89    5.40
   2   6   1  108.39    5.80
   2   6   1  102.39    5.30
   2   6   1  103.49    5.40
   2   6   1   98.59    4.50
  -3  -6  -1   81.09    4.20
  -3  -6  -1   75.59    4.00
  -3  -6  -1   78.09    4.00
  -3  -6  -1   68.99    4.40
  -3  -6  -1   74.59    3.30
   3   6   1   68.89    4.20
   3   6   1   79.29    4.10
   3   6   1   72.19    4.80
  -4  -6  -1    1.50    1.00
  -4  -6  -1    3.10    1.00
  -4  -6  -1    2.60    0.80
  -4  -6  -1   -0.60    1.00
  -4  -6  -1    2.50    0.40
  -4  -6  -1    2.90    0.80
   4   6   1    2.00    1.20
   4   6   1    2.80    1.60
   4   6   1    2.50    1.20
   4   6   1    2.40    0.90
   4   6   1    1.30    0.80
  -5  -6  -1    3.50    1.80
  -5  -6  -1    2.90    0.90
  -5  -6  -1    3.60    1.10
  -5  -6  -1    4.60    0.90
  -5  -6  -1    3.40    1.20
  -5  -6  -1    2.30    2.40
   5   6   1    3.80    1.40
   5   6   1    4.10    1.00
   5   6   1    5.10    1.50
   5   6   1    2.20    1.70
   5   6   1    4.30    1.10
  -6  -6  -1    5.00    0.90
  -6  -6  -1    4.00    1.20
  -6  -6  -1    4.80    1.40
  -6  -6  -1    3.60    1.50
  -6  -6  -1    7.00    3.10
   6   6   1    5.20    1.10
   6   6   1    7.00    2.20
   6   6   1    4.40    1.00
   6   6   1    5.10    1.50
   6   6   1    5.50    1.90
  -7  -6  -1    3.00    0.90
  -7  -6  -1    2.80    1.10
  -7  -6  -1    2.30    0.60
  -7  -6  -1    3.10    0.60
  -7  -6  -1    3.00    3.40
  -7  -6  -1    3.20    1.30
   7   6   1    1.70    0.70
   7   6   1    3.70    1.90
   7   6   1    1.80    1.60
   7   6   1    2.80    0.90
  -8  -6  -1    3.20    1.00
  -8  -6  -1    4.10    1.40
  -8  -6  -1    2.60    1.30
   8   6   1    1.60    1.90
   8   6   1    1.70    1.70
  -9  -6  -1    1.50    1.30
  -9  -6  -1   -0.20    0.90
  -9  -6  -1    1.90    1.30
   9   6   1   -0.90    1.80
   9   6   1   -0.30    1.90
 -10  -6  -1   14.70    2.20
 -10  -6  -1   15.50    2.30
 -10  -6  -1   20.50    2.60
 -11  -6  -1    7.90    1.90
 -11  -6  -1    6.40    2.00
 -11  -6  -1    7.70    1.70
   9  -7  -1    7.00    1.50
   9  -7  -1    0.80    4.50
   9  -7  -1    8.60    2.20
  -9   7   1    3.90    2.20
  -9   7   1    3.60    1.20
  -9   7   1    6.70    1.70
  -9   7   1    6.50    2.00
  -9   7   1    9.80    2.10
   8  -7  -1   10.90    5.20
   8  -7  -1    9.80    1.80
   8  -7  -1    6.50    1.60
  -8   7   1    6.90    1.90
  -8   7   1    6.80    1.00
  -8   7   1    6.60    2.20
  -8   7   1    4.40    1.60
  -8   7   1   10.20    2.80
   7  -7  -1   17.90    2.10
   7  -7  -1   10.70    5.00
   7  -7  -1   17.80    2.10
  -7   7   1   16.60    1.50
  -7   7   1   12.30    2.50
  -7   7   1   14.50    2.40
  -7   7   1   15.90    2.30
  -7   7   1   14.90    2.50
   6  -7  -1    3.90    0.50
   6  -7  -1    7.00    3.90
   6  -7  -1    2.80    1.30
   6  -7  -1    3.90    1.40
  -6   7   1    4.10    0.90
  -6   7   1    2.90    1.60
  -6   7   1    3.70    1.50
  -6   7   1    5.00    1.60
   5  -7  -1   -0.10    0.30
   5  -7  -1   -0.10    1.80
  -5   7   1    0.90    0.70
  -5   7   1    0.30    1.10
  -5   7   1   -1.00    0.80
  -5   7   1    0.30    1.10
   4  -7  -1   13.60    2.00
   4  -7  -1   12.40    1.80
   4  -7  -1   12.30    0.90
  -4   7   1   11.70    1.70
  -4   7   1   14.60    1.30
  -4   7   1   11.00    1.70
  -4   7   1    9.70    1.70
   3  -7  -1    0.10    0.70
   3  -7  -1    0.40    0.40
  -3   7   1   -0.20    1.00
  -3   7   1    0.00    1.00
  -3   7   1    0.10    0.60
  -3   7   1    0.20    1.10
   2  -7  -1  245.88   10.80
   2  -7  -1  225.48   10.90
   2  -7  -1  225.88   10.20
  -2   7   1  249.48   10.30
  -2   7   1  228.18   10.90
  -2   7   1  219.38   10.70
  -2   7   1  227.88   10.50
   1  -7  -1   84.09    4.70
   1  -7  -1   82.09    4.80
   1  -7  -1   86.89    4.50
   1  -7  -1   88.59    4.30
  -1   7   1   88.69    4.90
  -1   7   1   86.59    4.30
  -1   7   1   85.79    4.40
  -1   7   1   77.69    4.70
   0  -7  -1  109.69    5.70
   0  -7  -1  112.09    5.40
   0  -7  -1  105.49    5.80
   0  -7  -1  105.69    5.30
   0   7   1  113.99    5.60
   0   7   1  108.59    5.40
   0   7   1  118.39    6.00
   0   7   1  112.29    5.90
  -1  -7  -1  125.19    6.00
  -1  -7  -1  121.59    6.20
  -1  -7  -1  121.89    5.70
  -1  -7  -1  127.99    6.40
   1   7   1  125.89    6.40
   1   7   1  136.29    6.50
   1   7   1  119.39    5.50
   1   7   1  125.19    6.10
   1   7   1  119.19    6.20
  -2  -7  -1    4.80    0.70
  -2  -7  -1    4.20    1.20
  -2  -7  -1    1.90    1.10
  -2  -7  -1    5.10    1.40
  -2  -7  -1    4.50    1.20
   2   7   1    4.10    1.10
   2   7   1    4.20    1.30
   2   7   1    3.70    0.50
   2   7   1    4.30    1.30
   2   7   1    5.40    1.50
  -3  -7  -1   18.50    1.80
  -3  -7  -1   16.80    1.90
  -3  -7  -1   15.40    2.10
  -3  -7  -1   16.10    1.00
  -3  -7  -1   16.10    1.80
  -3  -7  -1   17.10    1.70
   3   7   1   17.70    2.30
   3   7   1   12.80    1.80
   3   7   1   15.70    1.60
   3   7   1   19.20    2.10
  -4  -7  -1   39.40    3.20
  -4  -7  -1   39.70    1.90
  -4  -7  -1   40.40    2.60
  -4  -7  -1   37.50    2.60
  -4  -7  -1   42.00    2.90
  -4  -7  -1   32.20    2.80
   4   7   1   42.50    3.80
   4   7   1   41.80    3.00
   4   7   1   41.00    2.80
   4   7   1   43.50    2.90
  -5  -7  -1   12.00    1.80
  -5  -7  -1   12.10    0.90
  -5  -7  -1   13.20    1.50
  -5  -7  -1   12.50    2.30
  -5  -7  -1   12.50    1.50
  -5  -7  -1   16.60    2.10
  -5  -7  -1   15.50    4.10
   5   7   1   17.40    2.90
   5   7   1   12.20    1.60
   5   7   1   12.40    1.60
   5   7   1   15.30    2.20
   5   7   1   11.80    1.80
  -6  -7  -1   24.90    1.50
  -6  -7  -1   25.70    2.50
  -6  -7  -1   26.10    2.60
  -6  -7  -1   26.80    1.90
  -6  -7  -1   20.50    4.80
   6   7   1   26.00    3.20
   6   7   1   22.70    2.10
   6   7   1   25.40    3.60
   6   7   1   25.10    2.10
   6   7   1   19.90    2.60
  -7  -7  -1   18.60    1.60
  -7  -7  -1   22.10    1.60
  -7  -7  -1   24.90    2.60
  -7  -7  -1   24.70    2.40
   7   7   1   24.60    3.50
   7   7   1   18.60    2.70
   7   7   1   22.10    2.00
   7   7   1   24.50    1.90
   7   7   1   20.00    3.30
  -8  -7  -1    4.00    1.40
  -8  -7  -1    2.60    0.50
  -8  -7  -1    3.00    1.00
  -8  -7  -1    2.70    0.50
  -8  -7  -1    0.50    1.20
   8   7   1    2.30    0.70
   8   7   1    4.20    2.50
   8   7   1    4.20    2.10
   8   7   1    3.10    0.80
  -9  -7  -1    1.00    1.30
  -9  -7  -1    0.80    1.00
  -9  -7  -1    0.70    1.40
   9   7   1    1.00    1.60
   9   7   1   -1.00    2.00
 -10  -7  -1    0.30    1.30
 -10  -7  -1    1.10    1.00
 -10  -7  -1    2.30    1.40
  10   7   1    4.10    2.80
   9  -8  -1   -6.10    4.30
   9  -8  -1    6.10    1.60
   9  -8  -1    5.20    1.30
  -9   8   1    8.00    2.10
  -9   8   1    5.00    2.00
  -9   8   1    4.80    0.80
  -9   8   1    4.10    2.10
  -9   8   1    2.00    1.70
   8  -8  -1   10.80    5.00
   8  -8  -1    5.30    1.50
   8  -8  -1    2.40    1.40
  -8   8   1    3.50    1.80
  -8   8   1    5.50    1.70
  -8   8   1    3.50    0.80
  -8   8   1    0.70    1.70
   7  -8  -1    3.90    3.60
   7  -8  -1    2.30    1.30
   7  -8  -1    3.40    1.50
  -7   8   1    1.90    1.40
  -7   8   1    3.80    1.60
  -7   8   1    4.60    1.70
  -7   8   1    1.50    1.40
  -7   8   1    2.20    0.80
   6  -8  -1   27.00    2.70
   6  -8  -1   25.00    5.20
  -6   8   1   21.40    2.90
  -6   8   1   28.10    2.90
  -6   8   1   24.70    2.80
  -6   8   1   27.30    2.00
   5  -8  -1    0.60    1.10
   5  -8  -1    0.50    0.30
   5  -8  -1    0.00    1.10
  -5   8   1    0.90    1.30
  -5   8   1    3.80    1.50
  -5   8   1   -0.50    0.60
  -5   8   1    0.40    1.00
   4  -8  -1    4.10    1.20
   4  -8  -1    1.80    1.30
   4  -8  -1    4.30    0.60
  -4   8   1    2.00    1.50
  -4   8   1    5.60    1.00
  -4   8   1    3.20    1.40
  -4   8   1    6.50    1.50
   3  -8  -1   80.09    4.90
   3  -8  -1   81.69    4.30
   3  -8  -1   78.09    4.30
  -3   8   1   82.19    5.00
  -3   8   1   85.99    5.10
  -3   8   1   92.69    4.40
  -3   8   1   81.99    4.80
   2  -8  -1    0.90    0.80
   2  -8  -1    1.50    1.10
   2  -8  -1    2.00    1.00
  -2   8   1    2.80    1.00
  -2   8   1    2.10    1.10
  -2   8   1    4.40    1.00
  -2   8   1    1.90    1.10
   1  -8  -1   74.89    4.10
   1  -8  -1   78.09    4.00
   1  -8  -1   66.49    4.30
   1  -8  -1   79.69    4.40
  -1   8   1   66.89    3.90
  -1   8   1   74.19    4.40
  -1   8   1   74.19    4.00
  -1   8   1   71.79    4.50
   0  -8  -1  236.78   10.60
   0  -8  -1  252.17   11.20
   0  -8  -1  236.38   10.50
   0  -8  -1  232.28   11.00
   0   8   1  240.68   10.70
   0   8   1  224.88   11.00
   0   8   1  235.08   10.80
   0   8   1  243.58   11.20
   0   8   1  228.88   10.40
  -1  -8  -1  260.97   11.50
  -1  -8  -1  240.18   11.40
  -1  -8  -1  260.07   11.10
  -1  -8  -1  246.18   10.60
   1   8   1  237.28   11.40
   1   8   1  255.17   11.20
   1   8   1  238.68   11.40
   1   8   1  235.88   10.50
   1   8   1  226.58   11.30
  -2  -8  -1    6.40    1.50
  -2  -8  -1    4.40    0.70
  -2  -8  -1    2.00    1.20
  -2  -8  -1    4.40    1.00
   2   8   1    4.10    1.40
   2   8   1    4.20    1.20
   2   8   1    4.80    0.60
   2   8   1    3.60    1.10
   2   8   1    7.50    1.80
  -3  -8  -1  341.47   14.30
  -3  -8  -1  340.97   15.20
  -3  -8  -1  345.97   15.20
  -3  -8  -1  356.86   15.20
  -3  -8  -1  337.47   15.60
  -3  -8  -1  317.17   15.20
   3   8   1  359.86   15.40
   3   8   1  347.17   15.40
   3   8   1  341.37   16.00
   3   8   1  338.47   15.30
  -4  -8  -1   20.70    2.00
  -4  -8  -1   20.90    2.60
  -4  -8  -1   25.20    2.30
  -4  -8  -1   20.00    2.00
  -4  -8  -1   22.40    1.30
  -4  -8  -1   19.90    2.30
   4   8   1   23.50    3.10
   4   8   1   25.30    2.20
   4   8   1   23.10    2.30
  -5  -8  -1   -0.50    0.30
  -5  -8  -1   -0.50    1.80
  -5  -8  -1    0.90    1.10
  -5  -8  -1    0.30    0.90
  -5  -8  -1    0.00    0.70
  -5  -8  -1   -0.60    0.90
  -5  -8  -1    0.20    1.10
   5   8   1    1.10    1.30
   5   8   1    0.40    1.20
   5   8   1   -0.30    0.90
   5   8   1    0.00    1.00
   5   8   1   -0.90    1.10
  -6  -8  -1    0.50    0.50
  -6  -8  -1    2.00    2.50
  -6  -8  -1   -0.10    1.10
  -6  -8  -1    0.20    0.80
  -6  -8  -1   -0.20    1.20
   6   8   1    0.40    1.10
   6   8   1    1.30    1.10
   6   8   1    0.10    1.30
   6   8   1    1.90    1.50
   6   8   1    1.50    1.50
  -7  -8  -1    5.10    1.60
  -7  -8  -1    2.90    1.40
  -7  -8  -1    1.00    0.50
  -7  -8  -1    1.80    1.00
   7   8   1    1.50    1.10
   7   8   1    3.00    1.60
   7   8   1    1.50    1.80
   7   8   1    0.60    1.10
   7   8   1    2.00    2.10
  -8  -8  -1   -0.20    0.50
  -8  -8  -1   -0.50    0.50
  -8  -8  -1    1.60    1.30
  -8  -8  -1   -0.30    0.70
  -8  -8  -1    0.00    0.60
   8   8   1    0.00    0.90
   8   8   1   -0.10    2.20
   8   8   1    3.30    1.70
   8   8   1    0.70    1.70
   8   8   1   -1.20    0.80
  -9  -8  -1    2.60    1.00
  -9  -8  -1    0.70    1.30
  -9  -8  -1    1.80    1.40
   9   8   1   -1.10    2.20
   9   8   1    6.50    2.50
 -10  -8  -1   10.20    1.50
 -10  -8  -1    7.80    2.00
 -10  -8  -1   12.00    2.10
  10   8   1    8.80    3.20
  10   8   1   13.50    3.60
   9  -9  -1    0.00    5.00
   9  -9  -1    1.40    0.80
  -9   9   1    6.40    2.00
  -9   9   1    4.90    1.80
  -9   9   1    7.10    2.20
  -9   9   1    3.90    0.80
   8  -9  -1    2.60    1.50
   8  -9  -1    8.80    5.00
   8  -9  -1    3.40    1.40
  -8   9   1    2.50    0.80
  -8   9   1   -1.20    1.60
  -8   9   1    1.10    1.30
  -8   9   1    0.80    1.50
   7  -9  -1   -1.60    2.70
   7  -9  -1   -0.50    1.40
   7  -9  -1    1.20    1.20
  -7   9   1    1.10    0.80
  -7   9   1   -0.30    1.30
  -7   9   1    0.60    1.40
  -7   9   1    2.00    1.20
  -7   9   1   -1.00    1.20
   6  -9  -1   37.50    3.50
  -6   9   1   50.39    4.00
  -6   9   1   45.60    3.70
  -6   9   1   50.49    2.90
  -6   9   1   39.70    3.70
   5  -9  -1    6.60    1.80
   5  -9  -1    6.10    0.60
   5  -9  -1    6.10    1.70
  -5   9   1    7.60    1.20
  -5   9   1    7.90    1.90
  -5   9   1    5.00    1.90
  -5   9   1    3.10    1.40
   4  -9  -1   61.89    4.30
   4  -9  -1   63.39    3.10
  -4   9   1   72.39    3.80
  -4   9   1   64.79    4.50
  -4   9   1   67.59    4.40
  -4   9   1   65.69    4.50
   3  -9  -1   84.79    5.20
   3  -9  -1   77.89    4.00
   3  -9  -1   76.69    4.40
  -3   9   1   88.39    4.50
  -3   9   1   90.89    5.30
  -3   9   1   83.39    4.80
   2  -9  -1    4.50    1.30
   2  -9  -1    6.90    1.20
  -2   9   1    4.10    1.40
  -2   9   1    6.10    1.20
  -2   9   1    5.60    1.40
  -2   9   1    2.90    1.30
   1  -9  -1   11.30    2.00
   1  -9  -1   10.30    1.40
   1  -9  -1    6.00    1.70
   1  -9  -1    8.90    1.50
  -1   9   1    8.70    1.80
  -1   9   1    9.00    1.90
  -1   9   1    8.30    1.40
  -1   9   1    8.40    1.20
   0  -9  -1    9.40    1.40
   0  -9  -1   10.10    1.40
   0  -9  -1   15.00    2.00
   0  -9  -1    9.50    1.70
   0   9   1   10.80    1.70
   0   9   1   12.00    1.90
   0   9   1    8.30    1.20
   0   9   1   10.30    1.50
   0   9   1   10.80    1.90
  -1  -9  -1  154.98    7.90
  -1  -9  -1  153.78    7.20
  -1  -9  -1  163.18    8.10
  -1  -9  -1  159.98    7.60
   1   9   1  151.78    7.00
   1   9   1  166.68    8.10
   1   9   1  156.68    8.80
   1   9   1  156.08    7.70
   1   9   1  156.58    8.00
  -2  -9  -1   64.09    3.90
  -2  -9  -1   61.29    3.70
  -2  -9  -1   59.59    3.80
  -2  -9  -1   58.89    3.00
   2   9   1   59.99    4.00
   2   9   1   54.89    4.20
   2   9   1   53.89    3.60
   2   9   1   56.59    2.80
   2   9   1   55.19    3.80
  -3  -9  -1   46.90    2.40
  -3  -9  -1   47.20    3.20
  -3  -9  -1   42.40    3.20
  -3  -9  -1   45.10    3.30
  -3  -9  -1   42.20    3.10
  -3  -9  -1   47.40    3.10
   3   9   1   49.30    3.50
   3   9   1   52.19    3.60
   3   9   1   41.40    3.20
   3   9   1   39.50    3.90
  -4  -9  -1   78.69    5.10
  -4  -9  -1   89.59    5.10
  -4  -9  -1   90.49    5.00
  -4  -9  -1   89.99    5.60
  -4  -9  -1   89.79    4.00
  -4  -9  -1   90.59    5.00
   4   9   1   83.89    6.00
   4   9   1   91.49    5.40
   4   9   1   87.19    5.10
  -5  -9  -1   35.10    3.20
  -5  -9  -1   36.40    1.90
  -5  -9  -1   36.40    2.80
  -5  -9  -1   39.50    2.90
  -5  -9  -1   37.20    2.80
   5   9   1   27.30    3.80
   5   9   1   38.70    3.00
   5   9   1   30.10    3.00
   5   9   1   35.60    3.10
  -6  -9  -1   39.20    3.20
  -6  -9  -1   32.20    3.90
  -6  -9  -1   44.50    4.30
   6   9   1   43.00    3.10
   6   9   1   38.20    3.70
   6   9   1   42.60    4.60
   6   9   1   40.90    4.00
   6   9   1   40.60    3.10
  -7  -9  -1    0.30    0.50
  -7  -9  -1    1.00    1.40
  -7  -9  -1   -0.10    0.80
  -7  -9  -1   -0.50    1.10
   7   9   1    0.20    1.50
   7   9   1   -0.80    1.00
   7   9   1   -2.00    0.80
   7   9   1    0.70    1.30
   7   9   1   -0.90    1.90
  -8  -9  -1   16.10    1.50
  -8  -9  -1   12.30    2.10
  -8  -9  -1   12.40    1.50
  -8  -9  -1   12.90    1.10
  -8  -9  -1   12.00    1.40
  -8  -9  -1   12.20    2.20
   8   9   1    9.80    1.70
   8   9   1   14.00    1.80
   8   9   1    9.50    2.70
   8   9   1    8.80    2.40
   8   9   1   12.60    2.60
  -9  -9  -1    7.30    1.20
  -9  -9  -1   12.20    2.10
  -9  -9  -1    8.70    1.20
  -9  -9  -1    9.30    0.90
  -9  -9  -1    8.50    1.80
  -9  -9  -1    9.90    1.10
   9   9   1    8.00    2.80
   9   9   1    5.70    2.50
   9   9   1    6.90    1.10
 -10  -9  -1    8.80    1.40
 -10  -9  -1    9.90    1.20
 -10  -9  -1   10.40    2.10
 -10  -9  -1   11.20    2.10
  10   9   1    9.30    3.20
   8 -10  -1    0.90    1.40
   8 -10  -1   -0.70    0.70
   8 -10  -1   -0.50    3.00
  -8  10   1    4.60    3.50
  -8  10   1   -0.60    1.60
  -8  10   1   -0.20    0.70
   7 -10  -1   13.00    5.30
   7 -10  -1   12.40    2.30
  -7  10   1    9.30    2.20
  -7  10   1   12.30    2.40
  -7  10   1    9.80    1.40
  -7  10   1   10.30    2.20
  -7  10   1    9.20    2.30
   6 -10  -1    2.00    1.20
   6 -10  -1    4.50    1.70
  -6  10   1    3.20    1.50
  -6  10   1    3.00    1.70
  -6  10   1    0.10    1.50
  -6  10   1    3.10    1.10
   5 -10  -1    1.00    1.10
   5 -10  -1    1.70    1.50
  -5  10   1    0.60    0.90
  -5  10   1    1.60    1.50
  -5  10   1    1.80    1.30
   4 -10  -1   82.19    5.30
   4 -10  -1   80.89    5.20
  -4  10   1   85.69    4.50
  -4  10   1   79.19    5.10
  -4  10   1   82.99    5.60
  -4  10   1   77.09    5.20
   3 -10  -1    9.20    2.50
   3 -10  -1    6.50    1.40
  -3  10   1   10.40    1.90
  -3  10   1    8.30    2.10
  -3  10   1    8.50    1.50
  -3  10   1    7.30    1.80
   2 -10  -1   90.29    5.00
   2 -10  -1   94.79    5.60
   2 -10  -1   99.69    5.80
  -2  10   1   94.09    5.80
  -2  10   1   91.59    5.10
  -2  10   1   98.99    5.10
  -2  10   1   93.99    5.80
   1 -10  -1   48.20    3.10
   1 -10  -1   46.10    3.60
   1 -10  -1   43.40    3.10
   1 -10  -1   42.10    3.60
  -1  10   1   45.10    3.10
  -1  10   1   46.50    3.00
  -1  10   1   45.10    3.80
  -1  10   1   38.10    3.60
   0 -10  -1    7.20    1.60
   0 -10  -1    8.80    1.40
   0 -10  -1    7.90    1.40
   0 -10  -1   10.10    1.90
   0  10   1    8.60    1.70
   0  10   1    6.20    1.60
   0  10   1    8.90    1.20
   0  10   1   10.10    1.60
   0  10   1    9.70    2.10
  -1 -10  -1   10.10    1.80
  -1 -10  -1   10.40    1.50
  -1 -10  -1   11.20    1.90
  -1 -10  -1   11.50    1.40
   1  10   1    9.50    1.80
   1  10   1   12.10    1.20
   1  10   1   11.50    1.80
   1  10   1    9.20    2.00
   1  10   1    8.70    1.90
  -2 -10  -1    3.40    1.40
  -2 -10  -1    1.30    0.90
  -2 -10  -1    1.90    0.90
  -2 -10  -1    2.40    0.70
  -2 -10  -1    0.80    0.90
   2  10   1   -0.50    1.20
   2  10   1    1.00    1.10
   2  10   1    2.20    1.50
   2  10   1    1.50    1.00
   2  10   1    2.00    0.70
  -3 -10  -1   -0.30    1.00
  -3 -10  -1    1.00    0.90
  -3 -10  -1   -0.30    1.00
  -3 -10  -1    1.10    1.30
  -3 -10  -1    1.10    0.60
   3  10   1   -0.60    1.20
   3  10   1    0.10    0.90
   3  10   1    0.00    0.40
   3  10   1    1.10    1.60
   3  10   1   -1.60    1.00
  -4 -10  -1   35.40    3.00
  -4 -10  -1   35.40    2.00
  -4 -10  -1   29.80    2.80
  -4 -10  -1   35.20    2.90
  -4 -10  -1   36.80    3.00
  -4 -10  -1   34.10    3.10
   4  10   1   36.40    4.00
   4  10   1   40.20    3.10
   4  10   1   39.30    3.30
   4  10   1   35.20    3.20
  -5 -10  -1    6.80    1.50
  -5 -10  -1    5.50    1.60
  -5 -10  -1    1.20    1.30
  -5 -10  -1    3.70    0.60
  -5 -10  -1    1.30    1.10
   5  10   1   -0.30    2.00
   5  10   1    4.90    1.90
   5  10   1    3.30    1.40
  -6 -10  -1   45.10    2.30
  -6 -10  -1   41.60    3.80
  -6 -10  -1   47.80    3.30
   6  10   1   47.50    3.60
   6  10   1   37.50    3.60
   6  10   1   46.20    3.60
   6  10   1   44.70    4.20
   6  10   1   44.80    4.50
  -7 -10  -1    0.40    0.90
  -7 -10  -1    0.70    1.30
  -7 -10  -1   -0.50    1.10
   7  10   1   -1.80    1.90
   7  10   1    2.10    1.20
   7  10   1   -0.50    1.10
   7  10   1   -1.60    1.30
   7  10   1    3.20    1.80
  -8 -10  -1    1.50    1.00
  -8 -10  -1   -1.60    0.90
  -8 -10  -1   -0.90    0.80
  -8 -10  -1    1.40    0.50
  -8 -10  -1    0.70    1.40
  -8 -10  -1    0.80    0.80
   8  10   1    1.30    2.40
   8  10   1   -0.40    1.70
   8  10   1    1.40    1.20
   8  10   1    3.20    2.00
   8  10   1    2.90    1.40
  -9 -10  -1    1.00    0.70
  -9 -10  -1    0.60    1.10
  -9 -10  -1    0.60    0.70
  -9 -10  -1   -0.50    0.50
  -9 -10  -1   -1.70    1.20
  -9 -10  -1    1.00    1.20
   9  10   1   -2.50    1.80
   9  10   1   -0.10    1.00
   9  10   1   -0.50    0.90
   9  10   1    3.40    2.30
 -10 -10  -1    2.00    1.70
 -10 -10  -1    0.20    0.60
 -10 -10  -1    1.10    1.50
 -10 -10  -1    1.80    0.80
  10  10   1    4.00    2.90
  10  10   1    0.30    1.70
   8 -11  -1    0.00    0.90
   8 -11  -1    0.60    4.90
  -8  11   1    6.40    2.20
  -8  11   1    2.80    1.00
  -8  11   1    7.10    2.20
  -8  11   1    4.30    1.90
   7 -11  -1   -5.70    3.50
   7 -11  -1   -0.70    1.40
  -7  11   1    0.70    1.40
  -7  11   1    1.60    1.50
  -7  11   1    1.10    0.90
   6 -11  -1    5.70    1.90
   6 -11  -1    9.50    2.20
  -6  11   1    9.70    1.50
  -6  11   1    7.40    2.20
  -6  11   1    4.00    1.90
  -6  11   1    7.20    2.00
   5 -11  -1  139.59    6.30
   5 -11  -1  146.49    6.20
   5 -11  -1  155.28    8.30
   5 -11  -1  158.28    8.40
  -5  11   1  147.59    8.30
  -5  11   1  141.19    8.10
  -5  11   1  147.39    7.30
  -5  11   1  148.09    8.50
   4 -11  -1  137.89    7.60
   4 -11  -1  131.49    7.50
   4 -11  -1  125.49    5.80
  -4  11   1  123.29    7.00
  -4  11   1  132.09    6.60
  -4  11   1  125.69    7.70
  -4  11   1  131.09    7.50
   3 -11  -1   60.09    4.60
   3 -11  -1   48.80    3.60
  -3  11   1   64.99    4.80
  -3  11   1   55.09    4.40
  -3  11   1   65.59    4.00
  -3  11   1   61.69    3.80
   2 -11  -1   43.30    3.60
   2 -11  -1   44.10    3.20
   2 -11  -1   42.00    3.90
  -2  11   1   46.60    3.80
  -2  11   1   46.50    4.10
  -2  11   1   47.10    3.30
  -2  11   1   51.39    3.40
   1 -11  -1  104.69    6.10
   1 -11  -1  110.69    5.70
   1 -11  -1   94.39    5.60
   1 -11  -1   97.19    6.30
  -1  11   1  109.59    5.80
  -1  11   1  105.79    5.50
  -1  11   1  110.29    5.80
  -1  11   1   95.79    6.20
  -1  11   1  107.39    6.50
   0 -11  -1    2.10    1.20
   0 -11  -1    4.50    1.30
   0 -11  -1    5.60    1.50
   0 -11  -1    3.70    1.10
   0  11   1    3.60    1.50
   0  11   1    2.70    1.40
   0  11   1    2.10    1.40
   0  11   1    4.00    1.00
   0  11   1    3.80    1.20
  -1 -11  -1    2.60    1.20
  -1 -11  -1    1.80    1.50
  -1 -11  -1    1.40    0.90
  -1 -11  -1    1.40    1.20
   1  11   1    1.50    1.40
   1  11   1    1.70    0.80
   1  11   1    3.00    1.30
   1  11   1    1.50    1.30
   1  11   1    0.50    0.90
  -2 -11  -1    6.60    1.50
  -2 -11  -1    7.10    1.90
  -2 -11  -1    2.80    0.90
  -2 -11  -1    6.20    1.60
  -2 -11  -1    1.90    1.20
   2  11   1    3.50    1.70
   2  11   1    3.40    0.70
   2  11   1    4.20    1.80
   2  11   1    4.60    1.30
  -3 -11  -1    6.50    1.50
  -3 -11  -1    4.00    1.40
  -3 -11  -1    4.20    1.60
  -3 -11  -1    4.70    1.30
  -3 -11  -1    6.70    1.00
   3  11   1    3.40    1.60
   3  11   1    5.70    1.60
   3  11   1    5.20    0.80
   3  11   1    6.90    2.30
  -4 -11  -1    1.90    1.40
  -4 -11  -1    2.20    1.40
  -4 -11  -1    1.20    1.30
  -4 -11  -1    0.80    1.40
   4  11   1    1.10    1.50
   4  11   1    1.50    1.90
   4  11   1    1.10    1.10
   4  11   1    0.50    1.50
  -5 -11  -1    2.20    1.30
  -5 -11  -1    5.10    1.80
  -5 -11  -1    5.50    1.50
  -5 -11  -1    3.90    0.60
  -5 -11  -1    3.90    1.50
   5  11   1    2.00    2.00
   5  11   1    4.00    1.60
   5  11   1    7.10    1.80
  -6 -11  -1    0.00    0.40
  -6 -11  -1    1.00    1.50
  -6 -11  -1    0.70    1.40
  -6 -11  -1    1.20    1.20
   6  11   1   -0.30    1.50
   6  11   1    0.30    2.20
   6  11   1    0.90    1.70
   6  11   1   -0.70    1.20
   6  11   1    0.90    1.20
  -7 -11  -1    1.00    0.50
  -7 -11  -1   -0.10    0.90
  -7 -11  -1   -0.30    1.30
  -7 -11  -1    0.90    1.40
   7  11   1    0.60    1.30
   7  11   1    0.10    1.20
   7  11   1    0.70    1.70
   7  11   1    0.00    1.70
  -8 -11  -1    1.70    0.60
  -8 -11  -1    0.50    1.00
  -8 -11  -1    2.40    1.40
  -8 -11  -1    1.20    1.10
  -8 -11  -1    0.40    1.40
   8  11   1   -0.20    1.20
   8  11   1    0.30    1.30
   8  11   1   -2.00    1.60
   8  11   1    1.50    2.40
   8  11   1    0.90    1.90
  -9 -11  -1   12.80    2.30
  -9 -11  -1    8.30    1.40
  -9 -11  -1   10.20    1.50
  -9 -11  -1   10.00    2.30
   9  11   1    5.00    2.90
   9  11   1    7.80    1.60
   9  11   1   10.70    1.80
   9  11   1   12.10    3.30
   9  11   1    9.00    2.70
   7 -12  -1   13.80    2.60
   7 -12  -1   11.70    5.60
  -7  12   1   11.20    2.60
  -7  12   1   12.10    1.70
   6 -12  -1    0.80    1.20
   6 -12  -1    1.90    1.60
  -6  12   1   -0.50    1.50
  -6  12   1    0.60    1.60
  -6  12   1    0.60    1.10
  -6  12   1    4.20    1.70
   5 -12  -1    0.40    0.30
   5 -12  -1   -0.30    1.40
   5 -12  -1   -1.60    1.50
   5 -12  -1    0.20    0.30
  -5  12   1   -2.00    1.00
  -5  12   1    0.70    1.10
  -5  12   1   -1.00    1.40
  -5  12   1   -0.50    1.10
   4 -12  -1   10.60    2.40
   4 -12  -1   13.20    1.20
   4 -12  -1   14.90    2.50
  -4  12   1   14.70    2.40
  -4  12   1   16.40    2.70
  -4  12   1   15.90    2.80
  -4  12   1   13.90    2.00
   3 -12  -1    6.20    2.20
   3 -12  -1    2.00    1.30
  -3  12   1    5.00    1.90
  -3  12   1    5.10    2.00
  -3  12   1    6.30    1.50
   2 -12  -1    7.30    1.70
   2 -12  -1    5.20    1.80
  -2  12   1    9.70    2.40
  -2  12   1    8.30    2.30
  -2  12   1    5.20    1.50
  -2  12   1    6.10    1.40
   1 -12  -1   14.40    2.60
   1 -12  -1   16.40    2.20
   1 -12  -1   14.40    2.50
   1 -12  -1   13.90    2.00
  -1  12   1   11.80    1.80
  -1  12   1   14.10    2.20
  -1  12   1   15.10    2.80
  -1  12   1   13.50    2.10
  -1  12   1   13.80    2.80
   0 -12  -1   -1.00    1.10
   0 -12  -1    1.80    1.30
   0 -12  -1    0.80    1.10
   0 -12  -1   -0.30    1.50
   0  12   1    1.30    1.00
   0  12   1    1.00    1.30
   0  12   1   -1.10    1.10
   0  12   1    1.10    1.30
   0  12   1    1.90    1.80
  -1 -12  -1   30.80    2.50
  -1 -12  -1   32.40    2.80
  -1 -12  -1   30.30    3.10
  -1 -12  -1   37.60    3.00
  -1 -12  -1   34.40    3.10
   1  12   1   31.00    3.40
   1  12   1   30.90    3.20
   1  12   1   35.50    2.30
   1  12   1   32.10    3.60
   1  12   1   31.30    3.50
  -2 -12  -1    0.60    0.80
  -2 -12  -1    2.70    1.30
  -2 -12  -1    1.80    1.30
  -2 -12  -1    0.30    1.20
  -2 -12  -1    0.10    1.40
   2  12   1    1.80    1.60
   2  12   1    0.70    0.60
   2  12   1    2.70    1.50
   2  12   1    3.00    1.50
   2  12   1    2.90    1.70
  -3 -12  -1    4.60    1.50
  -3 -12  -1    4.10    1.70
  -3 -12  -1    4.30    1.50
  -3 -12  -1    3.40    1.40
  -3 -12  -1    5.00    1.00
   3  12   1    4.20    2.10
   3  12   1    3.80    0.70
   3  12   1    6.60    1.80
   3  12   1    3.80    1.80
   3  12   1    4.40    1.90
  -4 -12  -1   90.79    5.50
  -4 -12  -1   78.59    5.20
  -4 -12  -1   91.69    5.50
  -4 -12  -1   90.39    5.40
  -4 -12  -1   84.59    4.20
   4  12   1   85.29    5.80
   4  12   1   87.19    5.80
   4  12   1   86.19    5.70
   4  12   1   98.59    6.80
  -5 -12  -1    4.30    1.00
  -5 -12  -1    3.00    1.30
  -5 -12  -1    4.10    1.50
  -5 -12  -1    4.20    1.70
  -5 -12  -1    6.30    1.70
   5  12   1    7.50    2.00
   5  12   1    8.50    2.20
   5  12   1    5.70    2.40
   5  12   1    8.70    2.00
  -6 -12  -1   18.00    1.20
  -6 -12  -1   22.90    2.80
  -6 -12  -1   18.20    2.50
  -6 -12  -1   19.70    2.70
   6  12   1   25.00    4.30
   6  12   1   21.80    2.70
   6  12   1   19.40    3.20
   6  12   1   16.30    2.80
   6  12   1   16.80    2.60
  -7 -12  -1    3.50    0.50
  -7 -12  -1    5.30    2.00
  -7 -12  -1    3.20    1.30
  -7 -12  -1    2.20    1.60
   7  12   1    2.40    2.60
   7  12   1   -0.40    1.70
   7  12   1    2.50    1.70
   7  12   1    2.60    1.70
   7  12   1    4.60    1.70
  -8 -12  -1   41.70    3.70
  -8 -12  -1   33.10    2.90
  -8 -12  -1   39.20    3.10
  -8 -12  -1   39.00    3.60
  -8 -12  -1   35.90    1.80
   8  12   1   32.50    4.90
   8  12   1   32.80    3.30
   8  12   1   34.20    4.10
   8  12   1   41.00    3.50
   8  12   1   36.80    4.30
  -9 -12  -1    4.90    1.30
  -9 -12  -1    0.00    1.50
  -9 -12  -1    2.30    1.20
  -9 -12  -1    5.70    2.10
  -9 -12  -1    3.70    0.50
   9  12   1    5.20    1.70
   9  12   1    1.40    1.40
   9  12   1    7.10    2.70
   9  12   1    7.80    3.10
   9  12   1    4.30    2.40
   7 -13  -1   -2.50    0.90
   7 -13  -1   -2.10    4.10
  -7  13   1    1.20    1.80
  -7  13   1   -0.60    1.70
  -7  13   1   -0.90    1.50
   6 -13  -1   35.90    4.00
   6 -13  -1   43.20    4.00
  -6  13   1   39.60    3.20
  -6  13   1   32.20    4.00
  -6  13   1   34.30    4.20
  -6  13   1   33.90    3.80
   5 -13  -1   37.30    1.90
   5 -13  -1   35.10    1.90
   5 -13  -1   39.10    4.10
   5 -13  -1   49.99    4.30
  -5  13   1   41.30    4.10
  -5  13   1   47.10    4.40
  -5  13   1   42.80    3.40
  -5  13   1   39.60    3.60
   4 -13  -1   -0.30    1.60
   4 -13  -1    2.60    1.60
   4 -13  -1   -0.10    0.60
   4 -13  -1    0.10    0.60
  -4  13   1   -0.70    1.30
  -4  13   1   -0.60    1.20
  -4  13   1   -0.10    1.30
  -4  13   1   -0.70    1.00
   3 -13  -1    8.20    2.30
   3 -13  -1    8.20    1.30
   3 -13  -1    9.70    1.80
  -3  13   1    8.80    1.80
  -3  13   1    5.10    2.30
  -3  13   1    7.80    2.40
  -3  13   1   10.00    2.00
   2 -13  -1    7.30    1.40
   2 -13  -1   10.80    2.30
   2 -13  -1    8.10    1.70
  -2  13   1   10.40    2.20
  -2  13   1    9.00    1.80
  -2  13   1   10.70    1.90
  -2  13   1   12.40    2.50
  -2  13   1    9.60    1.90
   1 -13  -1   16.20    2.30
   1 -13  -1   18.40    2.80
   1 -13  -1   22.30    3.20
   1 -13  -1   19.20    2.00
  -1  13   1   24.80    2.30
  -1  13   1   16.00    2.20
  -1  13   1   15.40    3.10
  -1  13   1   19.30    2.60
  -1  13   1   17.30    2.80
   0 -13  -1  111.09    6.90
   0 -13  -1  119.29    7.00
   0 -13  -1  122.59    6.60
   0 -13  -1  117.69    6.20
   0 -13  -1  106.99    6.20
   0  13   1  123.19    7.00
   0  13   1  131.39    7.40
   0  13   1  115.59    5.90
   0  13   1  105.19    7.00
   0  13   1  113.79    6.60
  -1 -13  -1    7.10    1.70
  -1 -13  -1    9.20    2.10
  -1 -13  -1    8.90    2.30
  -1 -13  -1    7.50    1.50
   1  13   1    8.50    2.00
   1  13   1    8.70    2.50
   1  13   1    5.80    2.10
   1  13   1    8.60    1.20
   1  13   1    8.10    2.10
  -2 -13  -1    1.10    1.20
  -2 -13  -1    0.30    0.80
  -2 -13  -1    3.20    1.40
  -2 -13  -1    1.20    1.30
  -2 -13  -1    1.80    1.40
   2  13   1    1.00    1.90
   2  13   1    0.50    0.70
   2  13   1    4.80    2.00
   2  13   1    0.20    1.40
   2  13   1    1.40    1.40
  -3 -13  -1   -0.40    0.90
  -3 -13  -1   -1.60    1.10
  -3 -13  -1   -1.20    1.40
  -3 -13  -1    0.20    0.70
  -3 -13  -1    0.60    1.20
   3  13   1    0.20    1.20
   3  13   1   -0.30    0.50
   3  13   1   -0.80    1.00
   3  13   1    3.00    1.70
   3  13   1   -0.90    1.50
  -4 -13  -1    3.10    1.30
  -4 -13  -1    1.00    1.40
  -4 -13  -1    2.60    0.80
  -4 -13  -1    1.80    1.60
  -4 -13  -1    3.40    1.70
   4  13   1    4.20    1.70
   4  13   1    5.00    2.00
   4  13   1    0.10    1.50
   4  13   1    1.00    2.00
  -5 -13  -1    5.70    1.80
  -5 -13  -1    6.00    1.90
  -5 -13  -1    6.50    1.90
  -5 -13  -1    5.90    1.80
   5  13   1    6.00    2.00
   5  13   1    6.60    2.00
   5  13   1    4.90    2.70
   5  13   1    7.30    2.30
  -6 -13  -1   19.90    2.50
  -6 -13  -1   25.30    2.70
  -6 -13  -1   25.50    3.20
  -6 -13  -1   23.70    1.40
   6  13   1   22.00    3.10
   6  13   1   23.00    3.60
   6  13   1   21.70    4.20
   6  13   1   25.80    3.10
  -7 -13  -1   -0.40    1.10
  -7 -13  -1    1.30    1.60
  -7 -13  -1    1.80    1.60
   7  13   1    0.90    2.40
   7  13   1    1.80    1.80
   7  13   1    2.10    1.60
   7  13   1    1.00    1.30
  -8 -13  -1   29.40    4.60
  -8 -13  -1   43.50    3.90
  -8 -13  -1   42.80    3.50
   8  13   1   45.80    4.00
   8  13   1   34.30    5.50
   8  13   1   41.50    4.80
   8  13   1   39.00    4.60
   6 -14  -1   12.70    2.60
  -6  14   1   14.00    4.00
  -6  14   1   16.90    2.40
  -6  14   1   16.70    3.20
  -6  14   1   21.10    3.50
   5 -14  -1   45.10    4.50
   5 -14  -1   45.20    2.20
   5 -14  -1   49.50    4.50
   5 -14  -1   45.50    2.20
  -5  14   1   49.00    4.50
  -5  14   1   46.40    4.20
  -5  14   1   54.19    5.00
  -5  14   1   51.39    3.90
   4 -14  -1    8.90    1.20
   4 -14  -1   13.20    1.30
   4 -14  -1   10.40    2.40
   4 -14  -1    8.50    2.50
  -4  14   1   13.30    2.90
  -4  14   1   11.00    2.10
  -4  14   1   13.70    2.20
  -4  14   1    9.20    2.30
   3 -14  -1    0.40    0.80
   3 -14  -1    3.60    1.60
   3 -14  -1    1.20    1.20
  -3  14   1   -2.60    1.60
  -3  14   1   -0.40    1.20
  -3  14   1   -1.10    1.90
  -3  14   1    2.30    1.20
   2 -14  -1    8.20    1.40
   2 -14  -1    9.90    2.00
   2 -14  -1    5.50    1.90
  -2  14   1    8.20    2.50
  -2  14   1    7.80    1.90
  -2  14   1    4.40    1.50
  -2  14   1    8.90    2.30
  -2  14   1    8.00    1.90
   1 -14  -1   13.90    2.80
   1 -14  -1   11.70    1.90
   1 -14  -1   10.00    2.00
  -1  14   1   12.10    1.80
  -1  14   1   12.70    2.60
  -1  14   1   12.00    2.30
  -1  14   1   14.40    2.60
  -1  14   1   12.90    2.30
   0 -14  -1   10.60    1.80
   0 -14  -1   16.10    2.90
   0 -14  -1   10.70    2.10
   0 -14  -1    9.30    1.90
   0 -14  -1    7.90    2.10
   0  14   1   10.60    1.60
   0  14   1   12.20    2.90
   0  14   1   11.10    2.40
   0  14   1    9.00    2.70
   0  14   1    8.20    1.90
  -1 -14  -1  105.79    7.00
  -1 -14  -1  106.69    5.80
  -1 -14  -1  107.89    6.60
  -1 -14  -1  101.19    6.10
  -1 -14  -1  122.39    6.50
   1  14   1  104.29    7.20
   1  14   1  103.09    6.50
   1  14   1  107.29    5.40
   1  14   1   98.89    6.80
   1  14   1  106.79    6.90
  -2 -14  -1   17.30    1.90
  -2 -14  -1   19.70    3.10
  -2 -14  -1   16.70    2.50
  -2 -14  -1   17.00    2.80
  -2 -14  -1   13.90    2.70
   2  14   1   13.50    3.00
   2  14   1   19.70    3.20
   2  14   1   15.50    3.60
   2  14   1   18.10    1.60
   2  14   1   19.90    3.00
  -3 -14  -1   80.19    4.40
  -3 -14  -1   81.89    5.70
  -3 -14  -1   92.39    5.50
  -3 -14  -1   76.99    5.50
  -3 -14  -1   79.09    5.20
   3  14   1   82.79    4.00
   3  14   1   82.09    5.80
   3  14   1   79.09    5.90
   3  14   1   99.09    6.70
   3  14   1   73.59    5.60
  -4 -14  -1   10.70    2.10
  -4 -14  -1    4.90    1.80
  -4 -14  -1   11.40    2.10
  -4 -14  -1    9.30    1.20
  -4 -14  -1   12.60    2.20
   4  14   1    9.80    2.50
   4  14   1    9.00    2.50
   4  14   1    8.70    2.80
   4  14   1    8.00    2.40
  -5 -14  -1    0.70    1.40
  -5 -14  -1    1.50    1.50
  -5 -14  -1    0.70    1.60
  -5 -14  -1   -1.80    1.30
   5  14   1   -1.60    1.30
   5  14   1    2.90    1.90
   5  14   1    1.40    2.30
   5  14   1    0.90    1.90
  -6 -14  -1   12.90    2.60
  -6 -14  -1    8.30    0.70
  -6 -14  -1    8.90    1.90
  -6 -14  -1   10.60    2.10
   6  14   1   10.10    3.40
   6  14   1    8.30    2.60
   6  14   1    1.80    1.90
  -7 -14  -1    5.00    1.70
  -7 -14  -1    5.30    1.90
  -7 -14  -1    4.90    1.60
   7  14   1    1.50    2.10
   7  14   1    5.20    2.20
   7  14   1   -0.40    2.00
   7  14   1    4.80    2.70
  -8 -14  -1   -1.50    1.40
  -8 -14  -1   -4.30    1.30
  -8 -14  -1   -0.80    1.30
  -8 -14  -1    0.20    1.30
   8  14   1   -0.70    1.50
   8  14   1   -2.30    1.90
   8  14   1    2.90    1.20
   8  14   1    0.30    2.40
   6 -15  -1    1.00    1.00
  -6  15   1    0.60    2.10
  -6  15   1    1.60    1.40
  -6  15   1    1.10    2.20
  -6  15   1    2.80    1.70
   5 -15  -1    3.50    1.90
   5 -15  -1    6.00    1.90
  -5  15   1    7.10    2.10
  -5  15   1    3.70    2.30
  -5  15   1   -0.20    1.70
  -5  15   1    3.30    1.60
   4 -15  -1    0.50    2.00
   4 -15  -1    0.80    0.70
   4 -15  -1    0.50    0.60
   4 -15  -1   -1.70    1.80
  -4  15   1    1.00    2.20
  -4  15   1    3.00    2.20
  -4  15   1    3.60    1.70
  -4  15   1    3.30    1.60
   3 -15  -1   20.00    3.10
   3 -15  -1   12.70    2.30
   3 -15  -1   19.70    1.90
   3 -15  -1   18.10    3.20
  -3  15   1   19.80    2.60
  -3  15   1   19.90    3.30
  -3  15   1   21.60    2.70
  -3  15   1   17.30    2.60
  -3  15   1   17.60    3.00
   2 -15  -1    7.70    2.10
   2 -15  -1    7.80    1.50
   2 -15  -1    8.70    2.00
  -2  15   1   10.40    2.20
  -2  15   1    8.50    1.70
  -2  15   1    9.40    2.40
  -2  15   1   11.90    2.60
  -2  15   1   10.10    2.20
   1 -15  -1   29.70    3.50
   1 -15  -1   30.60    2.70
   1 -15  -1   30.60    3.20
  -1  15   1   28.50    3.50
  -1  15   1   23.00    3.70
  -1  15   1   26.70    3.30
  -1  15   1   30.60    2.80
  -1  15   1   30.90    3.30
   0 -15  -1   29.40    2.90
   0 -15  -1   32.90    3.50
   0 -15  -1   28.50    3.90
   0 -15  -1   29.00    3.20
   0  15   1   39.30    3.90
   0  15   1   35.00    3.80
   0  15   1   35.20    3.60
   0  15   1   35.40    2.70
   0  15   1   31.10    4.20
  -1 -15  -1    1.40    1.50
  -1 -15  -1    0.50    1.90
  -1 -15  -1    0.40    1.80
  -1 -15  -1    0.50    1.10
  -1 -15  -1    0.10    1.50
   1  15   1   -0.30    1.90
   1  15   1    1.40    1.70
   1  15   1    2.60    2.20
   1  15   1   -1.40    1.40
   1  15   1    1.00    0.90
  -2 -15  -1    3.00    2.10
  -2 -15  -1    2.60    2.00
  -2 -15  -1   -0.40    1.10
  -2 -15  -1    1.70    1.10
  -2 -15  -1    0.20    1.60
   2  15   1    2.20    1.70
   2  15   1    0.20    2.00
   2  15   1    1.00    1.70
   2  15   1    2.90    1.70
   2  15   1    0.60    0.80
  -3 -15  -1   53.59    3.30
  -3 -15  -1   48.50    4.20
  -3 -15  -1   56.69    4.40
  -3 -15  -1   57.69    4.90
  -3 -15  -1   51.29    4.60
   3  15   1   49.60    5.10
   3  15   1   52.59    2.90
   3  15   1   47.20    4.60
   3  15   1   63.19    4.90
   3  15   1   60.59    5.20
  -4 -15  -1   10.20    2.50
  -4 -15  -1   15.70    2.60
  -4 -15  -1   12.80    1.50
  -4 -15  -1   18.20    2.80
  -4 -15  -1   11.70    2.50
   4  15   1   11.40    2.50
   4  15   1   13.10    2.90
   4  15   1    9.70    2.70
   4  15   1   19.10    3.80
  -5 -15  -1    9.10    2.30
  -5 -15  -1    3.00    0.80
  -5 -15  -1    3.30    1.80
  -5 -15  -1    6.20    1.90
   5  15   1    4.80    1.90
   5  15   1    5.00    2.90
   5  15   1   11.50    3.00
   5  15   1    5.00    1.80
  -6 -15  -1    8.50    2.10
  -6 -15  -1    3.00    1.70
  -6 -15  -1    2.40    1.50
   6  15   1    7.40    2.10
   6  15   1    2.00    2.30
   6  15   1    7.40    2.20
   6  15   1    5.10    3.00
   6  15   1    8.20    2.10
  -7 -15  -1    1.70    1.60
  -7 -15  -1    2.70    1.90
   7  15   1    6.30    2.60
   7  15   1    1.30    2.50
   5 -16  -1   18.30    3.00
  -5  16   1   19.00    2.80
  -5  16   1   12.40    3.20
  -5  16   1   13.90    2.60
  -5  16   1   24.30    3.90
   4 -16  -1    2.70    2.20
   4 -16  -1    2.60    0.70
   4 -16  -1    3.10    2.00
   4 -16  -1    3.00    0.80
  -4  16   1    4.30    1.60
  -4  16   1    2.80    1.80
  -4  16   1    0.10    2.10
  -4  16   1    5.10    2.00
  -4  16   1    2.30    1.80
   3 -16  -1    6.60    1.90
   3 -16  -1    5.50    2.60
   3 -16  -1    8.30    1.40
   3 -16  -1    4.50    1.90
  -3  16   1    4.30    2.10
  -3  16   1    4.30    1.70
  -3  16   1   11.70    3.10
  -3  16   1    6.80    1.90
  -3  16   1    4.80    1.90
   2 -16  -1    0.20    1.50
   2 -16  -1    1.30    1.40
   2 -16  -1    0.50    1.00
  -2  16   1    1.20    1.60
  -2  16   1   -0.60    1.30
  -2  16   1    0.80    1.30
  -2  16   1    1.90    2.50
  -2  16   1    1.40    1.70
   1 -16  -1   -0.50    1.40
   1 -16  -1    1.90    1.20
   1 -16  -1    0.20    1.40
  -1  16   1    0.70    2.00
  -1  16   1    1.10    1.10
  -1  16   1    1.70    1.70
  -1  16   1    0.00    1.50
  -1  16   1    2.30    1.90
   0 -16  -1   14.20    3.10
   0 -16  -1   13.10    3.50
   0 -16  -1   10.30    2.10
   0  16   1   12.60    3.20
   0  16   1    9.00    2.50
   0  16   1   11.20    2.40
   0  16   1   11.20    3.00
  -1 -16  -1   32.10    3.30
  -1 -16  -1   27.30    2.90
  -1 -16  -1   17.40    3.00
  -1 -16  -1   31.90    3.50
   1  16   1   24.50    2.20
   1  16   1   18.40    3.30
   1  16   1   25.10    3.50
   1  16   1   20.50    3.50
   1  16   1   29.10    4.00
  -2 -16  -1   57.89    4.40
  -2 -16  -1   56.69    4.50
  -2 -16  -1   49.60    4.50
  -2 -16  -1   53.99    4.70
   2  16   1   52.49    4.90
   2  16   1   57.99    5.00
   2  16   1   62.29    5.50
   2  16   1   53.19    3.20
   2  16   1   52.59    4.90
  -3 -16  -1   92.59    6.30
  -3 -16  -1  100.69    6.80
  -3 -16  -1  102.59    6.20
  -3 -16  -1   88.59    5.00
  -3 -16  -1   98.99    6.20
   3  16   1  101.29    7.10
   3  16   1   81.19    6.20
   3  16   1   93.59    6.70
   3  16   1   86.39    4.50
   3  16   1   93.89    7.40
  -4 -16  -1   16.80    2.90
  -4 -16  -1   21.40    3.10
  -4 -16  -1   17.10    2.90
   4  16   1   24.30    3.50
   4  16   1   20.90    4.00
   4  16   1   22.90    3.50
   4  16   1   22.40    4.20
  -5 -16  -1    1.10    1.60
  -5 -16  -1    4.10    2.00
  -5 -16  -1    6.60    1.90
   5  16   1    5.50    2.50
   5  16   1    3.70    2.10
   5  16   1    7.60    2.80
   5  16   1    1.90    2.20
  -6 -16  -1   10.60    2.40
  -6 -16  -1    6.50    2.30
  -6 -16  -1    8.50    2.20
   6  16   1   14.10    3.40
   6  16   1    7.80    2.90
   4 -17  -1    8.50    2.80
   4 -17  -1    4.50    2.70
  -4  17   1    5.10    1.80
  -4  17   1    6.90    2.80
  -4  17   1    5.10    2.80
  -4  17   1    4.60    2.00
   3 -17  -1   -0.30    1.50
   3 -17  -1    4.70    2.00
   3 -17  -1    0.10    0.80
  -3  17   1    1.70    2.00
  -3  17   1    3.50    2.10
  -3  17   1    3.50    1.80
  -3  17   1    3.70    1.90
  -3  17   1    1.60    1.40
   2 -17  -1   28.30    4.00
   2 -17  -1   27.50    2.50
   2 -17  -1   25.10    3.20
  -2  17   1   24.50    3.80
  -2  17   1   30.10    3.40
  -2  17   1   20.00    3.60
  -2  17   1   23.80    3.50
  -2  17   1   26.00    2.80
   1 -17  -1    8.40    3.30
   1 -17  -1   11.20    2.20
   1 -17  -1    5.10    2.00
  -1  17   1    6.00    2.40
  -1  17   1   13.00    2.00
  -1  17   1   11.50    2.90
  -1  17   1   11.90    2.40
  -1  17   1    9.70    2.40
   0 -17  -1    2.00    1.40
   0 -17  -1    0.60    1.30
   0 -17  -1    1.20    1.60
   0  17   1    1.10    1.10
   0  17   1   -0.60    1.50
   0  17   1    0.60    1.90
   0  17   1    2.00    1.70
   0  17   1   -1.30    1.40
  -1 -17  -1    0.70    1.40
  -1 -17  -1    1.70    1.60
  -1 -17  -1   -0.80    1.20
   1  17   1    0.70    1.60
   1  17   1   -2.00    2.20
   1  17   1    0.30    0.90
   1  17   1    0.70    1.80
  -2 -17  -1   11.20    2.50
  -2 -17  -1   16.10    2.50
  -2 -17  -1   14.00    2.60
   2  17   1   10.90    3.10
   2  17   1   20.20    3.70
   2  17   1   15.30    3.40
   2  17   1   14.40    1.60
   2  17   1   16.50    2.90
  -3 -17  -1    5.70    2.10
  -3 -17  -1    3.60    1.80
  -3 -17  -1    4.90    2.00
   3  17   1    3.90    2.50
   3  17   1    5.50    2.60
   3  17   1    3.60    0.80
   3  17   1    1.10    2.60
   3  17   1    6.90    3.30
  -4 -17  -1   24.30    3.60
  -4 -17  -1   32.10    3.50
   4  17   1   21.80    3.80
   4  17   1   23.80    3.90
   4  17   1   20.50    3.50
   4  17   1   21.20    4.30
  -5 -17  -1    5.60    1.80
  -5 -17  -1    3.40    1.90
  -5 -17  -1    3.70    1.90
   5  17   1    2.50    2.50
  -6 -17  -1   -0.20    1.80
  -6 -17  -1    1.80    1.40
   6  17   1    1.00    1.00
   6  17   1    3.50    3.00
   2 -18  -1    2.10    1.10
   2 -18  -1    1.20    1.60
   2 -18  -1    0.60    2.10
  -2  18   1   -0.20    2.20
  -2  18   1   -2.70    2.30
  -2  18   1    1.70    1.40
  -2  18   1    0.10    1.70
  -2  18   1   -0.70    1.80
   1 -18  -1    1.40    1.30
   1 -18  -1    1.10    1.60
   1 -18  -1    5.30    2.50
  -1  18   1    0.90    1.90
  -1  18   1    0.10    1.80
  -1  18   1    1.40    2.40
  -1  18   1   -0.80    1.10
  -1  18   1    2.00    2.50
   0 -18  -1    1.30    1.30
   0 -18  -1    0.00    1.50
   0 -18  -1    2.30    1.70
   0  18   1    3.90    2.30
   0  18   1   -0.80    1.90
   0  18   1   -1.00    1.80
   0  18   1    1.20    1.10
   0  18   1    5.40    2.20
  -1 -18  -1    1.40    1.30
  -1 -18  -1   -1.90    1.80
  -1 -18  -1    2.20    1.60
   1  18   1   -3.20    1.80
   1  18   1    4.50    2.70
   1  18   1    3.60    2.40
  -2 -18  -1    3.30    2.20
  -2 -18  -1    2.90    1.70
  -2 -18  -1    1.80    2.20
   2  18   1    8.40    4.60
   2  18   1    3.00    2.50
   2  18   1    4.00    2.40
   2  18   1    0.40    2.20
   2  18   1    3.10    1.00
  -3 -18  -1   -2.10    1.30
  -3 -18  -1    1.20    1.80
  -3 -18  -1   -0.90    1.70
   3  18   1   -2.10    2.10
   3  18   1   -1.40    0.50
   3  18   1    0.70    2.20
   3  18   1    0.50    1.90
  -4 -18  -1    6.10    2.20
  -4 -18  -1    8.00    2.50
  -4 -18  -1    4.10    1.90
   4  18   1   11.00    2.90
   4  18   1    9.80    3.30
  -1 -19  -1   -0.40    1.20
  -1 -19  -1   -1.10    1.40
  -1 -19  -1   -2.50    2.20
   1  19   1    1.30    2.50
   1  19   1    2.10    2.30
   1  19   1    0.80    0.90
   1  19   1    1.90    2.20
  -2 -19  -1    5.50    2.40
  -2 -19  -1    2.20    1.70
   2  19   1    2.10    2.40
   2  19   1    4.60    1.00
   3  18  -2  129.69    8.70
   3  18  -2  108.29    8.10
   3  18  -2  121.69    8.40
  -3 -18   2   86.99    8.20
  -3 -18   2  105.49    7.10
  -3 -18   2  111.19    6.30
  -3 -18   2  115.49    7.80
  -3 -18   2  123.69    7.20
   2  18  -2    4.80    2.70
   2  18  -2    3.90    1.20
   2  18  -2    7.30    3.00
   2  18  -2    2.40    2.40
  -2 -18   2    9.40    2.80
  -2 -18   2    7.60    2.10
  -2 -18   2    1.40    2.00
  -2 -18   2    3.30    1.50
  -2 -18   2    3.80    1.90
   1  18  -2   22.30    2.20
   1  18  -2   15.00    3.20
   1  18  -2   19.60    3.90
   1  18  -2   25.10    4.30
   1  18  -2   15.60    3.20
  -1 -18   2   21.50    3.70
  -1 -18   2   21.70    3.40
  -1 -18   2   19.50    2.70
  -1 -18   2   23.50    2.90
  -1 -18   2   23.40    3.50
   0  18  -2    4.10    2.30
   0  18  -2    8.70    2.60
   0  18  -2    8.50    2.30
   0  18  -2    7.40    1.50
   0  18  -2    3.40    2.20
   0 -18   2    7.40    2.30
   0 -18   2    8.40    2.10
   0 -18   2    8.70    2.30
   0 -18   2    5.80    2.00
   0 -18   2    8.90    1.80
  -1  18  -2    1.80    1.30
  -1  18  -2   -1.60    2.40
  -1  18  -2    1.30    2.20
  -1  18  -2    1.40    1.60
  -1  18  -2    3.60    2.00
   1 -18   2    1.40    1.80
   1 -18   2    4.40    2.30
   1 -18   2    3.40    1.30
   1 -18   2    0.20    1.60
  -2  18  -2    4.30    1.70
  -2  18  -2    5.60    1.80
  -2  18  -2    7.10    2.30
  -2  18  -2    4.00    2.60
  -2  18  -2    2.90    2.80
   2 -18   2    5.30    2.50
   2 -18   2    3.00    2.20
   2 -18   2    9.10    3.10
   2 -18   2    6.60    1.20
   5  17  -2   12.30    3.40
  -5 -17   2   20.20    3.40
  -5 -17   2   13.40    2.70
  -5 -17   2   22.40    3.20
  -5 -17   2   19.60    3.00
  -5 -17   2   15.50    1.90
   4  17  -2    0.30    2.30
   4  17  -2   -0.70    2.20
   4  17  -2    0.90    2.20
   4  17  -2    2.60    2.10
  -4 -17   2   -0.30    1.70
  -4 -17   2    0.80    1.60
  -4 -17   2    2.00    1.20
  -4 -17   2    0.00    1.30
   3  17  -2   16.00    3.50
   3  17  -2   16.10    1.80
   3  17  -2   13.50    3.20
   3  17  -2   14.00    3.40
   3  17  -2   16.70    3.10
  -3 -17   2   19.80    2.90
  -3 -17   2   19.70    3.40
  -3 -17   2   18.80    3.70
   2  17  -2   64.69    5.40
   2  17  -2   59.39    5.50
   2  17  -2   62.89    5.80
   2  17  -2   58.49    3.60
   2  17  -2   54.99    5.30
  -2 -17   2   71.19    5.40
  -2 -17   2   63.99    4.40
  -2 -17   2   60.09    4.60
  -2 -17   2   55.09    5.40
  -2 -17   2   63.69    5.10
   1  17  -2   12.00    1.70
   1  17  -2   17.90    3.10
   1  17  -2   15.60    3.10
   1  17  -2   12.50    3.20
   1  17  -2    9.90    2.40
  -1 -17   2    7.00    1.90
  -1 -17   2   16.40    3.00
  -1 -17   2   12.80    2.30
  -1 -17   2   13.20    2.80
  -1 -17   2   19.80    3.00
   0  17  -2   25.70    3.70
   0  17  -2   23.00    2.50
   0  17  -2   32.60    3.60
   0  17  -2   27.60    3.90
   0  17  -2   30.80    4.70
   0 -17   2   24.50    3.80
   0 -17   2   23.20    3.40
   0 -17   2   27.30    4.00
   0 -17   2   29.10    3.30
   0 -17   2   31.60    2.90
  -1  17  -2    0.10    1.20
  -1  17  -2    2.30    1.90
  -1  17  -2    1.00    1.40
  -1  17  -2   -1.80    1.60
  -1  17  -2    0.30    1.50
   1 -17   2    1.40    1.60
   1 -17   2   -1.40    1.40
   1 -17   2   -0.80    1.40
   1 -17   2    0.80    1.40
  -2  17  -2   16.50    2.90
  -2  17  -2   16.90    3.10
  -2  17  -2   14.10    3.50
  -2  17  -2   12.60    2.30
  -2  17  -2   12.80    2.20
   2 -17   2   14.40    1.90
   2 -17   2   17.70    2.80
   2 -17   2   18.40    3.20
  -3  17  -2    2.60    1.70
  -3  17  -2    0.70    1.20
  -3  17  -2    4.60    1.70
  -3  17  -2    1.00    2.30
  -3  17  -2    0.30    1.50
   3 -17   2    0.70    3.30
   3 -17   2    5.00    2.30
   3 -17   2    2.90    0.90
   3 -17   2    5.40    2.10
  -4  17  -2   -1.10    2.00
  -4  17  -2    2.70    2.00
  -4  17  -2    0.20    1.60
  -4  17  -2    0.50    1.10
  -4  17  -2   -0.40    1.30
   4 -17   2   -1.50    1.00
   4 -17   2   -0.30    0.20
   6  16  -2    5.70    3.10
  -6 -16   2   -1.40    1.60
  -6 -16   2    3.60    1.00
  -6 -16   2    5.60    2.00
  -6 -16   2    4.50    2.00
  -6 -16   2    1.20    1.70
   5  16  -2    3.50    2.10
   5  16  -2    3.40    1.90
   5  16  -2    0.20    2.10
   5  16  -2    3.60    2.30
  -5 -16   2    1.50    1.00
  -5 -16   2   -0.10    1.20
  -5 -16   2    0.40    1.60
  -5 -16   2    3.60    1.70
   4  16  -2   57.49    5.20
   4  16  -2   54.99    5.30
   4  16  -2   52.79    5.10
   4  16  -2   49.20    5.40
  -4 -16   2   60.79    3.70
  -4 -16   2   58.79    4.50
  -4 -16   2   48.30    4.40
  -4 -16   2   53.89    4.60
  -4 -16   2   50.79    4.60
   3  16  -2   16.60    1.70
   3  16  -2   17.50    3.20
   3  16  -2   17.20    3.40
   3  16  -2   17.40    3.40
  -3 -16   2   16.40    2.10
  -3 -16   2   13.80    2.60
  -3 -16   2   26.30    3.60
  -3 -16   2   18.30    2.90
  -3 -16   2   13.00    2.50
   2  16  -2   89.79    4.90
   2  16  -2   95.99    7.20
   2  16  -2   97.39    6.50
   2  16  -2  107.09    7.10
   2  16  -2   97.99    7.00
  -2 -16   2   88.29    6.30
  -2 -16   2   83.59    6.50
  -2 -16   2   88.19    6.10
  -2 -16   2   91.59    5.80
  -2 -16   2   83.39    7.10
   1  16  -2   25.40    3.70
   1  16  -2   28.00    4.20
   1  16  -2   25.50    3.70
   1  16  -2   28.50    3.50
   1  16  -2   24.60    2.40
  -1 -16   2   25.00    2.80
  -1 -16   2   31.70    3.90
  -1 -16   2   25.40    2.90
  -1 -16   2   22.60    3.50
  -1 -16   2   27.10    3.00
   0  16  -2   11.00    2.90
   0  16  -2   18.20    2.80
   0  16  -2   16.40    2.80
   0  16  -2   11.90    3.00
   0  16  -2   18.50    2.10
   0 -16   2   14.80    3.20
   0 -16   2   11.90    2.40
   0 -16   2   16.90    2.90
   0 -16   2   15.90    2.40
  -1  16  -2    0.60    1.50
  -1  16  -2   -1.00    1.50
  -1  16  -2    0.60    1.00
  -1  16  -2   -0.50    2.20
  -1  16  -2    3.60    1.90
   1 -16   2   -0.40    1.40
   1 -16   2   -0.60    0.90
   1 -16   2    1.70    2.40
   1 -16   2    5.20    2.00
   1 -16   2    1.00    1.50
  -2  16  -2   23.60    2.70
  -2  16  -2   21.50    3.60
  -2  16  -2   22.60    3.10
  -2  16  -2   21.50    2.60
   2 -16   2   21.40    3.30
   2 -16   2   24.90    2.20
   2 -16   2   14.40    2.90
   2 -16   2   20.50    2.60
   2 -16   2   19.70    2.90
  -3  16  -2   -0.10    1.30
  -3  16  -2   -0.10    1.10
  -3  16  -2    1.00    1.80
  -3  16  -2    1.50    2.00
  -3  16  -2   -1.80    1.10
   3 -16   2    0.20    1.70
   3 -16   2    1.10    1.40
   3 -16   2   -0.50    1.30
   3 -16   2   -0.20    0.70
  -4  16  -2   -0.10    2.30
  -4  16  -2    2.30    1.30
  -4  16  -2    3.00    1.70
  -4  16  -2    2.40    1.10
  -4  16  -2   -0.90    1.80
   4 -16   2    1.50    0.70
   4 -16   2    1.90    2.00
   4 -16   2    1.40    1.70
  -5  16  -2    6.50    2.30
  -5  16  -2    9.80    2.20
  -5  16  -2    4.80    1.20
  -5  16  -2    6.90    1.80
  -5  16  -2    8.80    2.60
   5 -16   2    4.10    2.10
   7  15  -2   -2.60    1.80
   7  15  -2   -0.10    1.60
   7  15  -2    1.20    2.10
  -7 -15   2   -1.10    1.20
  -7 -15   2    1.00    0.80
  -7 -15   2   -1.10    1.20
  -7 -15   2    2.90    1.80
   6  15  -2    4.40    2.80
   6  15  -2    6.10    2.50
   6  15  -2    4.80    2.10
  -6 -15   2    8.80    2.10
  -6 -15   2    6.90    1.30
  -6 -15   2   10.20    2.40
  -6 -15   2    8.40    2.10
   5  15  -2    1.00    2.30
   5  15  -2    2.20    2.00
   5  15  -2    1.10    1.80
  -5 -15   2    2.20    1.60
  -5 -15   2   -0.30    1.00
  -5 -15   2    0.30    1.50
  -5 -15   2    1.90    1.60
  -5 -15   2   -0.50    0.80
   4  15  -2   54.19    4.50
   4  15  -2   54.89    4.80
   4  15  -2   50.79    4.90
   4  15  -2   44.60    5.10
  -4 -15   2   52.89    4.30
  -4 -15   2   44.10    3.80
  -4 -15   2   43.90    3.20
  -4 -15   2   47.30    4.10
  -4 -15   2   56.29    4.60
   3  15  -2   53.29    4.30
   3  15  -2   44.80    4.80
   3  15  -2   51.49    3.00
   3  15  -2   51.39    4.80
   3  15  -2   50.09    4.90
  -3 -15   2   52.19    4.10
  -3 -15   2   46.50    3.40
  -3 -15   2   52.29    4.40
  -3 -15   2   50.19    4.20
  -3 -15   2   46.20    4.50
   2  15  -2   -0.20    1.80
   2  15  -2   -0.20    2.10
   2  15  -2   -1.10    1.10
   2  15  -2   -0.10    0.80
   2  15  -2   -1.00    1.70
  -2 -15   2    3.50    2.10
  -2 -15   2    2.00    1.20
  -2 -15   2   -1.50    1.50
  -2 -15   2    2.00    1.30
  -2 -15   2    0.30    1.30
   1  15  -2  106.59    6.40
   1  15  -2   89.09    6.30
   1  15  -2   90.09    4.90
   1  15  -2   95.89    6.70
   1  15  -2   97.59    6.40
  -1 -15   2   95.09    5.70
  -1 -15   2   93.59    6.00
  -1 -15   2   83.29    5.50
  -1 -15   2  101.09    6.50
  -1 -15   2   89.79    6.50
   0  15  -2   42.80    4.80
   0  15  -2   43.20    3.60
   0  15  -2   38.50    4.30
   0  15  -2   37.60    3.80
   0  15  -2   35.30    2.90
   0 -15   2   35.10    3.30
   0 -15   2   47.00    3.90
   0 -15   2   40.70    4.30
   0 -15   2   48.50    4.40
   0 -15   2   45.10    3.40
  -1  15  -2   33.30    3.40
  -1  15  -2   22.80    3.70
  -1  15  -2   29.10    2.60
  -1  15  -2   27.30    4.40
  -1  15  -2   29.00    3.10
   1 -15   2   25.10    3.00
   1 -15   2   33.00    3.60
   1 -15   2   29.70    2.70
   1 -15   2   33.50    3.60
   1 -15   2   30.50    3.30
  -2  15  -2    2.30    1.70
  -2  15  -2    1.50    1.30
  -2  15  -2    2.90    1.40
  -2  15  -2    4.40    2.00
  -2  15  -2    2.30    2.20
   2 -15   2    2.30    1.50
   2 -15   2    1.10    1.50
   2 -15   2    5.70    2.30
   2 -15   2    4.20    1.90
   2 -15   2    3.50    1.10
  -3  15  -2    9.20    1.90
  -3  15  -2   17.40    3.40
  -3  15  -2   10.50    1.80
  -3  15  -2   13.20    3.10
  -3  15  -2    9.80    2.20
   3 -15   2   11.10    1.30
   3 -15   2   13.50    3.00
   3 -15   2   14.80    2.90
   3 -15   2   11.80    2.30
  -4  15  -2    5.10    1.60
  -4  15  -2    9.00    2.40
  -4  15  -2    7.20    2.20
  -4  15  -2    7.20    1.40
  -4  15  -2    7.10    1.90
   4 -15   2    7.30    2.30
   4 -15   2   11.80    2.60
   4 -15   2    6.30    2.00
  -5  15  -2    2.20    1.60
  -5  15  -2   -2.30    1.90
  -5  15  -2    1.00    1.20
  -5  15  -2    1.60    0.90
  -5  15  -2   -0.70    2.20
   5 -15   2   -0.60    1.50
  -6  15  -2    1.90    0.90
  -6  15  -2    3.70    1.70
  -6  15  -2    0.30    0.80
  -6  15  -2    3.50    2.40
  -6  15  -2   -0.30    1.60
  -6  15  -2    0.70    2.00
   7  14  -2    4.50    2.50
   7  14  -2   -0.20    1.90
   7  14  -2   -0.60    2.10
   7  14  -2   -0.40    0.80
   7  14  -2    2.80    1.70
  -7 -14   2    2.10    1.60
  -7 -14   2    2.60    1.50
  -7 -14   2   -0.40    1.30
  -7 -14   2    0.70    0.70
  -7 -14   2    2.10    1.50
   6  14  -2    0.00    2.10
   6  14  -2    2.40    1.90
   6  14  -2    0.20    1.50
   6  14  -2    0.30    1.50
   6  14  -2    1.80    2.00
  -6 -14   2    1.80    0.90
  -6 -14   2   -0.10    1.10
  -6 -14   2    1.00    1.20
  -6 -14   2    3.10    1.60
  -6 -14   2    3.70    1.60
   5  14  -2   -0.20    1.70
   5  14  -2   -2.50    1.40
   5  14  -2    0.70    1.70
   5  14  -2    1.10    2.30
  -5 -14   2    1.40    1.60
  -5 -14   2    4.10    1.70
  -5 -14   2    0.30    1.30
  -5 -14   2   -1.40    0.80
  -5 -14   2    0.50    0.90
   4  14  -2    3.30    2.20
   4  14  -2    1.50    1.80
   4  14  -2    4.80    2.50
   4  14  -2    5.00    2.20
  -4 -14   2    4.30    1.70
  -4 -14   2    7.80    2.20
  -4 -14   2    4.40    1.20
  -4 -14   2    6.50    1.70
  -4 -14   2    4.90    1.70
   3  14  -2    5.20    2.30
   3  14  -2    2.80    1.80
   3  14  -2    8.40    2.40
   3  14  -2    5.50    1.10
   3  14  -2    4.40    2.20
  -3 -14   2   10.10    1.50
  -3 -14   2    5.70    1.70
  -3 -14   2    5.20    2.00
  -3 -14   2    5.20    1.70
  -3 -14   2    3.80    2.00
   2  14  -2   40.20    4.10
   2  14  -2   42.60    3.90
   2  14  -2   41.10    4.10
   2  14  -2   48.60    4.50
   2  14  -2   40.50    2.70
  -2 -14   2   40.50    3.70
  -2 -14   2   37.90    3.60
  -2 -14   2   41.20    3.10
  -2 -14   2   38.40    3.40
  -2 -14   2   37.40    4.00
   1  14  -2    6.50    2.20
   1  14  -2    3.80    1.80
   1  14  -2    1.50    1.50
   1  14  -2    3.40    1.10
   1  14  -2    6.20    2.10
  -1 -14   2    2.60    1.60
  -1 -14   2    1.60    1.20
  -1 -14   2    3.00    1.40
  -1 -14   2    1.70    1.20
  -1 -14   2    2.20    1.50
   0  14  -2   14.20    1.80
   0  14  -2   16.70    2.90
   0  14  -2   15.70    2.30
   0  14  -2   11.30    2.20
   0  14  -2   16.30    3.00
   0 -14   2   16.30    2.10
   0 -14   2   15.00    2.60
   0 -14   2   13.60    2.40
   0 -14   2   14.40    2.20
   0 -14   2   17.10    3.10
  -1  14  -2    2.80    2.20
  -1  14  -2   -0.20    1.10
  -1  14  -2    0.40    1.40
  -1  14  -2    0.80    1.10
  -1  14  -2    0.90    1.30
   1 -14   2    0.70    1.20
   1 -14   2    2.60    2.70
   1 -14   2    0.00    1.10
   1 -14   2    1.60    1.10
   1 -14   2    3.20    2.00
  -2  14  -2    8.40    2.50
  -2  14  -2   12.90    2.20
  -2  14  -2    5.60    2.20
  -2  14  -2   10.30    1.90
  -2  14  -2    8.90    1.80
   2 -14   2   10.00    2.10
   2 -14   2    9.40    2.20
   2 -14   2    8.90    2.50
   2 -14   2    9.90    1.40
   2 -14   2    9.70    2.10
  -3  14  -2    1.70    1.10
  -3  14  -2    4.00    1.60
  -3  14  -2    1.30    2.00
  -3  14  -2    0.70    1.30
  -3  14  -2    0.70    1.50
   3 -14   2    1.60    0.70
   3 -14   2    2.70    1.60
   3 -14   2    1.20    1.80
   3 -14   2    2.70    1.60
  -4  14  -2   16.40    3.30
  -4  14  -2   18.70    2.50
  -4  14  -2   18.50    2.00
  -4  14  -2   21.10    3.40
  -4  14  -2   20.50    2.60
   4 -14   2   16.50    3.10
   4 -14   2   17.40    1.20
   4 -14   2   19.60    3.20
   4 -14   2   19.80    3.00
  -5  14  -2    3.30    1.50
  -5  14  -2    0.40    1.50
  -5  14  -2    6.20    1.20
  -5  14  -2    3.00    2.20
  -5  14  -2    4.80    1.70
   5 -14   2    1.40    1.60
   5 -14   2    6.00    2.00
  -6  14  -2    6.20    1.80
  -6  14  -2    6.70    2.30
  -6  14  -2    8.90    1.50
  -7  14  -2    1.40    1.00
  -7  14  -2    1.10    1.80
  -7  14  -2    4.00    1.80
  -7  14  -2    0.60    1.60
  -7  14  -2    2.30    1.50
   7 -14   2    0.40    0.90
   7 -14   2    1.10    4.90
   8  13  -2   -0.30    0.90
   8  13  -2    3.00    2.70
   8  13  -2   -0.20    2.30
   8  13  -2    2.00    1.80
  -8 -13   2   -2.10    1.30
  -8 -13   2    1.70    1.50
  -8 -13   2   -0.30    0.70
  -8 -13   2   -0.60    1.50
  -8 -13   2   -0.40    1.20
   7  13  -2    1.50    1.90
   7  13  -2   -0.10    1.30
   7  13  -2    0.80    1.70
   7  13  -2    6.70    1.80
   7  13  -2   -1.30    1.30
  -7 -13   2    0.40    1.10
  -7 -13   2   -0.50    0.60
  -7 -13   2    0.20    1.10
  -7 -13   2    0.70    1.30
  -7 -13   2    0.40    1.40
   6  13  -2   21.00    3.80
   6  13  -2   17.30    3.10
   6  13  -2   12.20    2.50
   6  13  -2   11.50    2.40
  -6 -13   2   12.80    2.30
  -6 -13   2   18.00    1.70
  -6 -13   2   13.10    2.20
  -6 -13   2   14.80    2.40
  -6 -13   2   14.80    2.40
   5  13  -2   32.70    4.60
   5  13  -2   34.70    3.80
   5  13  -2   31.70    3.80
   5  13  -2   30.60    3.50
  -5 -13   2   33.30    2.40
  -5 -13   2   32.40    3.30
  -5 -13   2   32.60    3.40
  -5 -13   2   26.10    3.10
  -5 -13   2   35.90    3.20
   4  13  -2   36.70    4.40
   4  13  -2   33.90    3.90
   4  13  -2   44.90    4.00
   4  13  -2   42.90    3.90
  -4 -13   2   36.70    3.50
  -4 -13   2   42.10    3.60
  -4 -13   2   46.60    3.50
  -4 -13   2   40.00    2.70
  -4 -13   2   35.00    3.60
   3  13  -2   29.20    3.50
   3  13  -2   28.50    3.00
   3  13  -2   29.10    4.70
   3  13  -2   30.40    2.10
   3  13  -2   29.40    3.90
  -3 -13   2   31.10    3.40
  -3 -13   2   34.30    2.50
  -3 -13   2   29.30    3.10
  -3 -13   2   32.80    3.20
  -3 -13   2   27.00    3.40
   2  13  -2   16.90    2.90
   2  13  -2   13.60    1.60
   2  13  -2   12.20    2.20
   2  13  -2   12.70    2.60
   2  13  -2   16.30    3.00
  -2 -13   2   14.30    1.90
  -2 -13   2   16.70    2.20
  -2 -13   2   12.90    2.70
  -2 -13   2   14.40    2.30
  -2 -13   2   16.60    2.50
   1  13  -2    2.40    2.10
   1  13  -2   -1.40    0.70
   1  13  -2   -1.00    1.20
   1  13  -2    1.00    2.00
   1  13  -2   -1.30    1.20
  -1 -13   2   -0.20    1.50
  -1 -13   2   -1.00    1.10
  -1 -13   2   -1.70    1.00
  -1 -13   2   -0.90    1.20
  -1 -13   2   -0.90    0.90
   0  13  -2   10.20    1.80
   0  13  -2   11.00    2.20
   0  13  -2   10.10    1.50
   0  13  -2   12.70    2.90
   0  13  -2    7.70    2.30
   0 -13   2    7.70    1.70
   0 -13   2   10.70    2.60
   0 -13   2    8.00    1.80
   0 -13   2   10.30    1.70
   0 -13   2    8.90    2.30
  -1  13  -2    8.70    1.80
  -1  13  -2    4.90    1.80
  -1  13  -2    9.20    2.30
  -1  13  -2    9.20    1.60
  -1  13  -2   10.60    1.90
   1 -13   2   13.00    2.40
   1 -13   2   13.70    2.70
   1 -13   2   10.70    2.10
   1 -13   2    8.30    1.40
  -2  13  -2    3.70    1.40
  -2  13  -2    0.70    2.00
  -2  13  -2    4.10    2.10
  -2  13  -2    2.30    1.20
  -2  13  -2    2.10    1.30
   2 -13   2    3.50    2.00
   2 -13   2    5.80    1.70
   2 -13   2    2.30    0.90
   2 -13   2    1.50    1.30
   2 -13   2    3.50    2.00
  -3  13  -2    5.10    1.90
  -3  13  -2    4.70    1.60
  -3  13  -2    5.70    1.50
  -3  13  -2    7.10    2.60
  -3  13  -2    5.50    1.30
   3 -13   2    4.40    1.80
   3 -13   2    4.30    0.90
   3 -13   2    7.40    2.30
   3 -13   2    9.60    2.10
  -4  13  -2   64.49    5.20
  -4  13  -2   71.99    4.50
  -4  13  -2   63.89    4.40
  -4  13  -2   65.69    5.40
  -4  13  -2   63.09    3.80
   4 -13   2   65.69    5.10
   4 -13   2   65.49    3.10
   4 -13   2   68.59    5.10
   4 -13   2   63.19    5.10
  -5  13  -2    0.40    1.20
  -5  13  -2    1.10    1.80
  -5  13  -2   -0.90    1.00
  -5  13  -2    1.70    2.00
   5 -13   2   -0.10    1.40
   5 -13   2    1.50    1.70
  -6  13  -2   16.40    2.00
  -6  13  -2   19.40    2.50
  -6  13  -2   13.00    2.50
  -6  13  -2   21.70    3.00
  -6  13  -2   19.50    3.30
   6 -13   2   24.30    3.30
  -7  13  -2    9.60    1.80
  -7  13  -2    8.70    2.20
  -7  13  -2    8.30    1.70
  -7  13  -2   12.40    2.80
  -7  13  -2    6.20    2.20
   7 -13   2    6.20    4.60
   8  12  -2   -0.70    1.60
   8  12  -2   -0.70    1.60
   8  12  -2    1.80    2.20
   8  12  -2   -2.00    1.40
   8  12  -2   -2.00    1.00
  -8 -12   2   -0.30    1.20
  -8 -12   2    1.80    1.40
  -8 -12   2    0.40    0.70
  -8 -12   2    2.90    1.50
  -8 -12   2    2.10    1.80
   7  12  -2   14.70    3.60
   7  12  -2   19.30    3.60
   7  12  -2   14.40    2.70
   7  12  -2   15.70    2.90
  -7 -12   2   15.80    2.20
  -7 -12   2   18.70    1.70
  -7 -12   2   15.60    2.30
  -7 -12   2   18.50    2.60
  -7 -12   2   19.80    2.70
   6  12  -2  105.49    7.50
   6  12  -2   87.69    6.50
   6  12  -2   80.79    6.00
   6  12  -2   88.99    5.80
  -6 -12   2   86.29    5.50
  -6 -12   2   91.49    5.60
  -6 -12   2   91.59    5.50
  -6 -12   2   86.19    5.70
  -6 -12   2   93.59    4.60
   5  12  -2   45.20    5.00
   5  12  -2   45.80    4.00
   5  12  -2   43.60    4.10
   5  12  -2   43.10    4.10
  -5 -12   2   43.80    3.80
  -5 -12   2   45.50    3.80
  -5 -12   2   50.89    3.80
  -5 -12   2   51.39    4.00
  -5 -12   2   48.90    2.90
   4  12  -2   22.10    3.10
   4  12  -2   19.50    3.10
   4  12  -2   23.60    2.70
   4  12  -2   21.70    3.60
  -4 -12   2   22.90    2.70
  -4 -12   2   24.10    3.00
  -4 -12   2   18.00    2.50
  -4 -12   2   21.50    1.90
  -4 -12   2   21.40    2.50
   3  12  -2   12.20    2.60
   3  12  -2   14.90    2.80
   3  12  -2   12.80    2.30
   3  12  -2    8.90    1.90
  -3 -12   2   10.00    2.10
  -3 -12   2   12.50    1.90
  -3 -12   2   14.30    2.60
  -3 -12   2   10.30    2.60
  -3 -12   2   13.60    1.60
  -3 -12   2   12.50    2.20
   2  12  -2   19.60    3.10
   2  12  -2   21.40    2.30
   2  12  -2   18.80    1.70
   2  12  -2   21.60    3.10
  -2 -12   2   22.30    2.50
  -2 -12   2   19.80    2.80
  -2 -12   2   18.40    1.90
  -2 -12   2   17.60    2.80
  -2 -12   2   19.80    2.20
  -2 -12   2   18.60    2.30
   1  12  -2  101.19    6.60
   1  12  -2  100.19    6.30
   1  12  -2  102.89    5.90
   1  12  -2  105.09    5.30
   1  12  -2  108.79    6.60
  -1 -12   2  117.69    5.90
  -1 -12   2  110.49    5.70
  -1 -12   2  115.19    6.20
  -1 -12   2   91.79    6.20
  -1 -12   2  112.79    6.60
   0  12  -2   13.80    2.70
   0  12  -2   20.00    2.60
   0  12  -2   15.60    2.70
   0  12  -2   18.10    2.10
   0  12  -2   17.40    1.80
   0 -12   2   16.80    2.30
   0 -12   2   20.00    2.20
   0 -12   2   17.20    2.00
   0 -12   2   19.50    2.70
   0 -12   2   20.80    3.00
  -1  12  -2   14.60    2.10
  -1  12  -2   12.90    1.80
  -1  12  -2   13.70    2.80
  -1  12  -2   17.20    2.20
  -1  12  -2   11.90    2.50
   1 -12   2   21.00    3.00
   1 -12   2   13.50    1.70
   1 -12   2   12.90    1.90
   1 -12   2   14.50    2.20
   1 -12   2   15.30    2.70
  -2  12  -2    2.20    1.10
  -2  12  -2    1.70    1.20
  -2  12  -2    1.40    1.50
  -2  12  -2    2.30    1.20
  -2  12  -2    4.00    2.00
   2 -12   2    4.00    1.90
   2 -12   2    1.70    1.40
   2 -12   2    3.30    0.90
   2 -12   2    1.00    1.00
  -3  12  -2   16.70    2.70
  -3  12  -2   15.60    2.70
  -3  12  -2   19.90    2.30
  -3  12  -2   17.00    1.90
   3 -12   2   18.70    1.50
   3 -12   2   18.70    2.70
   3 -12   2   15.40    2.60
   3 -12   2   20.20    2.60
  -4  12  -2   -0.10    1.20
  -4  12  -2    0.60    0.80
  -4  12  -2    3.20    1.30
  -4  12  -2    0.60    1.90
  -4  12  -2    2.00    1.20
   4 -12   2    1.10    0.40
   4 -12   2    1.20    1.60
   4 -12   2    2.00    1.30
   4 -12   2    1.30    1.20
  -5  12  -2    1.80    1.50
  -5  12  -2    1.60    1.80
  -5  12  -2    0.10    1.10
  -5  12  -2    0.40    1.00
   5 -12   2    1.00    1.20
   5 -12   2    3.50    1.60
   5 -12   2    5.70    1.90
  -6  12  -2    5.20    1.50
  -6  12  -2    3.00    1.10
  -6  12  -2    6.30    2.10
  -6  12  -2    8.10    2.00
  -6  12  -2    5.10    2.10
   6 -12   2    8.90    2.30
  -7  12  -2    1.40    1.20
  -7  12  -2    2.40    1.90
  -7  12  -2    3.60    1.80
  -7  12  -2    4.20    1.40
  -7  12  -2    0.30    1.20
   7 -12   2    2.60    4.90
   7 -12   2    0.80    1.70
   7 -12   2    3.50    1.40
  -8  12  -2    2.20    1.40
  -8  12  -2    1.30    1.20
  -8  12  -2    1.20    1.70
  -8  12  -2    1.10    1.60
  -8  12  -2    3.20    1.80
   8 -12   2   -1.70    4.40
   8 -12   2    1.60    0.80
   9  11  -2   18.30    2.40
   9  11  -2   19.00    3.90
   9  11  -2   13.30    2.10
   9  11  -2    7.50    2.50
   9  11  -2   10.50    3.10
  -9 -11   2   16.50    2.40
  -9 -11   2   11.40    1.40
  -9 -11   2   15.00    2.40
   8  11  -2    1.20    1.30
   8  11  -2    1.20    2.30
   8  11  -2    1.20    1.40
   8  11  -2    0.50    1.70
   8  11  -2    1.20    2.00
  -8 -11   2    1.60    1.50
  -8 -11   2    0.40    1.30
  -8 -11   2    1.30    1.20
  -8 -11   2   -1.00    0.60
  -8 -11   2   -0.10    1.00
   7  11  -2    0.10    1.50
   7  11  -2   -0.10    1.40
   7  11  -2    2.60    2.50
   7  11  -2   -2.10    1.40
   7  11  -2   -0.40    1.70
  -7 -11   2    0.70    1.10
  -7 -11   2    1.10    0.70
  -7 -11   2   -0.50    1.00
  -7 -11   2    0.90    1.30
  -7 -11   2    0.00    1.10
   6  11  -2   -0.30    1.80
   6  11  -2    3.10    1.80
   6  11  -2    0.30    1.30
   6  11  -2    1.20    1.70
   6  11  -2   -0.10    1.50
  -6 -11   2    1.10    1.20
  -6 -11   2    1.30    1.20
  -6 -11   2   -0.30    1.00
  -6 -11   2    0.20    0.70
  -6 -11   2    2.20    1.40
   5  11  -2   76.19    6.10
   5  11  -2   82.29    5.30
   5  11  -2   72.99    6.30
   5  11  -2   81.69    5.50
  -5 -11   2   90.59    5.10
  -5 -11   2   87.69    5.20
  -5 -11   2   79.89    4.20
  -5 -11   2   85.59    5.30
  -5 -11   2   84.19    5.30
   4  11  -2  273.67   14.60
   4  11  -2  291.97   13.70
   4  11  -2  283.87   13.90
   4  11  -2  284.37   13.60
  -4 -11   2  273.87   13.60
  -4 -11   2  283.47   13.60
  -4 -11   2  296.47   13.30
  -4 -11   2  289.57   12.50
   3  11  -2   10.90    1.90
   3  11  -2   10.80    2.00
   3  11  -2   11.70    2.50
   3  11  -2    9.50    2.30
  -3 -11   2    8.90    2.00
  -3 -11   2   13.20    2.10
  -3 -11   2    6.80    1.90
  -3 -11   2   10.70    1.40
  -3 -11   2    9.80    1.80
  -3 -11   2    9.90    1.90
   2  11  -2   58.99    4.20
   2  11  -2   59.69    4.60
   2  11  -2   56.19    3.10
   2  11  -2   72.39    4.80
   2  11  -2   48.10    4.20
  -2 -11   2   60.49    3.40
  -2 -11   2   53.39    3.80
  -2 -11   2   58.89    3.90
  -2 -11   2   51.09    4.00
  -2 -11   2   55.99    3.80
  -2 -11   2   61.49    4.10
   1  11  -2    7.70    1.80
   1  11  -2    4.40    1.40
   1  11  -2    3.80    0.90
   1  11  -2    3.90    1.70
   1  11  -2    8.60    1.90
  -1 -11   2    4.00    1.20
  -1 -11   2    6.90    1.20
  -1 -11   2    4.40    1.40
  -1 -11   2    7.70    2.00
  -1 -11   2    5.00    1.30
   0  11  -2   10.90    1.60
   0  11  -2   11.00    1.90
   0  11  -2    9.80    2.00
   0  11  -2    8.70    1.90
   0  11  -2    8.50    1.30
   0 -11   2    8.10    1.80
   0 -11   2   11.70    1.60
   0 -11   2   10.90    1.90
   0 -11   2    7.20    1.40
   0 -11   2   12.20    2.10
  -1  11  -2   18.30    2.60
  -1  11  -2   18.70    1.90
  -1  11  -2   20.90    2.00
  -1  11  -2   16.10    2.60
  -1  11  -2   15.40    2.00
   1 -11   2   17.50    2.50
   1 -11   2   17.90    2.00
   1 -11   2   21.80    1.80
   1 -11   2   23.60    2.90
   1 -11   2   19.40    2.00
  -2  11  -2    9.30    1.50
  -2  11  -2    9.10    1.40
  -2  11  -2    7.70    2.00
  -2  11  -2   12.80    1.80
  -2  11  -2    7.50    2.10
   2 -11   2    8.10    1.70
   2 -11   2    5.10    1.30
   2 -11   2   10.10    1.90
   2 -11   2   11.20    2.30
   2 -11   2    7.30    1.10
  -3  11  -2   79.59    5.40
  -3  11  -2   81.19    5.50
  -3  11  -2   80.79    4.90
  -3  11  -2   79.39    4.30
  -3  11  -2   79.69    4.70
   3 -11   2   82.49    3.90
   3 -11   2   77.59    5.30
   3 -11   2   76.39    5.00
  -4  11  -2   11.40    2.30
  -4  11  -2   10.00    2.30
  -4  11  -2   12.20    1.80
  -4  11  -2    8.30    1.70
   4 -11   2   12.20    2.10
   4 -11   2    9.50    0.70
   4 -11   2    8.20    2.00
   4 -11   2    9.60    0.70
   4 -11   2    8.30    1.90
  -5  11  -2    2.00    1.70
  -5  11  -2    1.30    1.10
  -5  11  -2    3.10    1.80
  -5  11  -2    1.00    1.20
   5 -11   2    0.60    1.30
   5 -11   2    0.80    1.60
   5 -11   2   -0.90    1.30
  -6  11  -2    4.70    1.60
  -6  11  -2    4.30    1.90
  -6  11  -2    3.20    1.10
  -6  11  -2    3.70    1.80
  -6  11  -2    3.40    1.60
   6 -11   2    4.10    1.70
  -7  11  -2    0.10    1.60
  -7  11  -2    0.20    1.30
  -7  11  -2   -2.50    0.90
  -7  11  -2    0.00    1.30
  -7  11  -2   -0.20    1.00
   7 -11   2   -0.40    3.90
  -8  11  -2    6.30    1.70
  -8  11  -2    9.50    2.50
  -8  11  -2    5.30    2.00
  -8  11  -2    4.70    1.70
  -8  11  -2    4.90    1.50
   8 -11   2   11.20    6.10
   8 -11   2    5.80    2.10
   9  10  -2    0.50    1.50
   9  10  -2    2.70    1.90
   9  10  -2   -0.20    1.10
   9  10  -2    0.00    1.20
  -9 -10   2   -0.20    0.70
  -9 -10   2    1.70    0.90
  -9 -10   2    3.40    1.50
   8  10  -2    0.70    1.20
   8  10  -2    0.90    1.30
   8  10  -2   -0.50    1.80
   8  10  -2    1.70    2.20
   8  10  -2    0.40    1.60
  -8 -10   2   -1.40    1.20
  -8 -10   2   -1.10    0.80
  -8 -10   2    0.20    1.00
  -8 -10   2    1.30    1.30
  -8 -10   2    0.50    0.70
   7  10  -2   35.00    3.80
   7  10  -2   28.40    3.50
   7  10  -2   41.10    4.50
   7  10  -2   35.40    3.20
   7  10  -2   34.00    4.30
  -7 -10   2   34.70    2.80
  -7 -10   2   39.40    3.10
  -7 -10   2   37.70    2.40
  -7 -10   2   39.30    3.20
  -7 -10   2   38.90    3.50
   6  10  -2   50.79    4.80
   6  10  -2   50.99    4.00
   6  10  -2   52.89    5.30
   6  10  -2   50.19    3.90
   6  10  -2   44.90    3.90
  -6 -10   2   56.99    3.10
  -6 -10   2   57.59    3.90
  -6 -10   2   58.49    4.00
  -6 -10   2   63.59    4.20
  -6 -10   2   56.39    3.90
   5  10  -2   41.30    3.60
   5  10  -2   44.90    3.50
   5  10  -2   46.20    4.70
  -5 -10   2   40.10    3.50
  -5 -10   2   40.10    3.40
  -5 -10   2   40.60    3.20
  -5 -10   2   40.90    3.30
  -5 -10   2   41.90    2.60
   4  10  -2   21.10    3.30
   4  10  -2   18.10    2.70
   4  10  -2   20.20    2.50
   4  10  -2   20.60    2.70
  -4 -10   2   21.00    1.70
  -4 -10   2   25.30    2.50
  -4 -10   2   23.70    2.50
  -4 -10   2   23.30    2.80
  -4 -10   2   24.40    2.70
  -4 -10   2   22.10    2.50
   3  10  -2    4.10    1.80
   3  10  -2    2.70    1.60
   3  10  -2    4.40    1.40
   3  10  -2    1.00    1.30
  -3 -10   2    3.20    1.30
  -3 -10   2    6.60    1.70
  -3 -10   2    4.20    1.20
  -3 -10   2    3.20    1.20
  -3 -10   2    3.50    1.30
  -3 -10   2    4.30    0.90
   2  10  -2    9.00    2.10
   2  10  -2    7.60    2.00
   2  10  -2   10.10    1.60
   2  10  -2    9.70    1.10
   2  10  -2    7.60    1.80
  -2 -10   2    9.90    1.70
  -2 -10   2    7.50    1.60
  -2 -10   2    9.60    1.30
  -2 -10   2    7.40    1.60
  -2 -10   2    7.90    1.50
  -2 -10   2   10.90    1.90
   1  10  -2    0.40    1.00
   1  10  -2    0.30    1.00
   1  10  -2   -0.30    1.10
   1  10  -2    1.10    1.20
   1  10  -2    0.20    0.60
  -1 -10   2    0.50    0.90
  -1 -10   2   -0.40    1.30
  -1 -10   2   -0.10    0.90
  -1 -10   2    2.20    1.20
  -1 -10   2    0.20    0.80
   0  10  -2   28.80    2.70
   0  10  -2   27.80    2.00
   0  10  -2   25.50    2.40
   0  10  -2   26.20    2.80
   0  10  -2   25.90    2.20
   0 -10   2   26.80    2.20
   0 -10   2   22.60    2.20
   0 -10   2   24.20    2.10
   0 -10   2   26.20    2.60
   0 -10   2   29.10    2.70
  -1  10  -2    6.30    1.70
  -1  10  -2    4.80    1.20
  -1  10  -2    9.10    1.80
  -1  10  -2    6.30    1.30
  -1  10  -2    6.70    1.40
   1 -10   2    5.70    1.00
   1 -10   2    7.80    1.50
   1 -10   2   10.90    1.90
   1 -10   2    7.40    1.70
   1 -10   2    7.70    1.40
  -2  10  -2    4.40    1.10
  -2  10  -2    6.70    1.20
  -2  10  -2    4.90    1.10
  -2  10  -2    4.30    1.80
  -2  10  -2    4.40    1.40
   2 -10   2    5.20    1.30
   2 -10   2    4.60    0.90
   2 -10   2    4.50    1.70
   2 -10   2    3.60    1.10
   2 -10   2    7.00    1.90
  -3  10  -2   -0.70    0.90
  -3  10  -2   -0.10    1.00
  -3  10  -2    0.70    1.60
  -3  10  -2    1.00    1.50
   3 -10   2    0.40    0.50
   3 -10   2    1.50    1.60
   3 -10   2    0.90    1.40
   3 -10   2   -0.60    1.10
  -4  10  -2   32.90    2.60
  -4  10  -2   32.70    3.30
  -4  10  -2   27.70    3.00
  -4  10  -2   27.90    2.60
   4 -10   2   34.90    3.20
   4 -10   2   30.80    2.90
   4 -10   2   29.70    1.40
   4 -10   2   28.20    3.00
  -5  10  -2   60.39    4.60
  -5  10  -2   68.79    4.90
  -5  10  -2   63.79    4.30
  -5  10  -2   64.19    3.90
   5 -10   2   59.29    4.20
   5 -10   2   62.49    4.70
   5 -10   2   63.79    4.50
  -6  10  -2   -0.40    0.80
  -6  10  -2    0.80    1.60
  -6  10  -2   -0.60    1.30
  -6  10  -2    1.90    1.40
  -6  10  -2    0.50    1.00
   6 -10   2    2.30    3.20
   6 -10   2    0.60    1.20
  -7  10  -2   23.70    3.00
  -7  10  -2   18.70    2.20
  -7  10  -2   21.30    2.40
  -7  10  -2   23.30    2.80
  -7  10  -2   15.90    2.50
   7 -10   2   19.70    2.80
   7 -10   2   18.10    6.10
  -8  10  -2    2.00    2.20
  -8  10  -2    4.50    1.80
  -8  10  -2    9.60    2.00
  -8  10  -2    8.00    2.00
  -8  10  -2    7.00    2.00
   8 -10   2   13.00    2.30
   8 -10   2    6.10    1.40
   8 -10   2    0.60    4.90
  -9  10  -2    1.20    1.30
  -9  10  -2    1.70    1.60
  -9  10  -2    0.50    1.50
  -9  10  -2    2.10    1.20
  -9  10  -2    2.10    1.70
   9 -10   2    3.80    4.50
   9   9  -2   11.30    2.30
   9   9  -2   11.30    1.60
   9   9  -2   10.80    1.70
  -9  -9   2   12.00    1.50
  -9  -9   2    8.70    1.20
  -9  -9   2   17.00    2.60
  -9  -9   2   12.10    2.00
   8   9  -2    9.40    1.90
   8   9  -2    8.20    2.80
   8   9  -2    7.60    2.80
   8   9  -2   11.70    1.80
   8   9  -2    9.30    2.20
  -8  -9   2   12.30    1.60
  -8  -9   2    9.50    1.60
  -8  -9   2    9.30    1.80
  -8  -9   2   12.30    2.10
  -8  -9   2   11.30    1.40
   7   9  -2   12.60    2.00
   7   9  -2    6.10    2.50
   7   9  -2   14.10    2.00
   7   9  -2    9.30    2.20
   7   9  -2    2.10    2.40
  -7  -9   2   10.40    2.50
  -7  -9   2   11.90    2.20
  -7  -9   2   12.40    2.00
  -7  -9   2   14.20    1.80
  -7  -9   2   10.20    1.30
   6   9  -2  147.89    9.20
   6   9  -2  143.09    7.70
   6   9  -2  147.09    7.40
   6   9  -2  144.69    8.80
  -6  -9   2  129.89    7.30
  -6  -9   2  145.29    7.70
  -6  -9   2  150.48    7.40
  -6  -9   2  141.89    7.20
  -6  -9   2  149.79    6.70
  -6  -9   2  131.39   10.80
   5   9  -2  166.48    8.80
   5   9  -2  162.78    9.20
   5   9  -2  172.68    8.60
   5   9  -2  170.48    8.80
  -5  -9   2  183.38    8.50
  -5  -9   2  178.68    7.70
  -5  -9   2  165.88    8.50
  -5  -9   2  164.38    8.40
  -5  -9   2  174.58    8.70
   4   9  -2    0.80    1.60
   4   9  -2    0.60    1.10
   4   9  -2    0.90    1.30
   4   9  -2   -0.40    1.00
  -4  -9   2    4.20    1.30
  -4  -9   2    1.90    1.00
  -4  -9   2    2.60    0.70
  -4  -9   2    2.90    1.10
  -4  -9   2    3.30    1.30
  -4  -9   2    2.00    1.50
   3   9  -2   57.99    3.70
   3   9  -2   57.29    4.10
   3   9  -2   49.70    4.30
   3   9  -2   54.99    3.80
  -3  -9   2   58.49    4.10
  -3  -9   2   57.89    3.80
  -3  -9   2   53.99    3.90
  -3  -9   2   57.59    3.00
  -3  -9   2   51.09    3.50
  -3  -9   2   59.89    3.60
   2   9  -2    0.00    1.10
   2   9  -2   -0.10    1.00
   2   9  -2    0.00    1.00
   2   9  -2    0.30    0.80
   2   9  -2    0.20    0.50
  -2  -9   2    0.50    1.20
  -2  -9   2    0.10    0.80
  -2  -9   2    1.40    1.10
  -2  -9   2   -1.00    0.60
  -2  -9   2    0.20    0.60
  -2  -9   2    0.70    0.70
   1   9  -2  117.49    5.80
   1   9  -2  113.29    5.20
   1   9  -2  114.29    6.10
   1   9  -2  101.59    6.00
   1   9  -2  111.89    7.00
  -1  -9   2  105.89    6.00
  -1  -9   2  109.79    5.60
  -1  -9   2  116.39    5.70
  -1  -9   2  110.09    5.70
  -1  -9   2  106.69    5.40
  -1  -9   2  105.49    6.00
   0   9  -2   17.70    2.40
   0   9  -2   11.20    1.70
   0   9  -2   16.60    1.50
   0   9  -2   14.20    2.00
   0   9  -2   14.40    1.60
   0  -9   2   13.00    1.90
   0  -9   2   14.90    1.60
   0  -9   2   12.80    1.80
   0  -9   2   15.10    1.50
   0  -9   2   12.60    2.00
  -1   9  -2    4.00    1.00
  -1   9  -2    4.60    1.50
  -1   9  -2    4.80    1.40
  -1   9  -2    2.90    1.10
  -1   9  -2    4.40    1.10
   1  -9   2    4.90    0.90
   1  -9   2    7.00    1.30
   1  -9   2    6.20    1.20
   1  -9   2    4.20    1.30
   1  -9   2    6.50    1.50
  -2   9  -2   32.30    3.20
  -2   9  -2   35.00    2.20
  -2   9  -2   28.80    2.50
  -2   9  -2   38.40    2.60
  -2   9  -2   29.30    2.70
   2  -9   2   32.60    2.90
   2  -9   2   37.20    3.10
   2  -9   2   34.70    2.00
   2  -9   2   29.90    2.50
   2  -9   2   26.30    2.50
  -3   9  -2   55.89    3.70
  -3   9  -2   54.59    4.10
  -3   9  -2   60.19    3.60
   3  -9   2   59.69    2.80
   3  -9   2   60.69    3.90
   3  -9   2   55.39    4.00
   3  -9   2   65.09    4.10
  -4   9  -2    4.40    1.20
  -4   9  -2    2.70    1.40
  -4   9  -2    6.70    1.90
  -4   9  -2    5.10    1.30
   4  -9   2    4.30    1.50
   4  -9   2    3.90    1.30
   4  -9   2    2.40    1.40
  -5   9  -2   11.70    1.70
  -5   9  -2    8.00    1.90
  -5   9  -2    6.50    2.60
   5  -9   2    8.40    1.70
   5  -9   2    4.70    1.80
   5  -9   2    8.90    1.90
  -6   9  -2   -1.00    1.30
  -6   9  -2    1.60    1.50
  -6   9  -2    1.00    1.00
  -6   9  -2    1.10    1.40
  -6   9  -2    1.60    0.90
   6  -9   2   -3.20    2.30
  -7   9  -2    3.10    1.50
  -7   9  -2    3.10    1.10
  -7   9  -2    3.60    1.70
  -7   9  -2    6.10    1.70
  -7   9  -2    2.80    1.30
   7  -9   2    3.60    1.60
   7  -9   2    3.00    4.40
   7  -9   2    2.30    1.30
  -8   9  -2    5.20    1.80
  -8   9  -2    6.20    1.40
  -8   9  -2    3.80    1.80
  -8   9  -2    4.20    1.60
  -8   9  -2    5.10    1.70
   8  -9   2   -1.60    4.30
   8  -9   2    6.40    1.60
  -9   9  -2    1.80    1.80
  -9   9  -2    4.40    1.70
  -9   9  -2    1.50    1.00
  -9   9  -2    0.20    1.40
   9  -9   2   -0.30    5.00
   9  -9   2    3.00    1.50
  10   8  -2   -1.00    2.10
 -10  -8   2   -0.10    1.00
 -10  -8   2    0.50    0.80
 -10  -8   2   -0.30    1.00
   9   8  -2    0.10    0.90
   9   8  -2   -0.50    0.90
   9   8  -2   -0.90    1.70
  -9  -8   2   -0.20    0.50
  -9  -8   2    1.50    1.00
  -9  -8   2   -0.40    0.90
  -9  -8   2   -0.90    0.90
   8   8  -2    0.50    1.50
   8   8  -2   -0.60    1.70
   8   8  -2    0.40    1.10
   8   8  -2   -1.10    0.90
   8   8  -2   -0.80    1.40
  -8  -8   2   -0.80    0.70
  -8  -8   2   -0.50    0.80
  -8  -8   2    0.90    1.20
  -8  -8   2   -0.60    1.20
  -8  -8   2    0.00    0.90
   7   8  -2   90.19    5.40
   7   8  -2   98.39    7.00
   7   8  -2   88.39    5.10
   7   8  -2   80.69    6.50
   7   8  -2   90.19    5.80
  -7  -8   2   95.19    4.70
  -7  -8   2   95.49    5.00
  -7  -8   2  102.89    5.40
  -7  -8   2   92.09    5.50
  -7  -8   2   95.29    5.10
   6   8  -2  584.94   24.80
   6   8  -2  539.25   25.20
   6   8  -2  573.54   26.30
   6   8  -2  605.54   25.20
   6   8  -2  593.14   26.70
  -6  -8   2  569.64   24.10
  -6  -8   2  583.64   25.40
  -6  -8   2  578.44   29.10
  -6  -8   2  530.55   25.10
  -6  -8   2  599.84   24.90
  -6  -8   2  576.94   24.80
   5   8  -2  214.38   11.40
   5   8  -2  210.88   10.90
   5   8  -2  210.78   10.30
   5   8  -2  214.18   10.30
  -5  -8   2  221.18   10.00
  -5  -8   2  210.38    9.30
  -5  -8   2  194.48   11.00
  -5  -8   2  204.18    9.80
  -5  -8   2  223.38   10.30
  -5  -8   2  207.48   10.00
  -5  -8   2  210.58   13.30
   4   8  -2    6.20    1.30
   4   8  -2    7.00    2.10
   4   8  -2    4.00    1.20
  -4  -8   2    7.40    2.20
  -4  -8   2    5.40    1.40
  -4  -8   2    3.60    1.10
  -4  -8   2    3.00    1.10
  -4  -8   2    5.70    1.30
  -4  -8   2    6.00    0.90
   3   8  -2   44.80    3.10
   3   8  -2   35.30    3.00
   3   8  -2   44.80    3.70
   3   8  -2   40.40    3.10
  -3  -8   2   44.30    2.90
  -3  -8   2   41.00    2.90
  -3  -8   2   42.80    2.40
  -3  -8   2   45.10    3.10
  -3  -8   2   42.60    3.10
  -3  -8   2   43.20    3.50
   2   8  -2   51.29    3.70
   2   8  -2   52.79    3.20
   2   8  -2   48.70    3.70
   2   8  -2   49.60    2.60
   2   8  -2   51.39    3.50
  -2  -8   2   52.69    2.80
  -2  -8   2   46.00    3.30
  -2  -8   2   47.60    3.40
  -2  -8   2   51.69    3.30
  -2  -8   2   51.29    3.40
  -2  -8   2   50.89    3.20
   1   8  -2   95.49    4.70
   1   8  -2   88.99    5.00
   1   8  -2   82.49    5.20
   1   8  -2   84.09    4.90
   1   8  -2   88.79    4.20
  -1  -8   2   86.19    4.70
  -1  -8   2   84.29    4.60
  -1  -8   2   87.19    4.30
  -1  -8   2   82.69    5.10
  -1  -8   2   88.79    5.00
  -1  -8   2   82.49    4.50
   0   8  -2  207.18    9.50
   0   8  -2  196.68    9.60
   0   8  -2  198.58    9.00
   0   8  -2  185.88    8.70
   0   8  -2  204.28    9.20
   0  -8   2  194.98    9.40
   0  -8   2  187.48    8.80
   0  -8   2  195.48    9.50
   0  -8   2  206.58    9.20
   0  -8   2  186.48    8.90
  -1   8  -2   81.89    4.90
  -1   8  -2   87.39    4.90
  -1   8  -2   85.19    4.30
  -1   8  -2   84.39    4.30
  -1   8  -2   81.59    4.20
   1  -8   2   78.59    4.70
   1  -8   2   84.49    4.80
   1  -8   2   81.59    4.00
   1  -8   2   80.29    4.40
   1  -8   2   72.69    4.30
  -2   8  -2    9.30    1.70
  -2   8  -2    3.70    1.20
  -2   8  -2    3.10    1.10
  -2   8  -2    6.60    1.20
  -2   8  -2    7.20    1.00
   2  -8   2    7.20    1.70
   2  -8   2    4.00    1.10
   2  -8   2    4.90    1.30
   2  -8   2    5.40    0.80
   2  -8   2    5.90    1.40
  -3   8  -2    4.80    1.10
  -3   8  -2    2.90    1.10
  -3   8  -2    2.00    1.10
  -3   8  -2    4.30    1.10
   3  -8   2    3.70    0.50
   3  -8   2    3.70    1.10
   3  -8   2    4.70    1.40
   3  -8   2    3.20    1.20
  -4   8  -2   18.00    2.30
  -4   8  -2   17.10    1.80
  -4   8  -2   14.40    2.30
  -4   8  -2   17.40    1.90
   4  -8   2   17.30    2.30
   4  -8   2   17.30    2.00
   4  -8   2   15.40    2.20
  -5   8  -2   11.10    2.10
  -5   8  -2    9.10    1.50
  -5   8  -2   11.50    1.80
  -5   8  -2   13.90    1.60
  -5   8  -2   13.90    2.10
   5  -8   2   12.20    1.90
   5  -8   2    7.90    1.70
   5  -8   2   10.70    2.10
  -6   8  -2   50.49    3.30
  -6   8  -2   48.60    3.80
  -6   8  -2   51.69    3.40
  -6   8  -2   49.70    3.80
  -6   8  -2   49.90    3.90
   6  -8   2   36.20    3.20
   6  -8   2   51.99    6.70
  -7   8  -2   12.20    2.40
  -7   8  -2   14.40    1.90
  -7   8  -2   13.40    2.20
  -7   8  -2   11.70    2.10
  -7   8  -2   12.50    2.00
   7  -8   2   12.10    2.20
   7  -8   2   13.90    2.00
   7  -8   2    9.50    5.10
  -8   8  -2   15.00    1.90
  -8   8  -2   16.90    2.90
  -8   8  -2   17.60    2.90
  -8   8  -2   14.80    2.30
  -8   8  -2   17.10    2.70
   8  -8   2   19.70    2.50
   8  -8   2   31.90    7.50
   8  -8   2   15.40    2.10
  -9   8  -2    5.90    2.10
  -9   8  -2    8.20    1.40
  -9   8  -2    6.00    2.10
  -9   8  -2    7.90    1.90
  -9   8  -2    5.90    1.80
   9  -8   2   11.50    6.20
   9  -8   2    5.40    1.40
   9  -8   2    8.50    1.80
  10   7  -2    1.30    2.10
 -10  -7   2   -0.10    1.30
 -10  -7   2    2.00    1.20
   9   7  -2   11.20    3.20
   9   7  -2    9.50    1.20
  -9  -7   2    9.20    0.80
  -9  -7   2    6.70    1.80
  -9  -7   2   12.30    1.80
   8   7  -2   64.69    4.00
   8   7  -2   70.79    5.70
   8   7  -2   59.09    4.60
   8   7  -2   65.99    3.70
  -8  -7   2   69.19    4.40
  -8  -7   2   66.49    3.60
  -8  -7   2   70.59    3.60
  -8  -7   2   67.89    4.20
   7   7  -2  100.49    5.20
   7   7  -2   97.29    6.80
   7   7  -2   93.69    5.80
   7   7  -2   89.49    5.40
   7   7  -2  111.39    7.20
  -7  -7   2   96.19    5.10
  -7  -7   2   93.39    9.00
  -7  -7   2  104.29    5.40
  -7  -7   2   96.39    5.80
  -7  -7   2   98.49    5.00
   6   7  -2    2.00    1.00
   6   7  -2   -0.10    1.20
   6   7  -2    0.60    1.20
   6   7  -2    0.10    1.80
   6   7  -2   -1.10    1.20
  -6  -7   2    0.30    1.00
  -6  -7   2   -0.30    0.90
  -6  -7   2    0.70    0.90
  -6  -7   2    1.50    0.80
  -6  -7   2    0.60    1.00
   5   7  -2    0.80    0.90
   5   7  -2    1.10    1.60
   5   7  -2   -0.80    0.90
   5   7  -2   -0.40    1.00
   5   7  -2    0.10    1.40
  -5  -7   2   -0.50    0.80
  -5  -7   2    0.20    0.90
  -5  -7   2    0.30    1.00
  -5  -7   2    0.00    0.60
  -5  -7   2    0.10    0.90
  -5  -7   2   -1.20    0.90
  -5  -7   2   -1.70    2.20
   4   7  -2    5.10    1.90
   4   7  -2    5.60    1.30
   4   7  -2    6.10    1.40
  -4  -7   2    5.70    0.80
  -4  -7   2    3.90    1.20
  -4  -7   2    3.50    1.10
  -4  -7   2    4.50    1.20
  -4  -7   2    3.40    1.60
  -4  -7   2    4.00    1.10
   3   7  -2   34.60    3.00
   3   7  -2   42.40    2.90
   3   7  -2   41.20    2.90
   3   7  -2   47.90    3.70
  -3  -7   2   41.00    2.90
  -3  -7   2   39.80    2.90
  -3  -7   2   46.00    2.80
  -3  -7   2   41.40    2.90
  -3  -7   2   41.70    2.30
  -3  -7   2   44.70    3.30
   2   7  -2   -0.20    0.90
   2   7  -2   -0.30    0.40
   2   7  -2   -0.10    1.10
   2   7  -2    0.80    1.00
   2   7  -2   -0.40    1.10
  -2  -7   2   -0.10    0.80
  -2  -7   2   -0.60    0.90
  -2  -7   2   -0.10    0.90
  -2  -7   2    0.10    1.00
  -2  -7   2   -0.30    0.50
  -2  -7   2   -0.90    0.80
   1   7  -2   47.30    3.30
   1   7  -2   44.30    2.80
   1   7  -2   40.10    3.10
   1   7  -2   52.79    3.30
   1   7  -2   48.80    2.50
  -1  -7   2   47.40    2.80
  -1  -7   2   47.00    3.10
  -1  -7   2   47.90    2.90
  -1  -7   2   44.60    2.90
  -1  -7   2   44.10    2.60
  -1  -7   2   43.70    3.30
   0   7  -2  229.18   10.30
   0   7  -2  224.38    9.90
   0   7  -2  203.58   11.30
   0   7  -2  234.58   10.20
   0   7  -2  249.38   10.70
   0  -7   2  236.18   10.70
   0  -7   2  228.28   10.30
   0  -7   2  219.18   10.50
   0  -7   2  231.18   10.10
   0  -7   2  223.88   10.00
  -1   7  -2   64.19    3.40
  -1   7  -2   61.89    4.00
  -1   7  -2   71.29    4.20
  -1   7  -2   71.79    3.60
  -1   7  -2   68.39    3.60
   1  -7   2   71.29    3.70
   1  -7   2   58.89    3.70
   1  -7   2   58.79    3.80
   1  -7   2   64.19    4.10
   1  -7   2   66.09    3.30
  -2   7  -2  392.06   16.10
  -2   7  -2  360.96   15.50
  -2   7  -2  346.37   15.90
  -2   7  -2  354.76   15.40
   2  -7   2  337.67   14.90
   2  -7   2  362.76   15.90
   2  -7   2  351.96   15.80
   2  -7   2  348.47   15.60
  -3   7  -2   62.99    4.10
  -3   7  -2   69.79    3.80
  -3   7  -2   68.29    3.90
  -3   7  -2   67.79    4.20
   3  -7   2   70.29    4.10
   3  -7   2   68.29    3.00
   3  -7   2   68.49    4.10
   3  -7   2   75.79    4.20
  -4   7  -2   83.59    4.90
  -4   7  -2   85.79    4.30
  -4   7  -2   79.29    4.60
  -4   7  -2   78.89    4.60
   4  -7   2   76.89    4.60
   4  -7   2   77.99    4.80
   4  -7   2   78.89    4.60
  -5   7  -2   89.49    5.40
  -5   7  -2  101.59    5.40
  -5   7  -2   91.19    5.40
  -5   7  -2   92.49    5.00
  -5   7  -2   90.99    4.90
   5  -7   2   98.79    5.70
   5  -7   2   91.79    5.20
   5  -7   2  101.69    8.40
  -6   7  -2   28.10    2.70
  -6   7  -2   31.00    3.20
  -6   7  -2   26.50    2.50
  -6   7  -2   34.00    2.50
  -6   7  -2   29.70    3.70
   6  -7   2   29.30    2.60
   6  -7   2   30.80    6.20
  -7   7  -2   31.10    3.10
  -7   7  -2   44.10    3.70
  -7   7  -2   35.70    2.70
  -7   7  -2   37.80    3.30
  -7   7  -2   37.50    3.20
   7  -7   2   31.20    6.30
   7  -7   2   35.90    2.90
   7  -7   2   38.30    2.90
  -8   7  -2   12.00    2.10
  -8   7  -2    8.70    2.20
  -8   7  -2   11.50    1.70
  -8   7  -2    9.70    1.90
   8  -7   2    7.90    5.60
   8  -7   2   11.60    1.90
   8  -7   2    8.90    1.60
  -9   7  -2    8.90    1.50
  -9   7  -2    6.20    1.60
  -9   7  -2    7.00    1.60
  -9   7  -2   10.00    2.20
  -9   7  -2   11.10    3.10
   9  -7   2    5.40    1.40
   9  -7   2    6.00    5.50
   9  -7   2   10.00    1.60
 -10   7  -2    0.80    1.10
 -10   7  -2   -0.60    0.90
 -10   7  -2    1.30    1.10
 -10   7  -2    0.80    1.70
  10  -7   2   -0.80    1.20
  10  -7   2   -3.60    3.80
  10  -7   2    0.40    1.10
 -10  -6   2    2.90    1.40
 -10  -6   2    2.50    1.30
 -10  -6   2    1.40    1.00
   9   6  -2    1.50    2.10
  -9  -6   2    3.60    1.50
  -9  -6   2    2.80    1.20
   8   6  -2    8.70    1.20
   8   6  -2    7.90    1.30
   8   6  -2    5.40    2.40
  -8  -6   2    8.50    1.00
  -8  -6   2    6.60    1.40
  -8  -6   2    6.40    1.70
  -8  -6   2    7.20    1.00
   7   6  -2  293.07   12.60
   7   6  -2  238.18   13.20
   7   6  -2  281.47   12.90
   7   6  -2  279.77   14.80
   7   6  -2  286.17   14.80
  -7  -6   2  315.37   13.00
  -7  -6   2  302.27   12.60
  -7  -6   2  263.07   16.70
  -7  -6   2  299.17   12.60
   6   6  -2  128.29    6.90
   6   6  -2  138.69    8.10
   6   6  -2  144.49    7.10
   6   6  -2  110.69    6.90
   6   6  -2  139.89    8.40
  -6  -6   2  144.29    7.10
  -6  -6   2  140.89    6.70
  -6  -6   2  133.89    6.50
  -6  -6   2  130.69    9.90
  -6  -6   2  135.29    6.40
   5   6  -2   78.39    4.70
   5   6  -2   78.19    4.70
   5   6  -2   84.09    4.40
   5   6  -2   84.59    5.90
   5   6  -2   87.89    5.60
  -5  -6   2   80.79    5.50
  -5  -6   2   92.59    4.60
  -5  -6   2   88.49    4.50
  -5  -6   2   84.99    4.40
  -5  -6   2   82.49    4.80
  -5  -6   2   82.59    7.10
   4   6  -2   10.50    1.40
   4   6  -2   12.80    2.50
   4   6  -2    9.40    1.50
   4   6  -2   10.50    1.90
   4   6  -2    8.30    1.50
  -4  -6   2   11.00    1.50
  -4  -6   2   10.50    2.10
  -4  -6   2    9.90    1.10
  -4  -6   2   11.70    1.50
  -4  -6   2   11.30    1.40
  -4  -6   2   13.50    1.50
   3   6  -2  100.09    5.40
   3   6  -2  113.39    6.30
   3   6  -2  104.39    5.40
   3   6  -2  110.69    5.50
  -3  -6   2  102.39    6.10
  -3  -6   2  104.79    5.40
  -3  -6   2  110.69    4.90
  -3  -6   2  106.39    5.60
  -3  -6   2  110.99    5.50
  -3  -6   2  114.89    5.30
   2   6  -2    7.00    1.30
   2   6  -2    7.10    1.20
   2   6  -2    7.60    1.50
   2   6  -2    7.80    1.70
   2   6  -2    9.30    1.30
  -2  -6   2    7.10    1.30
  -2  -6   2    7.70    1.20
  -2  -6   2    4.20    1.40
  -2  -6   2    5.60    0.80
  -2  -6   2    6.40    1.10
  -2  -6   2    5.60    1.10
   1   6  -2   81.19    4.30
   1   6  -2   78.39    4.30
   1   6  -2   84.49    4.70
   1   6  -2   90.19    4.40
   1   6  -2   97.09    4.80
   1   6  -2   83.09    4.70
  -1  -6   2   92.09    4.60
  -1  -6   2   91.49    4.20
  -1  -6   2   93.59    4.90
  -1  -6   2   93.89    4.40
  -1  -6   2   84.39    4.40
  -1  -6   2   78.19    4.90
   0   6  -2   22.30    1.70
   0   6  -2   21.50    1.90
   0   6  -2   21.60    1.50
   0   6  -2   20.30    1.80
   0   6  -2   19.80    2.30
   0  -6   2   18.00    1.50
   0  -6   2   22.70    2.00
   0  -6   2   18.60    1.80
   0  -6   2   19.30    1.60
   0  -6   2   20.80    1.60
   0  -6   2   23.50    1.60
  -1   6  -2   23.40    1.80
  -1   6  -2   27.40    1.80
  -1   6  -2   24.30    2.10
  -1   6  -2   23.30    1.60
  -1   6  -2   25.80    2.20
   1  -6   2   21.90    2.00
   1  -6   2   22.80    1.80
   1  -6   2   22.90    1.50
   1  -6   2   23.80    2.10
   1  -6   2   27.80    2.00
  -2   6  -2  387.86   17.80
  -2   6  -2  401.26   17.40
  -2   6  -2  434.76   17.40
  -2   6  -2  399.56   17.80
   2  -6   2  420.46   17.60
   2  -6   2  428.66   17.80
   2  -6   2  378.56   16.80
   2  -6   2  408.26   17.80
  -3   6  -2   72.79    4.20
  -3   6  -2   67.89    3.80
  -3   6  -2   67.79    4.10
  -3   6  -2   70.69    3.70
   3  -6   2   69.09    4.00
   3  -6   2   60.99    3.80
   3  -6   2   70.89    4.00
  -4   6  -2   50.59    2.80
  -4   6  -2   39.90    2.90
  -4   6  -2   42.20    3.00
  -4   6  -2   41.40    3.10
   4  -6   2   44.80    3.20
   4  -6   2   45.60    3.00
  -5   6  -2   45.50    3.00
  -5   6  -2   51.09    3.40
  -5   6  -2   49.80    3.10
  -5   6  -2   45.50    3.30
  -5   6  -2   45.80    3.30
   5  -6   2   49.99    3.20
   5  -6   2   56.89    6.70
   5  -6   2   45.80    3.60
   5  -6   2   52.89    3.30
  -6   6  -2   15.10    1.80
  -6   6  -2   16.60    2.10
  -6   6  -2   17.00    2.00
  -6   6  -2   17.90    2.10
  -6   6  -2   16.70    2.30
   6  -6   2   17.90    1.90
   6  -6   2   23.20    6.40
  -7   6  -2   22.80    2.30
  -7   6  -2   23.10    2.20
  -7   6  -2   24.10    2.70
  -7   6  -2   22.70    2.50
  -7   6  -2   25.00    3.00
   7  -6   2   20.90    6.00
   7  -6   2   28.80    2.40
  -8   6  -2   47.20    4.70
  -8   6  -2   53.09    3.50
  -8   6  -2   55.19    4.30
  -8   6  -2   52.99    3.70
  -8   6  -2   58.79    3.80
   8  -6   2   52.99    9.20
   8  -6   2   61.29    3.60
   8  -6   2   53.19    3.40
  -9   6  -2    3.60    1.50
  -9   6  -2    1.60    1.10
  -9   6  -2    7.60    3.10
  -9   6  -2    2.60    1.20
  -9   6  -2    2.40    1.10
   9  -6   2    2.70    0.90
   9  -6   2   -2.70    3.40
   9  -6   2    1.30    1.00
 -10   6  -2    0.40    2.10
 -10   6  -2    1.90    1.60
 -10   6  -2    0.60    0.90
 -10   6  -2   -0.30    0.90
 -10   6  -2   -1.30    0.90
  10  -6   2   -0.80    5.20
 -10  -5   2    3.30    1.00
 -10  -5   2    1.10    1.30
 -10  -5   2    3.80    1.40
   9   5  -2   20.70    3.60
  -9  -5   2   26.10    2.30
  -9  -5   2   22.10    2.60
   8   5  -2   39.70    2.40
   8   5  -2   37.30    4.40
   8   5  -2   36.60    2.20
  -8  -5   2   44.00    3.30
  -8  -5   2   37.20    2.10
  -8  -5   2   41.30    2.80
   7   5  -2  452.15   19.40
   7   5  -2  463.15   19.20
   7   5  -2  449.76   21.50
   7   5  -2  406.46   19.80
  -7  -5   2  494.45   19.60
  -7  -5   2  450.75   19.90
  -7  -5   2  449.36   23.60
  -7  -5   2  448.26   19.10
  -7  -5   2  454.25   19.20
   6   5  -2   85.59    4.80
   6   5  -2   86.89    6.10
   6   5  -2   92.99    4.50
   6   5  -2   82.79    5.00
   6   5  -2   91.39    6.30
  -6  -5   2   77.79    5.50
  -6  -5   2   97.49    4.80
  -6  -5   2   95.19    7.90
  -6  -5   2   93.19    5.10
  -6  -5   2   91.49    4.40
   5   5  -2   28.80    2.40
   5   5  -2   32.10    3.20
   5   5  -2   28.90    2.20
   5   5  -2   33.60    2.60
   5   5  -2   29.50    3.40
  -5  -5   2   31.40    3.10
  -5  -5   2   31.70    2.30
  -5  -5   2   36.90    2.30
  -5  -5   2   32.30    2.10
  -5  -5   2   31.40    2.50
  -5  -5   2   37.90    5.20
   4   5  -2   11.80    1.30
   4   5  -2   10.90    1.50
   4   5  -2    9.00    1.80
   4   5  -2   11.30    1.50
   4   5  -2   12.70    2.20
   4   5  -2    8.90    1.40
  -4  -5   2   12.20    1.40
  -4  -5   2   10.40    1.90
  -4  -5   2   13.50    1.50
  -4  -5   2   11.40    1.40
  -4  -5   2   16.90    3.30
  -4  -5   2   13.30    1.40
   3   5  -2    0.80    1.00
   3   5  -2    0.00    0.70
   3   5  -2    0.60    0.70
   3   5  -2    0.40    0.80
  -3  -5   2   -0.20    0.50
  -3  -5   2   -0.20    0.60
  -3  -5   2   -0.60    1.10
  -3  -5   2   -0.70    0.60
  -3  -5   2    0.10    0.80
  -3  -5   2   -0.70    0.60
   2   5  -2    0.30    1.00
   2   5  -2    0.10    0.80
   2   5  -2    0.50    1.20
   2   5  -2   -1.80    0.60
   2   5  -2    0.50    0.60
  -2  -5   2    0.50    0.70
  -2  -5   2   -0.40    0.70
  -2  -5   2    0.30    0.60
  -2  -5   2    0.30    0.60
  -2  -5   2    0.00    0.40
  -2  -5   2   -1.20    0.80
   1   5  -2   37.70    2.50
   1   5  -2   34.20    2.50
   1   5  -2   29.30    2.20
   1   5  -2   34.30    1.90
   1   5  -2   37.70    2.30
   1   5  -2   37.10    2.10
  -1  -5   2   35.10    2.20
  -1  -5   2   37.70    2.50
  -1  -5   2   35.10    1.90
  -1  -5   2   36.70    2.20
  -1  -5   2   37.80    2.50
  -1  -5   2   30.20    2.30
   0   5  -2  109.79    5.10
   0   5  -2  109.29    5.20
   0   5  -2  115.39    5.30
   0   5  -2  109.29    5.60
   0   5  -2  119.29    6.10
   0  -5   2  115.59    5.70
   0  -5   2  112.39    5.10
   0  -5   2  116.99    5.40
   0  -5   2  107.49    5.50
   0  -5   2  110.49    5.20
   0  -5   2  115.29    5.20
  -1   5  -2  111.39    5.60
  -1   5  -2  105.29    5.00
  -1   5  -2  121.09    5.20
  -1   5  -2  105.39    4.80
  -1   5  -2  107.49    5.40
   1  -5   2  102.49    4.80
   1  -5   2  113.69    5.50
   1  -5   2  115.39    5.20
   1  -5   2  106.19    5.40
   1  -5   2  102.39    5.20
  -2   5  -2    6.50    1.00
  -2   5  -2    5.20    1.10
  -2   5  -2    5.60    0.90
  -2   5  -2    5.60    1.20
   2  -5   2    6.00    1.10
   2  -5   2    4.70    0.50
   2  -5   2    7.10    1.30
   2  -5   2    3.90    1.00
  -3   5  -2  161.58    7.90
  -3   5  -2  169.08    8.30
  -3   5  -2  173.78    8.20
  -3   5  -2  185.88    8.20
   3  -5   2  177.98    8.30
   3  -5   2  171.88    8.20
   3  -5   2  190.58    8.20
  -4   5  -2    8.70    1.40
  -4   5  -2    9.40    1.20
  -4   5  -2    9.20    1.40
  -4   5  -2   10.90    1.60
  -4   5  -2    9.20    1.30
   4  -5   2    6.50    1.40
   4  -5   2   11.30    3.10
   4  -5   2   10.80    1.50
  -5   5  -2   79.99    4.50
  -5   5  -2   89.19    4.80
  -5   5  -2   97.39    4.90
  -5   5  -2   89.39    4.80
  -5   5  -2   87.29    4.90
   5  -5   2   88.39    4.70
   5  -5   2   89.29    5.20
   5  -5   2   85.39    7.90
   5  -5   2   92.49    4.70
  -6   5  -2  267.17   12.00
  -6   5  -2  259.77   12.40
  -6   5  -2  251.07   12.30
  -6   5  -2  261.37   11.90
   6  -5   2  265.67   11.80
   6  -5   2  287.07   16.80
  -7   5  -2  184.78   10.20
  -7   5  -2  179.68    8.70
  -7   5  -2  179.38    9.40
   7  -5   2  187.38    8.60
   7  -5   2  191.28   14.20
   7  -5   2  184.68    8.50
  -8   5  -2    3.10    2.20
  -8   5  -2    3.20    1.30
  -8   5  -2    4.30    1.30
  -8   5  -2    0.60    1.50
  -8   5  -2    3.90    1.70
  -8   5  -2    0.90    1.00
   8  -5   2    1.80    0.90
   8  -5   2   -3.10    3.80
   8  -5   2    2.90    1.00
  -9   5  -2   16.40    3.30
  -9   5  -2   12.60    1.60
  -9   5  -2   19.40    2.70
  -9   5  -2   14.20    1.70
  -9   5  -2   14.00    1.80
   9  -5   2   12.30    6.10
   9  -5   2   14.50    1.50
   9  -5   2   17.30    1.60
 -10   5  -2    3.00    1.40
 -10   5  -2    2.40    2.00
 -10   5  -2    3.90    1.10
 -10   5  -2    4.60    1.40
  10  -5   2    0.10    5.60
  10  -5   2    2.90    0.50
  10  -5   2    3.60    0.50
 -10  -4   2    0.30    0.80
 -10  -4   2   -0.90    1.10
 -10  -4   2    1.70    1.30
  -9  -4   2   50.19    3.70
  -9  -4   2   52.99    3.20
   8   4  -2    6.60    0.80
   8   4  -2    6.00    2.50
   8   4  -2    7.00    0.80
  -8  -4   2    9.30    4.20
  -8  -4   2    6.30    0.60
  -8  -4   2    6.10    0.60
  -8  -4   2    7.00    1.20
   7   4  -2   13.10    1.50
   7   4  -2    7.20    2.30
   7   4  -2   10.30    1.40
  -7  -4   2   11.30    1.50
  -7  -4   2   10.70    1.30
  -7  -4   2   11.40    1.10
  -7  -4   2   12.10    1.80
   6   4  -2    0.80    1.60
   6   4  -2    2.10    1.00
   6   4  -2    0.50    0.90
   6   4  -2    2.60    0.80
  -6  -4   2    1.80    2.30
  -6  -4   2    4.30    1.80
  -6  -4   2    1.80    1.10
  -6  -4   2    2.90    0.90
  -6  -4   2    2.30    1.00
  -6  -4   2    2.80    0.70
   5   4  -2    0.30    0.90
   5   4  -2    0.10    1.00
   5   4  -2   -0.10    0.70
   5   4  -2   -0.10    0.60
   5   4  -2    0.30    0.70
  -5  -4   2    0.20    0.70
  -5  -4   2    0.00    0.60
  -5  -4   2    2.60    2.20
  -5  -4   2    0.00    0.50
  -5  -4   2    0.80    0.90
   4   4  -2   28.00    2.30
   4   4  -2   29.30    2.60
   4   4  -2   28.70    2.00
   4   4  -2   29.90    2.40
   4   4  -2   27.50    2.20
   4   4  -2   33.60    3.10
  -4  -4   2   31.60    2.00
  -4  -4   2   29.10    2.20
  -4  -4   2   30.60    2.20
  -4  -4   2   30.20    3.00
  -4  -4   2   32.20    2.00
  -4  -4   2   32.10    4.00
   3   4  -2   34.30    2.40
   3   4  -2   34.30    2.20
   3   4  -2   34.30    2.20
   3   4  -2   33.90    2.90
   3   4  -2   35.50    2.60
  -3  -4   2   36.90    2.10
  -3  -4   2   33.80    2.10
  -3  -4   2   32.60    2.80
  -3  -4   2   29.40    2.30
  -3  -4   2   29.80    2.10
   2   4  -2  219.78    9.90
   2   4  -2  222.18   10.40
   2   4  -2  232.78    9.80
   2   4  -2  219.98    9.90
  -2  -4   2  232.98    9.80
  -2  -4   2  237.88    9.80
  -2  -4   2  222.18    9.90
  -2  -4   2  218.78   10.40
  -2  -4   2  219.88    9.90
  -2  -4   2  219.58   10.00
   1   4  -2  549.05   23.30
   0   4  -2   20.80    1.40
   0   4  -2   17.60    1.90
   0   4  -2   18.20    1.50
   0   4  -2   17.20    1.70
   0   4  -2   20.30    1.50
   0   4  -2   16.40    1.20
   0  -4   2   17.80    1.90
   0  -4   2   18.40    1.40
   0  -4   2   19.10    1.50
   0  -4   2   17.70    1.70
   0  -4   2   17.60    1.30
   0  -4   2   21.20    1.40
  -1   4  -2   76.79    3.60
  -1   4  -2   83.99    4.30
  -1   4  -2   83.39    3.60
  -1   4  -2   82.79    4.20
  -1   4  -2   80.69    3.90
   1  -4   2   78.19    4.30
   1  -4   2   78.39    3.60
   1  -4   2   80.09    3.90
   1  -4   2   79.09    4.00
  -2   4  -2  147.09    6.60
  -2   4  -2  149.39    6.40
  -2   4  -2  137.29    6.50
  -2   4  -2  122.39    6.20
   2  -4   2  141.09    6.40
   2  -4   2  128.99    6.40
   2  -4   2  146.39    6.60
   2  -4   2  136.39    5.70
  -3   4  -2   75.09    3.80
  -3   4  -2   77.19    4.10
  -3   4  -2   76.69    4.20
  -3   4  -2   82.79    4.20
   3  -4   2   80.09    4.10
   3  -4   2   79.19    4.20
  -4   4  -2   78.19    4.20
  -4   4  -2   77.69    4.20
  -4   4  -2   74.39    4.10
  -4   4  -2   74.49    4.10
   4  -4   2   84.49    4.10
   4  -4   2   92.89    7.10
   4  -4   2   79.69    4.30
   4  -4   2   70.69    3.90
  -5   4  -2  169.98    7.90
  -5   4  -2  168.48    7.90
  -5   4  -2  160.88    8.10
  -5   4  -2  181.18    8.30
   5  -4   2  174.08    7.80
   5  -4   2  177.68   11.60
   5  -4   2  158.88    7.70
  -6   4  -2    9.10    1.40
  -6   4  -2    8.30    1.70
  -6   4  -2   10.00    0.60
  -6   4  -2   11.40    1.80
  -6   4  -2    9.40    1.40
   6  -4   2    9.90    4.00
   6  -4   2   11.10    1.50
  -7   4  -2    8.80    1.40
  -7   4  -2    8.80    1.40
  -7   4  -2    7.80    0.60
  -7   4  -2    4.70    1.60
  -7   4  -2    6.10    1.80
   7  -4   2    8.20    4.70
   7  -4   2    8.30    1.20
   7  -4   2    7.30    1.40
  -8   4  -2  177.88    8.40
  -8   4  -2  184.18    7.80
  -8   4  -2  183.38    9.90
  -8   4  -2  190.48    9.50
  -8   4  -2  185.38    8.90
  -8   4  -2  197.68   10.80
   8  -4   2  186.08    8.30
   8  -4   2  178.38    8.20
   8  -4   2  189.38   15.00
  -9   4  -2   91.29    4.30
  -9   4  -2   82.29    5.30
  -9   4  -2   95.09    4.20
  -9   4  -2   94.59    7.20
  -9   4  -2   98.99    4.40
  -9   4  -2   97.49    6.10
   9  -4   2  109.59   11.80
   9  -4   2   97.49    4.40
   9  -4   2   98.29    4.40
 -10   4  -2    3.70    1.20
 -10   4  -2    2.90    1.90
 -10   4  -2    2.80    1.70
 -10   4  -2    2.80    0.50
  10  -4   2    3.20    5.00
 -10  -3   2    4.60    1.50
 -10  -3   2    5.10    1.70
 -10  -3   2    6.30    1.00
  -9  -3   2    0.80    1.00
  -9  -3   2    0.30    1.20
  -9  -3   2    0.70    0.70
   8   3  -2  183.38    8.00
  -8  -3   2  204.08    8.80
  -8  -3   2  182.98   12.60
  -8  -3   2  200.88    9.30
   7   3  -2  250.47   10.60
   7   3  -2  247.18   10.70
   7   3  -2  221.38   13.80
  -7  -3   2  256.37   11.00
  -7  -3   2  226.48   14.60
  -7  -3   2  248.88   10.50
  -7  -3   2  258.97   11.40
  -7  -3   2  251.77   12.60
  -7  -3   2  249.58   10.60
   6   3  -2   31.20    2.70
   6   3  -2   32.20    2.00
   6   3  -2   31.10    2.20
   6   3  -2   37.10    3.60
  -6  -3   2   31.40    3.30
  -6  -3   2   33.20    2.50
  -6  -3   2   31.30    1.90
  -6  -3   2   40.90    2.30
  -6  -3   2   36.90    4.90
  -6  -3   2   34.90    2.10
   5   3  -2   27.10    1.80
   5   3  -2   25.80    2.10
   5   3  -2   29.30    2.40
   5   3  -2   27.00    2.10
   5   3  -2   31.30    2.90
  -5  -3   2   27.30    2.80
  -5  -3   2   28.00    4.20
  -5  -3   2   30.60    2.20
  -5  -3   2   28.00    1.80
  -5  -3   2   32.30    2.00
  -5  -3   2   31.70    2.10
   4   3  -2   -0.60    0.60
   4   3  -2    0.90    0.90
   4   3  -2    0.60    0.60
   4   3  -2   -0.90    1.10
   4   3  -2    1.70    1.40
   4   3  -2    0.10    0.60
  -4  -3   2   -1.00    0.60
  -4  -3   2    1.10    1.90
  -4  -3   2    0.30    0.50
  -4  -3   2   -1.50    1.10
  -4  -3   2   -0.10    0.70
  -4  -3   2    0.10    0.60
   3   3  -2   53.19    3.60
   3   3  -2   58.79    3.70
   3   3  -2   54.39    3.10
   3   3  -2   52.19    2.90
   3   3  -2   49.50    3.00
   3   3  -2   55.59    2.90
  -3  -3   2   55.99    3.10
  -3  -3   2   59.19    3.80
  -3  -3   2   48.60    4.50
  -3  -3   2   61.29    2.90
  -3  -3   2   55.89    3.00
  -3  -3   2   53.29    2.90
  -2  -3   2  620.64   26.50
   1   3  -2   18.70    1.60
   1   3  -2   16.50    1.60
   1   3  -2   19.20    1.30
   1   3  -2   18.40    1.60
   1   3  -2   19.80    1.20
   1   3  -2   16.80    1.50
  -1  -3   2   19.00    1.60
  -1  -3   2   17.50    1.20
  -1  -3   2   18.30    1.70
  -1  -3   2   19.10    1.40
  -1  -3   2   16.20    1.50
  -1  -3   2   19.30    1.30
   0   3  -2   33.30    1.70
   0   3  -2   33.40    1.80
   0   3  -2   31.80    2.40
   0   3  -2   33.50    1.90
   0   3  -2   30.10    2.10
   0   3  -2   33.70    2.00
   0  -3   2   34.90    2.20
   0  -3   2   36.90    1.90
   0  -3   2   33.10    1.80
   0  -3   2   30.30    1.80
   0  -3   2   33.00    2.40
   0  -3   2   30.00    2.00
  -1   3  -2   19.20    0.90
  -1   3  -2   19.10    1.60
  -1   3  -2   20.60    1.50
  -1   3  -2   21.60    1.10
  -1   3  -2   15.60    1.30
  -1   3  -2   19.90    1.50
   1  -3   2   19.10    1.10
   1  -3   2   17.60    1.40
   1  -3   2   21.40    1.60
   1  -3   2   23.60    1.70
  -2   3  -2   50.49    2.40
  -2   3  -2   51.29    2.20
  -2   3  -2   53.09    2.90
  -2   3  -2   55.09    2.80
  -2   3  -2   47.40    2.70
   2  -3   2   49.99    2.80
   2  -3   2   53.99    2.90
   2  -3   2   47.30    2.20
  -3   3  -2  106.59    5.20
  -3   3  -2  109.59    5.30
  -3   3  -2  117.19    5.30
  -3   3  -2  109.09    5.10
   3  -3   2  115.49    5.20
   3  -3   2  108.39    7.30
   3  -3   2  105.09    5.40
  -4   3  -2  315.27   13.80
  -4   3  -2  315.17   13.80
  -4   3  -2  315.17   13.60
  -4   3  -2  303.37   13.50
  -4   3  -2  308.57   12.90
   4  -3   2  306.37   13.40
   4  -3   2  314.87   16.40
   4  -3   2  320.37   13.50
   4  -3   2  329.17   13.90
  -5   3  -2   66.19    4.20
  -5   3  -2   78.59    4.20
  -5   3  -2   73.39    3.80
  -5   3  -2   75.79    3.80
  -5   3  -2   73.19    3.20
   5  -3   2   71.59    3.70
   5  -3   2   76.69    6.80
   5  -3   2   74.99    3.70
  -6   3  -2   68.29    3.10
  -6   3  -2   63.09    3.80
  -6   3  -2   66.09    4.30
  -6   3  -2   66.79    3.60
  -6   3  -2   64.19    4.10
   6  -3   2   72.79    7.90
   6  -3   2   71.39    3.50
   6  -3   2   67.19    3.40
  -7   3  -2   70.79    5.40
  -7   3  -2   73.69    3.30
  -7   3  -2   63.79    4.70
  -7   3  -2   70.49    3.60
  -7   3  -2   71.69    3.70
  -7   3  -2   74.49    4.60
   7  -3   2   70.09    3.50
   7  -3   2   67.59    3.50
   7  -3   2   67.39    8.70
  -8   3  -2   12.50    1.30
  -8   3  -2   11.90    2.60
  -8   3  -2   14.80    3.00
  -8   3  -2   12.80    1.10
  -8   3  -2   15.60    1.20
  -8   3  -2   15.40    2.70
   8  -3   2   12.10    1.20
   8  -3   2   14.50    1.10
   8  -3   2   15.60    6.00
  -9   3  -2    0.10    0.50
  -9   3  -2    0.00    1.00
  -9   3  -2    2.20    2.10
  -9   3  -2    0.50    1.30
   9  -3   2   -3.00    3.90
 -10   3  -2    1.00    1.10
 -10   3  -2    1.20    0.60
 -10   3  -2   -1.10    2.00
 -10   3  -2    1.10    1.40
  10  -3   2   -1.10    4.70
 -11   3  -2    1.90    0.60
 -11   3  -2    0.10    1.10
 -11   3  -2    1.00    1.50
  11  -3   2    2.10    5.20
 -10  -2   2    3.20    2.20
 -10  -2   2    3.10    0.80
 -10  -2   2    2.20    1.50
 -10  -2   2    4.40    1.40
  -9  -2   2   24.40    1.80
  -9  -2   2   25.00    2.80
  -9  -2   2   21.90    3.40
   8   2  -2   75.79    8.40
  -8  -2   2   72.49    5.70
  -8  -2   2   79.39    4.40
  -8  -2   2   63.99    7.20
  -8  -2   2   75.79    3.90
   7   2  -2   35.50    6.00
   7   2  -2   38.40    2.10
   7   2  -2   40.70    2.30
  -7  -2   2   41.00    2.40
  -7  -2   2   40.20    5.70
  -7  -2   2   39.10    3.60
  -7  -2   2   39.50    2.80
  -7  -2   2   37.50    2.00
  -7  -2   2   37.20    2.10
   6   2  -2    4.00    1.20
   6   2  -2    5.80    1.00
   6   2  -2    9.20    3.40
   6   2  -2    6.00    0.90
   6   2  -2    5.60    1.70
  -6  -2   2    1.90    1.50
  -6  -2   2    4.70    0.90
  -6  -2   2    8.60    2.10
  -6  -2   2    6.20    2.80
  -6  -2   2    6.40    0.80
  -6  -2   2    4.70    1.00
  -6  -2   2    6.80    1.10
   5   2  -2    2.70    2.40
   5   2  -2    3.80    1.10
   5   2  -2    4.10    0.80
   5   2  -2    3.30    1.50
  -5  -2   2    4.00    2.20
  -5  -2   2    2.90    1.30
  -5  -2   2    4.10    0.70
  -5  -2   2    3.70    1.40
  -5  -2   2    4.60    1.00
  -5  -2   2    4.10    0.70
  -5  -2   2    4.40    0.90
   4   2  -2    3.20    1.20
   4   2  -2    5.40    0.90
   4   2  -2    5.00    0.80
   4   2  -2    6.10    1.10
   4   2  -2    3.40    1.00
   4   2  -2    4.10    2.30
  -4  -2   2    6.70    1.60
  -4  -2   2    3.70    1.40
  -4  -2   2    4.00    0.80
  -4  -2   2    4.20    1.00
  -4  -2   2    7.40    2.40
  -4  -2   2    4.30    0.70
  -4  -2   2    6.50    1.10
   3   2  -2  570.14   25.70
   3   2  -2  631.24   26.30
  -3  -2   2  596.24   26.40
  -3  -2   2  632.74   27.20
  -3  -2   2  648.64   26.20
   2   2  -2    0.30    0.10
  -1  -2   2 9999.00  458.65
   0   2  -2   86.69    4.10
   0   2  -2   95.69    4.00
   0   2  -2   95.29    4.50
   0   2  -2   87.89    4.20
   0   2  -2   93.59    4.00
   0  -2   2   94.99    4.10
   0  -2   2   96.79    4.50
   0  -2   2   93.49    4.30
   0  -2   2   78.59    4.10
   0  -2   2   93.09    4.00
   0  -2   2   91.59    4.00
  -1   2  -2 2216.68  133.29
   1  -2   2 2544.05  139.69
  -2   2  -2  896.91   65.99
   2  -2   2  875.31   70.09
  -3   2  -2    7.00    1.00
  -3   2  -2    9.10    1.00
  -3   2  -2    7.80    1.10
  -3   2  -2    6.40    1.00
   3  -2   2    7.20    0.90
   3  -2   2    8.10    1.10
   3  -2   2    9.40    2.90
   3  -2   2    6.70    0.90
  -4   2  -2    3.40    1.00
  -4   2  -2    3.90    0.70
  -4   2  -2    3.10    0.80
  -4   2  -2    2.20    0.80
  -4   2  -2    3.30    0.50
   4  -2   2    2.40    1.00
   4  -2   2    2.70    0.70
   4  -2   2    3.70    0.70
   4  -2   2    4.10    2.80
  -5   2  -2    5.50    0.90
  -5   2  -2    6.00    0.70
  -5   2  -2    6.00    1.40
  -5   2  -2    5.70    0.90
  -5   2  -2    7.40    1.20
   5  -2   2    4.90    3.20
  -6   2  -2    2.90    1.30
  -6   2  -2    2.60    0.60
  -6   2  -2    3.80    1.20
  -6   2  -2    1.80    1.30
  -6   2  -2    2.70    0.70
  -6   2  -2    2.80    0.60
   6  -2   2    1.90    0.60
   6  -2   2    6.70    3.80
   6  -2   2    2.80    0.60
  -7   2  -2    4.40    1.80
  -7   2  -2    3.30    0.50
  -7   2  -2    4.40    1.70
  -7   2  -2    4.20    0.60
  -7   2  -2    4.30    1.20
   7  -2   2    6.90    4.50
   7  -2   2    3.70    0.50
   7  -2   2    3.80    0.50
  -8   2  -2   55.39    4.50
  -8   2  -2   60.39    4.10
  -8   2  -2   50.49    3.70
  -8   2  -2   49.80    4.80
  -8   2  -2   56.89    2.90
   8  -2   2   71.29    9.20
  -9   2  -2    5.20    1.70
  -9   2  -2    5.30    1.40
  -9   2  -2    5.20    2.10
  -9   2  -2    4.30    0.80
   9  -2   2    2.80    4.70
 -10   2  -2    2.40    2.10
 -10   2  -2   -0.70    1.20
 -10   2  -2    3.00    0.80
 -10   2  -2    1.00    1.10
  10  -2   2    1.70    4.00
 -11   2  -2    0.90    0.70
 -11   2  -2   -0.50    1.00
 -11   2  -2    1.90    1.60
  11  -2   2    0.80    5.00
  10   1  -2   -1.60    3.90
 -10  -1   2    2.60    2.30
 -10  -1   2    3.40    1.20
 -10  -1   2    3.60    1.70
 -10  -1   2    4.60    1.00
   9   1  -2    4.10    4.20
  -9  -1   2    0.70    1.50
  -9  -1   2   -1.30    0.80
  -9  -1   2   -0.90    1.70
  -9  -1   2    0.50    0.50
   8   1  -2   76.79    3.60
   8   1  -2   93.99    9.20
  -8  -1   2   78.89    5.30
  -8  -1   2   89.99    4.70
  -8  -1   2   82.89    6.20
  -8  -1   2   89.89    4.30
   7   1  -2   77.29    3.80
   7   1  -2   80.79    4.60
   7   1  -2   78.59    8.10
   7   1  -2   80.89    3.90
  -7  -1   2   78.89    3.80
  -7  -1   2   84.49    7.10
  -7  -1   2   81.59    5.80
  -7  -1   2   83.49    4.40
   6   1  -2    2.60    0.70
   6   1  -2    3.40    0.80
   6   1  -2    3.20    2.90
   6   1  -2    3.30    1.10
  -6  -1   2    6.50    2.60
  -6  -1   2    2.50    1.30
  -6  -1   2    2.30    0.60
  -6  -1   2    3.00    0.80
  -6  -1   2    2.70    0.60
  -6  -1   2    4.40    1.00
  -6  -1   2    3.80    1.70
   5   1  -2    2.80    2.50
   5   1  -2   -0.50    1.20
   5   1  -2    1.40    0.80
   5   1  -2    1.80    0.60
  -5  -1   2    2.50    0.60
  -5  -1   2    1.30    0.50
  -5  -1   2    2.10    1.10
  -5  -1   2    1.10    0.80
  -5  -1   2    2.70    0.80
  -5  -1   2    3.30    1.40
  -5  -1   2   -1.40    1.50
   4   1  -2   41.60    3.50
   4   1  -2   41.00    2.70
   4   1  -2   43.70    2.60
   4   1  -2   42.70    2.40
   4   1  -2   46.00    4.60
  -4  -1   2   44.30    3.40
  -4  -1   2   48.00    2.50
  -4  -1   2   47.50    2.30
  -4  -1   2   51.59    3.40
  -4  -1   2   45.90    4.20
  -4  -1   2   51.59    2.70
  -4  -1   2   45.60    2.70
   3   1  -2   19.50    2.20
   3   1  -2   18.60    1.60
   3   1  -2   17.10    1.50
   3   1  -2   16.80    1.30
   3   1  -2   20.60    1.30
   3   1  -2   18.50    2.90
  -3  -1   2   22.10    1.40
  -3  -1   2   19.00    1.70
  -3  -1   2   22.40    2.70
  -3  -1   2   21.70    1.20
  -3  -1   2   20.60    1.70
  -3  -1   2   19.70    2.10
  -3  -1   2   19.70    2.10
   2   1  -2    1.50    1.10
   2   1  -2    2.40    0.50
   2   1  -2    2.40    0.60
   2   1  -2    1.00    1.40
   2   1  -2    2.00    1.00
  -2  -1   2    1.80    0.90
  -2  -1   2    2.90    0.60
  -2  -1   2    1.60    0.40
  -2  -1   2    0.90    1.30
  -2  -1   2    3.50    0.90
  -2  -1   2    2.50    0.60
  -1  -1   2 1507.25   98.19
   0   1  -2    0.00    0.30
   0   1  -2    0.20    0.20
  -1   1  -2  836.22   61.99
   1  -1   2  860.31   63.69
  -2   1  -2  108.19    4.40
  -2   1  -2   98.39    4.40
  -2   1  -2   88.89    4.40
  -2   1  -2   91.89    5.80
  -2   1  -2   90.79    4.30
   2  -1   2   94.19    4.40
   2  -1   2   90.89    4.40
   2  -1   2   95.89    4.40
   2  -1   2  112.49    6.40
  -3   1  -2    9.60    1.30
  -3   1  -2   13.50    1.20
  -3   1  -2    9.10    2.20
  -3   1  -2   10.60    1.10
  -3   1  -2    9.90    0.90
   3  -1   2   11.90    2.70
   3  -1   2    9.70    0.80
   3  -1   2    8.30    1.00
   3  -1   2    8.40    1.20
   3  -1   2    9.30    0.90
  -4   1  -2  256.07   10.50
  -4   1  -2  248.78   10.50
  -4   1  -2  251.57   10.40
  -4   1  -2  239.98   11.20
  -4   1  -2  254.27   13.10
  -4   1  -2  250.87   10.90
   4  -1   2  240.38   10.90
   4  -1   2  241.38   10.30
   4  -1   2  233.58   13.40
   4  -1   2  252.37   10.40
   4  -1   2  241.58   11.10
  -5   1  -2   58.29    2.90
  -5   1  -2   56.99    4.10
  -5   1  -2   60.79    5.30
  -5   1  -2   58.99    3.40
  -5   1  -2   58.19    3.80
  -5   1  -2   62.69    2.80
   5  -1   2   57.79    2.70
   5  -1   2   55.49    3.80
   5  -1   2   58.69    2.70
   5  -1   2   53.99    6.20
  -6   1  -2   10.10    1.50
  -6   1  -2   13.00    2.00
  -6   1  -2    8.70    2.00
  -6   1  -2    9.00    2.90
   6  -1   2    7.10    3.80
   6  -1   2   10.40    0.60
   6  -1   2   10.60    0.60
  -7   1  -2   44.30    3.30
  -7   1  -2   49.80    2.70
  -7   1  -2   42.80    3.20
  -7   1  -2   47.20    3.90
  -7   1  -2   47.30    5.40
  -7   1  -2   49.10    4.30
   7  -1   2   37.30    6.30
  -8   1  -2    2.40    1.70
  -8   1  -2    0.60    1.00
  -8   1  -2    1.20    1.50
  -8   1  -2   -0.10    0.60
  -8   1  -2   -0.50    1.00
   8  -1   2   -1.50    4.00
  -9   1  -2    3.50    1.60
  -9   1  -2    2.80    0.90
  -9   1  -2    3.90    2.10
  -9   1  -2    2.50    1.20
   9  -1   2    1.10    4.20
 -10   1  -2    4.10    1.60
 -10   1  -2    3.40    1.30
 -10   1  -2    5.70    1.10
  10  -1   2    4.00    5.30
 -11   1  -2    9.60    1.30
 -11   1  -2    9.00    2.10
 -11   1  -2    4.40    1.40
  11  -1   2   11.60    6.20
  10   0  -2   42.50    8.10
 -10   0   2   34.80    3.70
 -10   0   2   45.20    4.00
 -10   0   2   41.40    5.10
   9   0  -2   75.89    9.40
  -9   0   2   99.69    6.00
  -9   0   2   87.49    4.80
  -9   0   2   82.59    6.80
   8   0  -2  120.19    5.40
   8   0  -2  120.69   10.80
   8   0  -2  121.69    5.40
  -8   0   2  126.39    6.20
  -8   0   2  125.39    8.00
  -8   0   2  116.79    5.30
  -8   0   2  130.49    5.60
  -8   0   2  133.29    8.00
  -8   0   2  122.49    5.30
   7   0  -2    6.70    1.00
   7   0  -2    6.60    1.30
   7   0  -2    5.30    0.80
   7   0  -2    4.00    3.40
  -7   0   2    6.20    1.00
  -7   0   2    5.80    2.00
  -7   0   2    5.80    0.90
  -7   0   2    5.20    0.80
  -7   0   2    7.00    1.20
   6   0  -2   83.99    4.70
   6   0  -2   93.19    7.90
   6   0  -2   86.49    4.40
   6   0  -2   90.69    4.30
  -6   0   2   96.59    4.60
  -6   0   2   92.99    5.80
  -6   0   2   88.49    4.50
  -6   0   2   94.59    6.00
  -6   0   2   92.09    4.20
   5   0  -2    3.80    0.90
   5   0  -2    3.30    2.60
   5   0  -2    4.10    0.70
   5   0  -2    3.80    0.90
  -5   0   2    2.20    1.30
  -5   0   2    5.60    1.40
  -5   0   2    2.90    0.80
  -5   0   2    2.80    1.90
  -5   0   2    3.70    0.80
  -5   0   2    5.50    1.10
  -5   0   2    4.50    0.60
   4   0  -2  477.05   22.70
   4   0  -2  468.55   20.50
   4   0  -2  478.85   20.50
  -4   0   2  481.75   22.10
  -4   0   2  495.05   20.60
  -4   0   2  503.25   21.50
  -4   0   2  503.65   21.50
   3   0  -2    3.10    1.80
   3   0  -2    4.40    0.80
   3   0  -2    3.80    1.30
   3   0  -2    3.10    0.80
   3   0  -2    4.60    0.70
  -3   0   2    4.60    0.70
  -3   0   2    4.80    0.50
  -3   0   2    3.70    0.90
  -3   0   2    4.00    1.00
  -3   0   2    2.50    1.50
  -3   0   2    5.20    0.80
  -3   0   2    4.10    1.00
   2   0  -2   -0.10    0.10
   1   0  -2    1.30    0.80
   1   0  -2    0.90    0.70
   1   0  -2    1.20    0.40
   1   0  -2    0.40    0.50
  -1   0   2    1.40    0.60
  -1   0   2    0.70    0.50
  -1   0   2    0.90    0.60
  -1   0   2    1.20    0.60
   0   0  -2   91.69    4.10
   0   0   2   86.19    3.90
   0   0   2   89.89    3.90
  -1   0  -2   22.40    1.50
  -1   0  -2   22.70    1.20
  -1   0  -2   19.30    2.10
  -1   0  -2   22.40    1.10
   1   0   2   24.90    2.20
   1   0   2   23.40    1.20
  -2   0  -2   58.19    4.60
  -2   0  -2   54.09    2.90
  -2   0  -2   55.69    2.80
  -2   0  -2   60.49    2.70
  -2   0  -2   57.19    2.60
   2   0   2   60.99    2.80
   2   0   2   56.39    2.70
   2   0   2   53.89    2.60
   2   0   2   61.89    3.10
   2   0   2   52.39    4.40
  -3   0  -2   39.20    1.80
  -3   0  -2   37.00    2.40
  -3   0  -2   37.10    2.10
  -3   0  -2   40.10    4.20
  -3   0  -2   34.70    2.40
  -3   0  -2   38.50    1.70
   3   0   2   35.60    2.20
   3   0   2   36.30    1.80
   3   0   2   34.10    4.50
   3   0   2   36.60    2.50
   3   0   2   35.60    1.70
  -4   0  -2  270.37   12.00
  -4   0  -2  270.07   10.90
  -4   0  -2  266.67   11.30
  -4   0  -2  266.27   11.90
  -4   0  -2  251.07   13.70
  -4   0  -2  274.67   12.20
   4   0   2  248.68   10.90
   4   0   2  282.67   14.60
   4   0   2  261.27   12.00
  -5   0  -2  367.06   16.30
  -5   0  -2  350.16   15.40
  -5   0  -2  362.76   16.50
  -5   0  -2  347.57   18.30
  -5   0  -2  359.96   15.60
   5   0   2  382.36   19.30
   5   0   2  363.06   16.30
  -6   0  -2    1.10    2.00
  -6   0  -2    0.00    1.10
  -6   0  -2    1.60    1.30
  -6   0  -2    0.40    0.70
  -6   0  -2    0.80    0.90
  -6   0  -2    1.10    0.60
   6   0   2    0.20    1.00
   6   0   2   -0.90    3.00
  -7   0  -2   17.50    2.00
  -7   0  -2   10.80    3.70
  -7   0  -2   14.20    2.50
  -7   0  -2   15.20    1.50
  -7   0  -2   10.60    1.70
   7   0   2    8.50    4.10
  -8   0  -2    4.80    1.40
  -8   0  -2   -1.50    1.20
  -8   0  -2    1.20    1.70
  -8   0  -2    1.80    0.80
  -8   0  -2    4.00    1.30
   8   0   2    2.10    3.90
  -9   0  -2   24.50    2.70
  -9   0  -2   24.50    2.50
  -9   0  -2   25.70    3.70
  -9   0  -2   26.90    2.10
   9   0   2   35.30    7.50
 -10   0  -2    1.00    1.00
 -10   0  -2    0.20    1.50
 -10   0  -2   -0.60    1.10
 -10   0  -2    2.60    0.90
  10   0   2    6.30    5.40
 -11   0  -2    2.90    1.40
 -11   0  -2    0.10    1.00
 -11   0  -2    0.70    0.80
  11   0   2    6.90    5.40
  10  -1  -2  164.38   13.90
 -10   1   2  144.19    9.90
 -10   1   2  141.19    7.30
 -10   1   2  154.08    8.70
   9  -1  -2   99.19   10.70
  -9   1   2  112.19    6.70
  -9   1   2  107.39    5.50
  -9   1   2  109.29    7.60
  -9   1   2  102.39    4.60
   8  -1  -2    4.30    4.30
   8  -1  -2    8.20    1.10
   8  -1  -2    9.10    1.00
  -8   1   2    8.50    2.60
  -8   1   2    9.70    1.00
  -8   1   2    9.20    1.40
  -8   1   2    8.40    2.00
  -8   1   2   10.00    0.90
  -8   1   2    7.90    1.00
   7  -1  -2   11.10    4.10
   7  -1  -2   13.20    1.40
   7  -1  -2   13.60    1.70
   7  -1  -2   12.20    1.30
  -7   1   2   13.50    1.60
  -7   1   2   13.60    1.50
  -7   1   2   13.90    1.10
  -7   1   2   12.10    1.20
  -7   1   2   17.80    2.90
  -7   1   2   12.00    2.10
   6  -1  -2    1.90    2.90
   6  -1  -2    1.10    0.60
   6  -1  -2    1.20    0.80
   6  -1  -2   -0.60    0.70
  -6   1   2    1.10    1.30
  -6   1   2    0.30    0.60
  -6   1   2    0.70    0.70
  -6   1   2    2.10    1.30
  -6   1   2    0.30    0.40
   5  -1  -2   10.20    1.20
   5  -1  -2   11.70    1.20
   5  -1  -2    8.50    1.20
   5  -1  -2    9.00    3.20
  -5   1   2    8.80    1.80
  -5   1   2    9.10    0.80
  -5   1   2   10.50    1.80
  -5   1   2   12.00    1.50
  -5   1   2   11.30    1.10
   4  -1  -2   31.40    1.90
   4  -1  -2   29.30    4.20
   4  -1  -2   27.00    1.90
   4  -1  -2   27.60    2.10
  -4   1   2   29.70    2.20
  -4   1   2   30.20    1.80
  -4   1   2   29.90    2.80
  -4   1   2   28.10    1.90
  -4   1   2   29.90    1.50
  -4   1   2   32.10    2.60
   3  -1  -2   86.89    4.30
   3  -1  -2   82.39    4.10
   3  -1  -2   89.09    4.10
   3  -1  -2   88.59    5.80
  -3   1   2   89.79    4.40
  -3   1   2   87.89    3.60
  -3   1   2   83.59    4.80
  -3   1   2   90.69    4.00
  -3   1   2   84.49    4.10
   2  -1  -2  355.76   17.00
  -2   1   2  387.96   16.20
   1  -1  -2   22.70    1.20
   1  -1  -2   20.90    1.40
   1  -1  -2   19.50    1.70
   1  -1  -2   17.30    1.00
  -1   1   2   21.50    1.50
  -1   1   2   19.40    1.20
  -1   1   2   22.30    1.70
   0  -1  -2    0.40    0.40
  -1  -1  -2   21.70    2.30
  -1  -1  -2   23.20    1.30
  -1  -1  -2   22.50    1.20
  -1  -1  -2   21.60    1.00
  -1  -1  -2   20.30    1.40
   1   1   2   20.00    1.30
   1   1   2   22.90    1.00
  -2  -1  -2 1817.62   99.09
   2   1   2 1867.51   98.39
  -3  -1  -2  123.49    7.60
  -3  -1  -2  130.79    5.10
  -3  -1  -2  102.59    5.60
  -3  -1  -2  122.79    5.00
  -3  -1  -2  117.39    5.80
  -3  -1  -2  122.69    5.30
  -3  -1  -2  120.49    5.90
   3   1   2  118.99    5.00
   3   1   2  110.99    5.20
   3   1   2  126.49    7.60
   3   1   2  115.69    5.90
  -4  -1  -2  106.69    5.50
  -4  -1  -2  109.99    4.90
  -4  -1  -2  106.49    5.70
  -4  -1  -2  102.89    7.50
  -4  -1  -2   85.39    5.40
   4   1   2  110.09    5.70
   4   1   2  110.79    7.90
  -5  -1  -2   45.20    2.60
  -5  -1  -2   45.60    5.30
  -5  -1  -2   40.50    2.90
  -5  -1  -2   50.79    3.60
  -5  -1  -2   44.70    2.70
  -5  -1  -2   48.60    3.30
   5   1   2   39.00    3.30
   5   1   2   46.10    5.30
  -6  -1  -2   80.29    5.20
  -6  -1  -2   82.59    4.30
  -6  -1  -2   73.79    5.00
  -6  -1  -2   77.49    4.10
  -6  -1  -2   73.69    7.00
  -6  -1  -2   80.09    4.50
   6   1   2   86.59    5.30
   6   1   2   82.09    8.10
  -7  -1  -2    5.00    1.30
  -7  -1  -2    7.70    1.20
  -7  -1  -2    8.00    1.80
  -7  -1  -2    1.70    1.60
  -7  -1  -2    4.40    1.20
  -7  -1  -2    8.10    3.40
   7   1   2    7.00    4.00
   7   1   2    8.70    2.20
  -8  -1  -2  150.48    7.90
  -8  -1  -2  164.48    7.60
  -8  -1  -2  172.48    9.30
  -8  -1  -2  158.18    7.90
   8   1   2  135.69   12.50
  -9  -1  -2    0.00    1.00
  -9  -1  -2    0.80    1.20
  -9  -1  -2    0.00    0.80
  -9  -1  -2   -3.40    1.20
   9   1   2    5.00    4.40
 -10  -1  -2   42.80    3.50
 -10  -1  -2   42.50    3.30
 -10  -1  -2   42.00    3.00
 -10  -1  -2   42.20    4.80
  10   1   2   38.20    8.30
 -11  -1  -2   -0.40    0.90
 -11  -1  -2    2.40    1.40
 -11  -1  -2    0.10    1.90
 -11  -1  -2   -0.50    0.80
  11   1   2   -5.10    4.40
  10  -2  -2   21.70    6.90
 -10   2   2   23.40    3.40
 -10   2   2   21.90    4.00
 -10   2   2   22.40    2.10
   9  -2  -2  108.99   11.10
   9  -2  -2  110.29    4.90
   9  -2  -2  105.49    4.90
  -9   2   2  100.79    7.70
  -9   2   2  111.19    5.50
  -9   2   2  104.19    4.80
  -9   2   2  104.29    4.70
  -9   2   2  117.69    6.90
   8  -2  -2  190.68    8.00
   8  -2  -2  176.38   13.70
   8  -2  -2  173.68    8.10
  -8   2   2  179.38    7.60
  -8   2   2  190.78    8.30
  -8   2   2  177.28    8.20
  -8   2   2  162.88   10.20
  -8   2   2  166.88    7.60
  -8   2   2  184.58    8.00
  -8   2   2  177.48    9.40
   7  -2  -2    0.60    0.90
   7  -2  -2    0.60    0.90
   7  -2  -2    0.90    3.10
   7  -2  -2    1.70    0.80
  -7   2   2   -0.60    1.00
  -7   2   2    1.10    0.40
  -7   2   2    2.00    0.80
  -7   2   2    2.20    0.80
  -7   2   2    1.40    1.10
  -7   2   2   -1.20    1.50
   6  -2  -2   28.20    1.90
   6  -2  -2   20.50    4.50
   6  -2  -2   24.40    1.90
   6  -2  -2   22.80    1.90
  -6   2   2   25.60    2.90
  -6   2   2   21.50    1.40
  -6   2   2   23.80    1.80
  -6   2   2   26.60    1.80
  -6   2   2   23.50    2.60
  -6   2   2   22.20    2.70
  -6   2   2   23.90    2.20
   5  -2  -2   44.70    2.60
   5  -2  -2   47.30    2.70
   5  -2  -2   39.50    5.10
   5  -2  -2   44.60    2.80
  -5   2   2   49.10    2.50
  -5   2   2   44.90    2.60
  -5   2   2   45.20    2.20
  -5   2   2   46.10    3.00
  -5   2   2   44.30    3.40
  -5   2   2   46.20    3.80
   4  -2  -2    4.80    0.90
   4  -2  -2    5.30    1.10
   4  -2  -2    6.00    0.80
   4  -2  -2    4.60    2.60
  -4   2   2    5.00    1.60
  -4   2   2    5.70    0.50
  -4   2   2    6.40    1.30
  -4   2   2    7.10    0.80
  -4   2   2    5.60    0.60
   3  -2  -2   27.00    1.60
   3  -2  -2   24.20    3.30
   3  -2  -2   29.10    1.80
  -3   2   2   27.50    1.60
  -3   2   2   26.10    1.90
  -3   2   2   27.60    2.20
  -3   2   2   25.80    2.30
  -3   2   2   28.90    1.20
   2  -2  -2    0.40    0.60
   2  -2  -2    0.40    0.40
  -2   2   2    0.00    0.40
  -2   2   2   -0.10    0.80
  -2   2   2    0.20    0.50
  -2   2   2    0.10    0.20
   1  -2  -2   20.10    1.10
   1  -2  -2   21.00    1.30
   1  -2  -2   19.80    1.40
   1  -2  -2   23.10    1.90
  -1   2   2   22.10    1.70
  -1   2   2   21.50    1.20
  -1   2   2   18.20    1.30
  -1   2   2   18.80    1.60
   0  -2  -2   20.90    1.30
   0  -2  -2   19.70    1.70
   0  -2  -2   21.60    1.50
   0   2   2   24.90    1.70
   0   2   2   18.40    1.40
   0   2   2   20.00    1.30
  -1  -2  -2  411.76   44.10
   1   2   2  508.65   47.20
  -2  -2  -2   26.70    1.50
  -2  -2  -2   29.70    1.70
  -2  -2  -2   27.40    1.30
  -2  -2  -2   24.50    1.90
  -2  -2  -2   28.70    1.80
  -2  -2  -2   29.60    2.10
  -2  -2  -2   27.10    3.60
   2   2   2   27.00    1.80
   2   2   2   20.50    1.90
   2   2   2   25.70    1.60
   2   2   2   27.80    2.00
   2   2   2   26.00    1.30
  -3  -2  -2   26.30    1.50
  -3  -2  -2   23.80    1.90
  -3  -2  -2   25.50    2.10
  -3  -2  -2   28.30    4.00
  -3  -2  -2   25.70    2.10
  -3  -2  -2   28.50    1.40
  -3  -2  -2   26.40    1.40
   3   2   2   24.40    2.20
   3   2   2   27.10    2.40
   3   2   2   25.00    1.40
   3   2   2   28.60    3.60
   3   2   2   25.40    1.50
  -4  -2  -2  326.77   17.00
  -4  -2  -2  341.27   14.20
  -4  -2  -2  357.36   13.70
  -4  -2  -2  308.17   14.60
  -4  -2  -2  342.27   13.70
  -4  -2  -2  348.57   15.10
  -4  -2  -2  343.37   15.00
   4   2   2  321.97   13.80
   4   2   2  329.27   15.00
   4   2   2  344.77   15.20
   4   2   2  351.66   17.20
   4   2   2  309.17   13.80
  -5  -2  -2   30.00    2.10
  -5  -2  -2   33.60    5.10
  -5  -2  -2   34.00    2.70
  -5  -2  -2   28.00    2.70
  -5  -2  -2   29.80    2.00
  -5  -2  -2   28.10    2.40
   5   2   2   31.50    5.20
   5   2   2   30.20    3.00
   5   2   2   32.20    2.70
  -6  -2  -2    8.60    1.30
  -6  -2  -2    9.50    1.50
  -6  -2  -2   10.50    2.10
  -6  -2  -2   10.80    3.50
  -6  -2  -2    8.40    1.30
  -6  -2  -2    9.00    1.90
   6   2   2    9.50    3.90
   6   2   2    7.30    2.00
  -7  -2  -2    2.00    1.00
  -7  -2  -2    2.50    1.60
  -7  -2  -2   -0.10    2.60
  -7  -2  -2    0.50    1.00
  -7  -2  -2    3.40    1.60
  -7  -2  -2    1.60    1.00
   7   2   2    1.70    2.70
   7   2   2    2.00    1.40
  -8  -2  -2   13.20    2.60
  -8  -2  -2   11.80    1.80
  -8  -2  -2   11.40    1.90
  -8  -2  -2   10.80    1.50
   8   2   2   11.80    2.60
   8   2   2    9.50    5.20
  -9  -2  -2    0.90    0.90
  -9  -2  -2   -0.10    1.00
  -9  -2  -2    1.00    1.10
  -9  -2  -2    1.80    1.70
   9   2   2    4.10    4.60
 -10  -2  -2   18.40    2.40
 -10  -2  -2   15.70    3.50
 -10  -2  -2   21.90    2.20
 -10  -2  -2   17.40    3.40
  10   2   2   24.40    7.00
 -11  -2  -2    0.80    0.90
 -11  -2  -2    2.60    2.50
 -11  -2  -2    0.70    1.10
 -11  -2  -2   -0.30    1.10
  10  -3  -2   10.30    5.40
 -10   3   2    2.90    2.10
 -10   3   2    9.30    3.10
 -10   3   2   10.50    1.50
   9  -3  -2   29.90    2.10
   9  -3  -2   23.60    6.70
   9  -3  -2   29.20    2.00
  -9   3   2   33.70    2.40
  -9   3   2   30.10    3.20
  -9   3   2   32.30    4.00
   8  -3  -2   16.40    1.70
   8  -3  -2   23.10    5.90
   8  -3  -2   18.10    1.70
  -8   3   2   14.50    1.60
  -8   3   2   18.60    2.80
  -8   3   2   12.20    3.00
  -8   3   2   15.30    1.70
  -8   3   2   18.90    2.00
  -8   3   2   18.00    0.90
  -8   3   2   15.80    0.90
   7  -3  -2   17.20    1.70
   7  -3  -2    5.10    4.10
   7  -3  -2   10.60    1.40
   7  -3  -2   12.50    1.50
  -7   3   2   11.80    0.90
  -7   3   2   12.20    0.90
  -7   3   2   12.00    1.50
  -7   3   2   13.40    1.90
  -7   3   2   12.10    1.40
  -7   3   2   14.30    2.80
   6  -3  -2    7.10    1.10
   6  -3  -2    6.80    1.20
   6  -3  -2    6.20    1.30
   6  -3  -2    8.80    3.60
  -6   3   2    7.40    2.00
  -6   3   2    7.10    1.90
  -6   3   2    7.80    1.30
  -6   3   2    8.20    1.60
  -6   3   2    6.20    0.70
  -6   3   2    8.40    1.00
  -6   3   2    4.70    1.40
  -6   3   2    6.60    0.70
   5  -3  -2    0.60    0.70
   5  -3  -2   -0.30    0.50
   5  -3  -2   -0.60    0.80
   5  -3  -2    1.70    2.60
  -5   3   2   -0.10    1.00
  -5   3   2    0.80    1.30
  -5   3   2   -0.10    1.00
  -5   3   2    0.60    0.80
  -5   3   2    0.40    0.30
  -5   3   2   -0.90    1.00
  -5   3   2   -0.20    0.50
   4  -3  -2    4.00    0.70
   4  -3  -2    4.80    2.40
   4  -3  -2    5.80    1.20
   4  -3  -2    5.80    1.10
  -4   3   2    5.50    1.30
  -4   3   2    7.00    0.90
  -4   3   2    5.50    1.00
  -4   3   2    7.30    0.60
   3  -3  -2   66.09    3.10
   3  -3  -2   64.69    3.50
  -3   3   2   64.69    3.70
  -3   3   2   65.09    3.20
  -3   3   2   66.19    2.90
   2  -3  -2  165.98    7.00
   2  -3  -2  151.38    7.00
   2  -3  -2  152.48    6.50
   2  -3  -2  140.49    6.40
  -2   3   2  144.99    6.60
  -2   3   2  154.18    6.40
  -2   3   2  147.89    7.10
   1  -3  -2    7.40    0.70
   1  -3  -2    6.20    0.80
   1  -3  -2    5.20    1.00
   1  -3  -2    6.80    1.00
  -1   3   2    6.70    1.00
  -1   3   2    7.20    1.10
  -1   3   2    6.00    0.70
   0  -3  -2  215.58    9.90
   0  -3  -2  226.08    9.70
   0  -3  -2  240.48    9.60
   0   3   2  217.78    9.80
   0   3   2  220.28    9.60
  -1  -3  -2   87.59    4.30
  -1  -3  -2   91.19    4.40
  -1  -3  -2   93.89    4.50
   1   3   2   83.89    4.40
   1   3   2  100.79    4.50
   1   3   2   88.69    4.40
  -2  -3  -2   57.09    2.70
  -2  -3  -2   54.99    2.90
  -2  -3  -2   54.79    3.00
  -2  -3  -2   54.29    3.00
   2   3   2   51.29    2.80
   2   3   2   52.29    3.10
   2   3   2   54.49    3.30
   2   3   2   52.09    2.90
  -3  -3  -2  392.16   15.90
  -3  -3  -2  382.76   18.50
  -3  -3  -2  373.96   16.60
  -3  -3  -2  370.96   16.50
   3   3   2  382.36   15.90
   3   3   2  392.56   16.00
   3   3   2  403.16   16.90
   3   3   2  334.57   16.40
   3   3   2  403.46   16.80
  -4  -3  -2   52.09    3.30
  -4  -3  -2   46.60    5.30
  -4  -3  -2   48.10    2.50
  -4  -3  -2   51.99    3.40
  -4  -3  -2   48.60    2.30
  -4  -3  -2   51.69    2.40
  -4  -3  -2   51.79    3.20
   4   3   2   52.49    3.50
   4   3   2   46.10    2.40
   4   3   2   47.00    3.60
   4   3   2   48.50    2.50
  -5  -3  -2   18.70    0.80
  -5  -3  -2   20.50    2.40
  -5  -3  -2   19.40    1.80
  -5  -3  -2   18.70    0.80
  -5  -3  -2   26.20    4.30
  -5  -3  -2   20.10    2.00
  -5  -3  -2   17.20    1.50
  -5  -3  -2   18.30    2.20
   5   3   2   19.30    2.40
   5   3   2   17.60    2.60
   5   3   2   17.60    1.00
   5   3   2   18.50    1.00
  -6  -3  -2   41.50    3.60
  -6  -3  -2   49.20    3.70
  -6  -3  -2   38.80    5.00
  -6  -3  -2   52.59    3.30
  -6  -3  -2   40.80    2.90
  -6  -3  -2   45.70    2.80
   6   3   2   42.30    3.90
   6   3   2   46.20    3.90
   6   3   2   50.09    6.40
  -7  -3  -2   43.50    3.30
  -7  -3  -2   48.50    2.90
  -7  -3  -2   33.80    6.10
  -7  -3  -2   37.90    3.80
  -7  -3  -2   45.50    3.90
  -7  -3  -2   42.70    3.00
   7   3   2   51.29    4.50
   7   3   2   36.50    6.60
  -8  -3  -2   20.30    3.00
  -8  -3  -2   21.00    2.10
  -8  -3  -2   19.80    2.10
  -8  -3  -2   21.40    2.40
   8   3   2   20.00    3.30
   8   3   2   26.50    5.50
  -9  -3  -2    1.20    1.60
  -9  -3  -2    0.30    1.10
  -9  -3  -2    0.00    1.00
  -9  -3  -2   -0.30    0.80
   9   3   2    2.80    1.80
 -10  -3  -2   31.50    2.70
 -10  -3  -2   25.90    3.80
 -10  -3  -2   29.00    2.80
 -10  -3  -2   32.30    2.90
 -11  -3  -2    9.30    1.70
 -11  -3  -2    6.00    2.60
 -11  -3  -2   10.20    1.90
 -11  -3  -2    7.20    1.90
  10  -4  -2   18.80    1.50
  10  -4  -2   11.80    5.80
  10  -4  -2   17.90    1.50
 -10   4   2   14.30    1.80
   9  -4  -2    2.60    0.90
   9  -4  -2    5.70    5.00
   9  -4  -2    4.20    1.00
  -9   4   2    3.00    1.00
  -9   4   2    3.30    2.90
  -9   4   2    3.20    1.60
  -9   4   2    4.90    1.20
  -9   4   2    1.70    1.10
   8  -4  -2   -1.10    3.50
   8  -4  -2    1.70    1.00
   8  -4  -2    0.30    0.90
  -8   4   2    0.50    1.00
  -8   4   2   -1.10    1.50
  -8   4   2    0.10    0.20
  -8   4   2    1.40    0.80
  -8   4   2   -0.10    0.20
  -8   4   2    2.60    1.70
  -8   4   2    0.30    1.20
   7  -4  -2   11.20    4.50
   7  -4  -2   13.00    1.60
   7  -4  -2   11.40    1.40
   7  -4  -2   11.80    1.70
  -7   4   2   10.80    0.90
  -7   4   2   11.60    1.60
  -7   4   2   12.10    0.80
  -7   4   2   12.80    2.30
  -7   4   2   11.30    1.30
  -7   4   2   12.30    2.60
   6  -4  -2   53.59    3.50
   6  -4  -2   52.19    3.00
   6  -4  -2   54.39    6.90
  -6   4   2   60.89    4.10
  -6   4   2   46.50    4.50
  -6   4   2   55.49    2.60
  -6   4   2   56.69    3.00
  -6   4   2   54.69    4.20
  -6   4   2   55.09    3.70
  -6   4   2   55.39    3.40
   5  -4  -2    9.30    1.00
   5  -4  -2   11.10    1.50
   5  -4  -2    7.50    1.40
   5  -4  -2    9.10    3.20
  -5   4   2    6.90    1.20
  -5   4   2    7.60    1.30
  -5   4   2    7.70    1.50
  -5   4   2    8.60    0.70
  -5   4   2    6.40    1.60
   4  -4  -2  418.16   18.00
   4  -4  -2  374.96   17.60
  -4   4   2  423.56   18.40
  -4   4   2  427.56   17.60
  -4   4   2  451.25   17.40
  -4   4   2  419.16   18.00
  -4   4   2  422.06   18.30
   3  -4  -2  302.47   13.00
   3  -4  -2  317.47   13.60
  -3   4   2  323.77   13.00
  -3   4   2  301.07   13.50
  -3   4   2  303.07   13.80
  -3   4   2  318.37   13.80
   2  -4  -2   19.90    2.00
   2  -4  -2   20.60    1.30
   2  -4  -2   22.30    1.70
   2  -4  -2   20.40    1.30
  -2   4   2   21.40    2.10
  -2   4   2   21.80    1.30
  -2   4   2   20.60    1.80
  -2   4   2   21.00    1.90
   1  -4  -2   14.30    1.50
   1  -4  -2   14.20    1.40
   1  -4  -2   14.80    1.10
  -1   4   2   12.90    1.40
  -1   4   2   15.20    1.20
  -1   4   2   13.10    1.50
  -1   4   2   11.70    1.30
   0  -4  -2    9.40    1.20
   0  -4  -2   10.40    1.10
   0  -4  -2   11.70    1.40
   0   4   2    7.40    1.00
   0   4   2   10.00    1.00
   0   4   2    9.40    1.20
   0   4   2   10.30    1.30
  -1  -4  -2  130.69    6.10
  -1  -4  -2  129.39    5.90
  -1  -4  -2  125.29    6.00
   1   4   2  139.79    6.20
   1   4   2  127.39    5.50
   1   4   2  130.29    6.00
   1   4   2  123.49    6.00
   1   4   2  130.39    6.20
  -2  -4  -2  165.08    7.70
  -2  -4  -2  175.18    7.90
  -2  -4  -2  170.68    7.50
   2   4   2  168.18    7.90
   2   4   2  165.98    7.50
   2   4   2  154.98    7.60
  -3  -4  -2  229.28   10.30
  -3  -4  -2  230.78   10.60
  -3  -4  -2  234.88    9.50
  -3  -4  -2  231.88    9.90
  -3  -4  -2  250.37   10.00
   3   4   2  224.58   10.40
   3   4   2  234.88   10.00
   3   4   2  239.88   10.90
   3   4   2  199.58   10.30
   3   4   2  220.08    9.90
  -4  -4  -2  421.06   17.00
  -4  -4  -2  410.46   17.00
  -4  -4  -2  430.66   17.70
  -4  -4  -2  404.06   20.20
  -4  -4  -2  410.16   18.10
  -4  -4  -2  416.26   16.80
   4   4   2  405.56   17.10
   4   4   2  396.26   17.00
   4   4   2  414.76   18.00
   4   4   2  386.66   18.20
   4   4   2  358.06   17.60
  -5  -4  -2   66.59    3.90
  -5  -4  -2   68.49    3.20
  -5  -4  -2   70.79    6.30
  -5  -4  -2   70.69    3.20
  -5  -4  -2   68.19    4.50
  -5  -4  -2   68.19    3.40
  -5  -4  -2   73.49    4.10
   5   4   2   67.29    4.50
   5   4   2   65.69    3.30
   5   4   2   68.89    3.30
   5   4   2   68.49    4.70
  -6  -4  -2  178.78    7.80
  -6  -4  -2  178.88    8.40
  -6  -4  -2  178.88    8.30
  -6  -4  -2  155.88    9.80
  -6  -4  -2  154.88   11.50
   6   4   2  164.68    7.10
   6   4   2  171.98    9.20
   6   4   2  168.38    7.10
   6   4   2  170.08    9.40
  -7  -4  -2   61.49    3.50
  -7  -4  -2   64.89    4.50
  -7  -4  -2   64.49    3.90
  -7  -4  -2   56.49    7.00
  -7  -4  -2   60.39    4.00
  -7  -4  -2   55.09    4.60
   7   4   2   55.89    4.70
   7   4   2   62.19    4.70
  -8  -4  -2    2.20    1.20
  -8  -4  -2   -0.10    1.00
  -8  -4  -2    2.30    1.30
  -8  -4  -2    2.90    1.20
   8   4   2    2.60    2.10
  -9  -4  -2   42.00    3.30
  -9  -4  -2   42.70    3.20
  -9  -4  -2   40.00    3.00
   9   4   2   42.90    4.80
 -10  -4  -2    1.70    1.30
 -10  -4  -2    3.00    1.30
 -10  -4  -2    3.90    1.30
 -11  -4  -2   35.50    3.00
 -11  -4  -2   33.50    3.00
 -11  -4  -2   28.60    2.90
  10  -5  -2   93.99   11.10
  10  -5  -2   73.79    4.60
 -10   5   2   78.59    5.90
   9  -5  -2   27.80    2.40
   9  -5  -2   30.90    7.40
   9  -5  -2   33.10    2.40
  -9   5   2   28.30    2.80
  -9   5   2   26.90    3.20
  -9   5   2   29.20    4.50
  -9   5   2   28.50    2.50
   8  -5  -2    9.60    5.00
   8  -5  -2   12.80    1.70
   8  -5  -2   12.70    1.80
  -8   5   2    9.10    0.60
  -8   5   2   12.90    2.10
  -8   5   2    9.30    2.20
  -8   5   2   10.20    1.30
  -8   5   2   11.40    1.70
  -8   5   2    8.60    2.70
  -8   5   2   11.10    0.60
   7  -5  -2   15.90    1.50
   7  -5  -2   14.10    5.80
   7  -5  -2   19.70    1.90
  -7   5   2   16.70    2.10
  -7   5   2   18.90    2.50
  -7   5   2   17.50    1.10
  -7   5   2   23.90    3.50
  -7   5   2   15.60    1.30
  -7   5   2   16.90    2.60
  -7   5   2   15.10    1.50
   6  -5  -2   33.40    2.80
   6  -5  -2   33.00    2.50
   6  -5  -2   29.90    5.80
   6  -5  -2   33.70    2.10
  -6   5   2   31.70    2.90
  -6   5   2   32.80    3.10
  -6   5   2   36.60    2.70
  -6   5   2   34.30    2.30
  -6   5   2   35.70    3.30
  -6   5   2   34.30    1.80
  -6   5   2   32.90    3.40
   5  -5  -2   18.50    1.30
   5  -5  -2   19.00    1.80
   5  -5  -2   14.70    1.80
   5  -5  -2   13.10    3.80
  -5   5   2   17.60    1.90
  -5   5   2   17.80    2.10
  -5   5   2   22.40    2.30
  -5   5   2   20.30    1.30
   4  -5  -2    0.50    0.80
  -4   5   2    0.60    1.10
  -4   5   2    0.40    0.90
  -4   5   2   -0.10    0.40
  -4   5   2    0.20    1.00
   3  -5  -2   37.80    2.60
   3  -5  -2   32.10    2.60
   3  -5  -2   34.90    1.90
  -3   5   2   37.00    2.00
  -3   5   2   32.90    2.40
  -3   5   2   36.40    2.60
  -3   5   2   41.60    3.00
   2  -5  -2   47.80    2.50
   2  -5  -2   48.50    2.90
   2  -5  -2   41.90    2.90
   2  -5  -2   42.80    2.40
  -2   5   2   47.50    3.10
  -2   5   2   47.30    3.00
  -2   5   2   49.90    2.90
  -2   5   2   48.90    2.50
   1  -5  -2  115.59    5.40
   1  -5  -2   98.39    5.40
   1  -5  -2  115.69    5.00
  -1   5   2  112.89    5.60
  -1   5   2   93.09    5.60
  -1   5   2  104.09    5.30
  -1   5   2  114.09    5.60
   0  -5  -2   15.20    1.40
   0  -5  -2   12.80    1.50
   0   5   2   14.70    1.30
   0   5   2   17.60    1.50
   0   5   2   15.50    1.40
   0   5   2   16.10    2.20
  -1  -5  -2  261.27   11.50
  -1  -5  -2  254.27   11.70
   1   5   2  263.47   11.60
   1   5   2  256.67   11.50
   1   5   2  273.07   11.50
   1   5   2  251.87   11.00
   1   5   2  274.07   11.70
  -2  -5  -2  186.88    8.20
  -2  -5  -2  187.88    8.20
  -2  -5  -2  177.08    8.30
   2   5   2  175.38    8.30
   2   5   2  179.68    8.60
   2   5   2  170.18    7.40
   2   5   2  182.98    8.20
   2   5   2  173.98    8.10
  -4  -5  -2   18.70    1.80
  -4  -5  -2   22.50    1.60
  -4  -5  -2   22.20    1.60
  -4  -5  -2   22.40    3.90
  -4  -5  -2   21.50    1.20
  -4  -5  -2   19.40    2.30
   4   5   2   19.20    1.60
   4   5   2   20.00    1.70
   4   5   2   19.70    2.00
   4   5   2   20.70    2.40
   4   5   2   19.00    2.20
  -5  -5  -2  229.08   13.70
  -5  -5  -2  228.98    9.60
  -5  -5  -2  231.98    9.70
  -5  -5  -2  224.48   11.10
  -5  -5  -2  227.18   10.50
  -5  -5  -2  219.38   10.40
  -5  -5  -2  235.28    9.70
   5   5   2  219.38   10.90
   5   5   2  223.98    9.80
   5   5   2  200.58   10.50
   5   5   2  216.78   10.10
   5   5   2  232.38   11.40
  -6  -5  -2    0.60    1.00
  -6  -5  -2    1.10    0.50
  -6  -5  -2    0.00    0.40
  -6  -5  -2   -0.30    0.90
  -6  -5  -2    0.40    0.60
  -6  -5  -2   -0.20    2.70
  -6  -5  -2    0.40    1.40
   6   5   2    1.30    1.20
   6   5   2    0.50    0.60
   6   5   2    0.20    0.60
   6   5   2    2.30    1.50
  -7  -5  -2    0.80    0.80
  -7  -5  -2    0.20    2.30
  -7  -5  -2    2.30    1.20
  -7  -5  -2    1.00    1.00
   7   5   2    1.90    1.40
   7   5   2    1.80    1.60
  -8  -5  -2   15.50    1.80
  -8  -5  -2   15.80    2.20
  -8  -5  -2   18.70    2.40
   8   5   2   15.40    3.30
   8   5   2   14.60    3.00
  -9  -5  -2    2.20    1.40
  -9  -5  -2    4.00    1.20
  -9  -5  -2    4.20    1.40
   9   5   2    3.70    2.50
 -10  -5  -2    2.80    1.30
 -10  -5  -2    1.60    1.60
 -10  -5  -2    3.70    1.30
  10   5   2    5.90    2.60
 -11  -5  -2   16.70    2.40
 -11  -5  -2   23.40    2.60
   9  -6  -2   -1.60    4.00
   9  -6  -2   -0.90    1.00
   9  -6  -2    0.90    1.00
  -9   6   2    0.40    1.20
  -9   6   2    0.50    2.10
  -9   6   2    2.80    1.30
  -9   6   2    2.30    1.50
   8  -6  -2    3.50    1.30
   8  -6  -2    8.00    4.90
   8  -6  -2    1.80    1.20
  -8   6   2    2.20    1.80
  -8   6   2    3.60    1.50
  -8   6   2    2.30    1.50
  -8   6   2    2.00    0.40
  -8   6   2    2.60    1.30
  -8   6   2    2.70    0.40
   7  -6  -2    1.30    1.20
   7  -6  -2   -0.40    0.90
   7  -6  -2   -2.10    3.20
   7  -6  -2   -0.10    0.50
  -7   6   2    0.00    0.90
  -7   6   2    0.30    0.50
  -7   6   2   -1.90    1.00
  -7   6   2    0.90    1.50
  -7   6   2    0.70    1.20
   6  -6  -2    2.40    1.10
   6  -6  -2    2.70    0.70
   6  -6  -2    2.90    1.20
   6  -6  -2   -3.10    2.90
  -6   6   2    2.50    1.60
  -6   6   2    1.90    1.40
   5  -6  -2   -0.10    0.40
   5  -6  -2    0.30    0.90
   5  -6  -2   -0.30    0.20
  -5   6   2    0.40    1.10
  -5   6   2    0.10    1.10
  -5   6   2   -0.20    0.50
  -5   6   2    1.20    1.00
   4  -6  -2  111.59    6.00
   4  -6  -2  118.69    6.10
  -4   6   2  111.99    6.10
  -4   6   2  106.69    6.20
  -4   6   2  121.69    5.30
  -4   6   2  120.59    6.10
   3  -6  -2    8.50    1.50
   3  -6  -2    9.60    1.40
  -3   6   2   11.40    1.70
  -3   6   2    8.80    1.50
  -3   6   2   10.30    1.60
  -3   6   2    8.80    1.10
   2  -6  -2  232.18    9.80
   2  -6  -2  214.78   10.40
   2  -6  -2  226.38   10.40
  -2   6   2  223.48   10.20
  -2   6   2  230.68   10.40
  -2   6   2  209.88   10.50
  -2   6   2  228.28    9.80
   1  -6  -2   86.79    4.70
   1  -6  -2   88.99    4.90
   1  -6  -2   82.09    4.40
  -1   6   2   83.99    4.30
  -1   6   2   88.69    4.40
  -1   6   2   81.59    4.80
  -1   6   2   94.59    4.80
   0  -6  -2    1.00    0.90
   0  -6  -2    1.00    0.60
   0   6   2    1.70    0.90
   0   6   2    0.70    0.60
   0   6   2    0.80    0.90
   0   6   2    0.90    0.80
  -1  -6  -2  140.99    6.20
  -1  -6  -2  123.69    6.50
   1   6   2  138.19    6.50
   1   6   2  137.89    6.60
   1   6   2  130.79    6.50
   1   6   2  125.79    6.30
   1   6   2  125.49    5.80
  -2  -6  -2  174.38    7.30
  -2  -6  -2  176.88    8.10
  -2  -6  -2  185.88    8.20
   2   6   2  171.48    8.10
   2   6   2  174.58    8.20
   2   6   2  167.78    8.20
   2   6   2  166.58    7.20
   2   6   2  176.78    8.60
  -3  -6  -2   25.00    2.20
  -3  -6  -2   24.00    2.00
  -3  -6  -2   23.80    2.30
  -3  -6  -2   23.70    1.10
   3   6   2   20.30    2.30
   3   6   2   27.20    2.60
   3   6   2   25.60    2.10
  -4  -6  -2  146.79    6.00
  -4  -6  -2  142.59    7.50
  -4  -6  -2  150.38    7.10
  -4  -6  -2  148.59    6.70
   4   6   2  140.49    7.30
   4   6   2  142.59    7.30
   4   6   2  133.79    7.80
   4   6   2  146.49    6.90
   4   6   2  131.89    6.70
  -5  -6  -2   46.70    2.40
  -5  -6  -2   47.00    3.30
  -5  -6  -2   43.10    5.70
  -5  -6  -2   50.69    2.80
  -5  -6  -2   45.60    2.70
  -5  -6  -2   46.20    3.80
  -5  -6  -2   45.40    3.30
   5   6   2   49.90    4.00
   5   6   2   47.00    2.80
   5   6   2   47.40    2.90
   5   6   2   47.20    3.50
   5   6   2   45.60    3.60
  -6  -6  -2   24.40    2.40
  -6  -6  -2   22.10    1.60
  -6  -6  -2   24.50    1.60
  -6  -6  -2   29.30    2.90
  -6  -6  -2   28.60    5.40
  -6  -6  -2   23.30    1.70
  -6  -6  -2   22.90    2.20
   6   6   2   17.90    2.50
   6   6   2   25.10    1.90
   6   6   2   24.80    3.20
   6   6   2   25.40    1.90
   6   6   2   21.60    3.10
  -7  -6  -2   23.30    1.40
  -7  -6  -2   24.50    1.40
  -7  -6  -2   24.40    1.80
  -7  -6  -2   23.90    2.50
  -7  -6  -2   24.10    2.50
   7   6   2   26.80    3.20
   7   6   2   23.70    1.70
   7   6   2   22.00    3.30
   7   6   2   22.60    1.70
  -8  -6  -2   32.30    2.90
  -8  -6  -2   30.20    2.30
   8   6   2   25.90    3.90
   8   6   2   28.90    3.90
  -9  -6  -2   14.90    2.30
  -9  -6  -2   21.40    2.50
  -9  -6  -2   17.00    2.00
   9   6   2   18.40    3.70
   9   6   2   19.50    3.30
 -10  -6  -2    6.70    1.70
 -10  -6  -2    3.80    1.10
 -10  -6  -2    4.90    1.60
  10   6   2    2.90    2.40
 -11  -6  -2   28.50    2.60
 -11  -6  -2   25.50    2.80
 -11  -6  -2   25.60    2.90
   9  -7  -2    6.10    4.70
   9  -7  -2   10.40    1.80
   9  -7  -2    9.70    1.70
  -9   7   2    8.10    1.90
  -9   7   2   11.80    3.10
  -9   7   2    9.80    1.90
   8  -7  -2    6.00    4.60
   8  -7  -2    4.10    1.40
   8  -7  -2    5.00    1.60
  -8   7   2    2.20    0.60
  -8   7   2    4.00    0.60
  -8   7   2    2.00    1.70
  -8   7   2    4.70    1.80
  -8   7   2    4.10    1.50
   7  -7  -2   19.10    2.40
   7  -7  -2   13.30    2.00
   7  -7  -2   17.50    5.40
  -7   7   2   13.30    2.40
  -7   7   2   18.80    2.30
  -7   7   2   15.20    1.30
  -7   7   2   17.30    2.50
   6  -7  -2   53.09    3.70
   6  -7  -2   56.39    3.90
   6  -7  -2   52.59    8.50
  -6   7   2   53.59    4.00
  -6   7   2   55.29    2.90
  -6   7   2   53.39    4.20
  -6   7   2   62.79    4.30
   5  -7  -2   21.20    2.20
  -5   7   2   17.10    1.50
  -5   7   2   20.90    2.30
  -5   7   2   20.30    2.30
  -5   7   2   23.60    2.60
   4  -7  -2   96.69    5.40
   4  -7  -2   95.39    4.50
   4  -7  -2   91.49    5.30
  -4   7   2   96.79    4.50
  -4   7   2   84.99    5.20
  -4   7   2   89.19    5.50
  -4   7   2   97.49    5.30
   3  -7  -2   28.20    2.50
   3  -7  -2   34.20    2.80
   3  -7  -2   27.80    1.70
   3  -7  -2   25.40    1.90
  -3   7   2   27.90    2.40
  -3   7   2   29.20    1.90
  -3   7   2   31.20    2.60
  -3   7   2   28.30    2.40
   2  -7  -2    0.90    1.30
   2  -7  -2    4.60    1.20
   2  -7  -2    4.40    0.90
  -2   7   2    4.10    1.30
  -2   7   2    3.40    1.40
  -2   7   2    3.50    0.90
  -2   7   2    6.10    1.20
   1  -7  -2  125.69    6.50
   1  -7  -2  126.49    5.80
  -1   7   2  122.69    5.90
  -1   7   2  111.59    6.30
  -1   7   2  127.69    6.50
  -1   7   2  117.09    5.80
   0  -7  -2   80.09    4.80
   0  -7  -2   90.89    4.40
   0   7   2   88.59    4.50
   0   7   2   86.49    4.90
  -1  -7  -2  247.68   11.90
  -1  -7  -2  262.67   11.10
  -1  -7  -2  261.07   11.70
  -1  -7  -2  276.47   11.60
   1   7   2  251.97   11.90
   1   7   2  253.87   11.80
   1   7   2  249.48   11.00
   1   7   2  256.67   11.70
   1   7   2  275.07   11.90
  -2  -7  -2  723.43   30.20
   2   7   2  674.53   30.00
   2   7   2  736.73   30.30
   2   7   2  708.13   30.50
  -3  -7  -2  141.79    6.80
  -3  -7  -2  138.69    5.80
  -3  -7  -2  139.29    6.60
  -3  -7  -2  142.49    6.80
  -3  -7  -2  133.09    7.00
   3   7   2  148.19    7.60
   3   7   2  132.39    6.80
   3   7   2  129.69    7.00
   3   7   2  130.99    6.80
  -4  -7  -2   -1.00    0.80
  -4  -7  -2    0.90    1.20
  -4  -7  -2    0.60    0.20
  -4  -7  -2   -0.30    0.80
   4   7   2    0.40    0.90
   4   7   2    0.70    0.90
   4   7   2    0.00    1.50
   4   7   2   -0.10    0.90
   4   7   2    0.90    0.70
  -5  -7  -2   72.89    3.10
  -5  -7  -2   76.09    4.40
  -5  -7  -2   69.09    4.40
  -5  -7  -2   66.89    3.80
  -5  -7  -2   73.39    4.90
   5   7   2   61.09    4.30
   5   7   2   71.69    4.00
   5   7   2   73.79    4.10
   5   7   2   75.19    5.40
   5   7   2   72.49    4.80
  -6  -7  -2   14.50    1.50
  -6  -7  -2   19.60    1.60
  -6  -7  -2   17.00    1.00
  -6  -7  -2   15.10    1.20
  -6  -7  -2   13.70    2.00
  -6  -7  -2   19.40    2.20
  -6  -7  -2   20.30    5.00
   6   7   2   13.70    2.80
   6   7   2   14.30    1.70
   6   7   2   16.30    2.60
   6   7   2   17.40    1.80
   6   7   2   18.40    2.50
  -7  -7  -2    0.00    1.20
  -7  -7  -2    0.10    0.70
  -7  -7  -2    2.30    1.30
  -7  -7  -2   -0.10    0.50
   7   7   2   -0.40    0.90
   7   7   2    0.40    1.70
   7   7   2    0.60    1.50
   7   7   2    0.00    1.30
  -8  -7  -2    0.70    0.80
  -8  -7  -2    1.00    1.30
  -8  -7  -2    1.60    0.30
  -8  -7  -2    1.50    0.30
  -8  -7  -2    0.60    1.30
   8   7   2    1.60    2.20
   8   7   2    0.70    0.60
   8   7   2    1.30    0.60
   8   7   2    1.30    1.40
  -9  -7  -2    6.90    1.80
  -9  -7  -2    7.30    1.80
  -9  -7  -2    6.30    1.20
   9   7   2   10.40    3.10
   9   7   2    6.80    2.50
 -10  -7  -2    6.60    1.80
 -10  -7  -2   10.30    2.10
 -10  -7  -2    6.40    1.30
  10   7   2    8.00    2.90
   9  -8  -2    4.20    4.80
   9  -8  -2   -0.10    1.30
  -9   8   2   -1.80    1.40
  -9   8   2    1.20    1.30
  -9   8   2    0.90    1.70
  -9   8   2    2.60    1.50
   8  -8  -2    2.50    4.20
  -8   8   2    3.90    1.70
  -8   8   2    3.60    1.60
  -8   8   2    2.70    2.40
  -8   8   2    1.40    1.40
   7  -8  -2    3.80    1.50
   7  -8  -2    5.80    1.70
   7  -8  -2    8.60    4.40
  -7   8   2    4.00    0.90
  -7   8   2    4.10    1.60
  -7   8   2    7.60    2.10
  -7   8   2    4.20    1.80
   6  -8  -2   10.70    1.30
   6  -8  -2   10.90    1.90
   6  -8  -2    6.70    4.00
  -6   8   2    9.60    2.10
  -6   8   2   11.10    1.30
  -6   8   2    7.60    1.80
  -6   8   2   11.90    2.10
   5  -8  -2    2.40    1.30
   5  -8  -2    0.60    1.20
  -5   8   2    1.40    0.70
  -5   8   2    1.80    1.20
  -5   8   2    4.00    1.90
  -5   8   2    1.50    1.60
   4  -8  -2   46.90    3.60
   4  -8  -2   51.69    2.60
   4  -8  -2   50.89    3.60
  -4   8   2   46.70    3.90
  -4   8   2   49.90    3.70
  -4   8   2   47.90    3.70
  -4   8   2   53.09    2.90
   3  -8  -2   10.90    1.20
   3  -8  -2   12.30    2.10
   3  -8  -2   10.20    1.30
   3  -8  -2   11.50    1.70
  -3   8   2   11.40    2.00
  -3   8   2   12.80    2.00
  -3   8   2   12.80    1.40
  -3   8   2    9.60    1.60
   2  -8  -2   90.69    4.40
   2  -8  -2   82.99    4.90
   2  -8  -2   82.79    5.00
  -2   8   2   89.19    4.50
  -2   8   2   90.79    4.80
  -2   8   2   85.59    5.00
  -2   8   2   78.09    5.00
   1  -8  -2    5.70    1.10
   1  -8  -2    6.80    1.50
  -1   8   2    7.30    1.30
  -1   8   2    7.20    1.40
  -1   8   2    4.40    1.60
  -1   8   2    6.20    1.10
   0  -8  -2   35.00    2.40
   0  -8  -2   30.60    2.70
   0   8   2   31.50    2.90
   0   8   2   32.40    2.30
   0   8   2   35.10    2.30
   0   8   2   31.80    2.80
  -1  -8  -2   71.09    4.10
  -1  -8  -2   71.29    3.90
  -1  -8  -2   64.99    3.50
  -1  -8  -2   72.79    4.30
   1   8   2   74.49    4.20
   1   8   2   70.79    4.40
   1   8   2   66.69    3.40
   1   8   2   66.59    4.10
   1   8   2   66.79    4.30
  -2  -8  -2  577.64   23.70
  -2  -8  -2  575.24   23.80
  -2  -8  -2  560.84   23.90
  -2  -8  -2  547.25   22.90
   2   8   2  544.45   24.20
   2   8   2  528.65   23.80
   2   8   2  568.44   24.00
   2   8   2  519.55   23.80
  -3  -8  -2  307.77   13.90
  -3  -8  -2  307.87   12.80
  -3  -8  -2  324.67   14.20
  -3  -8  -2  296.57   13.70
  -3  -8  -2  312.77   13.80
   3   8   2  299.47   13.90
   3   8   2  311.47   14.00
   3   8   2  331.27   14.80
   3   8   2  285.77   14.00
  -4  -8  -2    0.80    0.30
  -4  -8  -2    1.90    1.20
  -4  -8  -2    3.10    1.40
  -4  -8  -2    0.40    0.90
   4   8   2   -0.70    0.80
   4   8   2   -1.40    1.40
   4   8   2    1.40    1.00
  -5  -8  -2    1.30    1.20
  -5  -8  -2    5.00    1.40
  -5  -8  -2    4.50    1.60
  -5  -8  -2    5.60    0.50
  -5  -8  -2    5.10    1.20
  -5  -8  -2   11.50    3.50
   5   8   2    5.80    1.80
   5   8   2    6.90    1.40
   5   8   2    4.70    1.20
   5   8   2    7.40    1.80
   5   8   2    1.90    1.80
  -6  -8  -2   10.80    1.40
  -6  -8  -2    9.60    0.70
  -6  -8  -2   10.40    1.70
  -6  -8  -2    9.90    0.90
  -6  -8  -2    9.40    1.80
  -6  -8  -2   11.20    1.50
   6   8   2    8.70    2.10
   6   8   2    9.30    1.60
   6   8   2   11.70    2.40
   6   8   2    8.80    2.50
   6   8   2    9.20    1.50
  -7  -8  -2    1.00    1.30
  -7  -8  -2    0.00    0.50
  -7  -8  -2   -0.10    0.90
  -7  -8  -2    1.30    1.40
  -7  -8  -2   -1.00    0.70
   7   8   2    1.10    1.60
   7   8   2    0.40    0.90
   7   8   2    0.20    1.00
   7   8   2   -0.70    1.80
   7   8   2    1.00    1.40
  -8  -8  -2   18.00    1.40
  -8  -8  -2   21.30    2.60
  -8  -8  -2   16.20    1.40
  -8  -8  -2   15.70    1.20
  -8  -8  -2   15.90    1.50
  -8  -8  -2   20.10    2.70
   8   8   2   20.50    3.70
   8   8   2   13.90    1.70
   8   8   2   19.80    3.40
   8   8   2   20.50    1.80
  -9  -8  -2   12.10    2.10
  -9  -8  -2    6.10    1.90
  -9  -8  -2    7.90    1.20
   9   8   2    8.00    2.80
   9   8   2    9.30    2.90
 -10  -8  -2    8.40    2.00
 -10  -8  -2    7.50    1.30
 -10  -8  -2    8.90    2.00
  10   8   2    9.90    2.90
  10   8   2    7.90    3.40
   9  -9  -2   16.30    6.50
   9  -9  -2    0.10    0.80
  -9   9   2    2.60    1.70
  -9   9   2    2.20    1.60
  -9   9   2    4.20    2.10
   8  -9  -2    0.70    0.90
   8  -9  -2    0.10    1.30
  -8   9   2   -0.30    1.30
  -8   9   2   -0.10    1.40
  -8   9   2   -0.20    0.60
  -8   9   2    0.70    1.30
  -8   9   2    1.20    1.70
   7  -9  -2    6.40    1.70
   7  -9  -2    8.60    2.00
   7  -9  -2    3.40    3.20
  -7   9   2   15.10    2.60
  -7   9   2    9.90    2.40
  -7   9   2    4.90    1.90
  -7   9   2    6.40    1.10
   6  -9  -2   19.30    3.50
   6  -9  -2   25.40    1.40
   6  -9  -2   29.80    3.00
  -6   9   2   24.20    3.00
  -6   9   2   29.50    3.10
  -6   9   2   25.40    2.00
  -6   9   2   23.30    2.70
   5  -9  -2   17.40    2.20
   5  -9  -2   15.70    2.50
  -5   9   2   14.60    2.70
  -5   9   2   20.00    1.80
  -5   9   2   23.80    2.50
  -5   9   2   19.70    2.70
   4  -9  -2   80.39    5.00
   4  -9  -2   74.59    3.70
   4  -9  -2   79.49    5.20
  -4   9   2   73.49    4.80
  -4   9   2   93.59    5.40
  -4   9   2   77.69    4.20
  -4   9   2   72.79    5.10
   3  -9  -2  108.29    5.20
   3  -9  -2  102.89    5.50
   3  -9  -2  104.69    6.20
   3  -9  -2  108.99    6.40
  -3   9   2  111.89    7.30
  -3   9   2  122.89    5.60
  -3   9   2  108.39    6.00
  -3   9   2  110.99    6.20
   2  -9  -2    1.50    1.50
   2  -9  -2    2.00    0.90
   2  -9  -2    1.20    1.00
  -2   9   2    1.10    0.90
  -2   9   2    1.90    1.20
  -2   9   2    3.90    1.20
  -2   9   2    0.60    1.40
   1  -9  -2   27.30    2.10
   1  -9  -2   23.70    2.70
  -1   9   2   23.70    2.10
  -1   9   2   23.40    2.10
  -1   9   2   22.00    2.70
  -1   9   2   19.90    2.70
   0  -9  -2   30.70    2.80
   0  -9  -2   29.50    2.30
   0   9   2   34.10    2.90
   0   9   2   30.30    2.40
   0   9   2   29.40    2.20
   0   9   2   32.70    2.80
  -1  -9  -2    0.00    0.60
  -1  -9  -2   -0.30    0.90
  -1  -9  -2   -0.40    1.10
  -1  -9  -2    0.90    1.00
   1   9   2   -1.20    1.40
   1   9   2    0.10    1.30
   1   9   2    0.70    0.80
   1   9   2    1.10    0.60
   1   9   2    1.40    1.10
  -2  -9  -2    1.10    1.20
  -2  -9  -2   -0.10    0.90
  -2  -9  -2   -0.70    1.00
  -2  -9  -2   -0.70    0.40
   2   9   2    2.10    1.00
   2   9   2   -1.40    1.10
   2   9   2    1.30    1.20
   2   9   2   -0.20    1.20
   2   9   2    0.30    0.40
  -3  -9  -2   63.69    2.90
  -3  -9  -2   57.89    3.90
  -3  -9  -2   65.69    4.00
  -3  -9  -2   62.49    3.90
   3   9   2   56.59    4.60
   3   9   2   57.19    4.10
   3   9   2   60.69    4.00
   3   9   2   63.59    4.10
  -4  -9  -2  226.68    9.40
  -4  -9  -2  222.78   10.70
  -4  -9  -2  218.38   11.10
  -4  -9  -2  236.68   10.70
  -4  -9  -2  221.38   10.60
   4   9   2  214.18   10.90
   4   9   2  227.08   10.80
   4   9   2  234.58   11.80
  -5  -9  -2  194.58    9.10
  -5  -9  -2  182.58    9.40
  -5  -9  -2  207.98    9.40
  -5  -9  -2  187.58    7.90
   5   9   2  182.78    9.70
   5   9   2  199.28   10.80
   5   9   2  193.08    9.30
   5   9   2  172.68    9.70
  -6  -9  -2    5.00    1.60
  -6  -9  -2    5.20    0.50
  -6  -9  -2    4.00    0.50
  -6  -9  -2    5.80    1.30
  -6  -9  -2    4.90    1.50
   6   9   2    2.70    1.80
   6   9   2    4.60    1.40
   6   9   2    5.00    1.50
   6   9   2    5.30    2.40
   6   9   2    2.90    1.70
  -7  -9  -2    7.40    2.10
  -7  -9  -2    5.50    0.60
  -7  -9  -2    2.70    1.00
  -7  -9  -2    3.40    1.10
  -7  -9  -2    4.40    0.60
  -7  -9  -2    3.90    1.40
   7   9   2    4.80    2.10
   7   9   2    4.30    1.80
   7   9   2    6.50    1.50
   7   9   2    3.80    1.30
   7   9   2    5.20    2.30
  -8  -9  -2    1.40    0.80
  -8  -9  -2    2.10    1.40
  -8  -9  -2   -0.30    0.50
  -8  -9  -2   -0.10    0.70
  -8  -9  -2    0.30    1.10
  -8  -9  -2    0.20    0.80
   8   9   2   -3.00    1.50
   8   9   2   -2.50    1.40
   8   9   2    2.30    2.30
   8   9   2    0.30    1.00
   8   9   2   -0.50    0.90
  -9  -9  -2   -0.90    1.10
  -9  -9  -2    0.40    0.40
  -9  -9  -2    0.20    0.40
  -9  -9  -2    0.60    1.40
  -9  -9  -2    0.20    0.60
   9   9   2    1.20    1.50
   9   9   2    0.50    0.70
   9   9   2   -1.30    2.20
 -10  -9  -2   22.70    1.60
 -10  -9  -2   22.60    3.00
 -10  -9  -2   22.60    3.00
  10   9   2   22.90    4.70
  10   9   2   21.60    4.50
   8 -10  -2    1.20    0.80
   8 -10  -2   -1.80    3.50
   8 -10  -2   -1.40    1.20
  -8  10   2    1.60    0.80
  -8  10   2    1.40    1.60
  -8  10   2    1.30    1.70
  -8  10   2    1.20    1.70
   7 -10  -2   23.30    6.00
   7 -10  -2   17.00    4.30
  -7  10   2   19.40    3.00
  -7  10   2   21.30    1.80
  -7  10   2   20.30    3.00
  -7  10   2   18.80    3.00
   6 -10  -2   16.90    1.00
   6 -10  -2   16.90    2.60
   6 -10  -2   16.70    2.60
  -6  10   2   17.70    2.80
  -6  10   2   15.70    2.70
  -6  10   2   17.20    2.80
  -6  10   2   16.20    1.80
   5 -10  -2   65.89    5.10
   5 -10  -2   73.89    5.10
  -5  10   2   78.89    5.30
  -5  10   2   84.89    5.70
  -5  10   2   76.29    5.20
  -5  10   2   76.09    4.20
   4 -10  -2   20.90    2.90
   4 -10  -2   23.20    1.60
   4 -10  -2   24.60    2.90
  -4  10   2   22.20    2.80
  -4  10   2   22.20    2.10
  -4  10   2   25.40    3.40
  -4  10   2   22.60    4.70
   3 -10  -2    2.70    1.60
   3 -10  -2    2.00    1.00
   3 -10  -2    1.40    0.80
  -3  10   2    0.10    0.90
  -3  10   2    2.60    1.70
  -3  10   2    0.20    1.20
  -3  10   2    1.10    1.30
   2 -10  -2    6.00    1.30
   2 -10  -2    6.60    1.60
   2 -10  -2    5.50    1.60
  -2  10   2    1.60    1.40
  -2  10   2    4.90    1.40
  -2  10   2    5.40    1.30
  -2  10   2    7.70    1.80
   1 -10  -2   76.79    5.00
   1 -10  -2   79.89    4.40
  -1  10   2   79.99    5.30
  -1  10   2   76.09    5.00
  -1  10   2   80.19    4.60
  -1  10   2   81.89    4.50
   0 -10  -2   22.40    2.80
   0 -10  -2   21.00    2.10
   0  10   2   21.40    1.90
   0  10   2   23.30    2.80
   0  10   2   22.50    2.40
   0  10   2   19.50    2.20
   0  10   2   23.80    2.80
  -1 -10  -2  217.08    9.40
  -1 -10  -2  210.38   10.20
  -1 -10  -2  213.58    9.80
  -1 -10  -2  209.08   10.40
   1  10   2  213.58    9.20
   1  10   2  198.68   10.20
   1  10   2  207.78   10.30
   1  10   2  201.78   10.40
   1  10   2  202.38   10.00
  -2 -10  -2   76.39    4.70
  -2 -10  -2   74.09    4.30
  -2 -10  -2   78.09    4.70
  -2 -10  -2   75.29    3.70
   2  10   2   68.69    4.50
   2  10   2   71.59    4.70
   2  10   2   78.09    4.90
   2  10   2   74.09    3.50
   2  10   2   66.69    4.80
  -3 -10  -2    6.90    1.70
  -3 -10  -2    9.40    1.70
  -3 -10  -2    9.00    1.80
  -3 -10  -2    9.40    1.00
   3  10   2   11.60    2.00
   3  10   2    8.60    0.70
   3  10   2   11.70    2.40
   3  10   2   10.10    2.00
   3  10   2    6.20    1.70
  -4 -10  -2    4.00    1.40
  -4 -10  -2    5.70    1.50
  -4 -10  -2    6.60    0.70
  -4 -10  -2    6.70    1.70
  -4 -10  -2    7.10    1.50
   4  10   2    5.60    1.60
   4  10   2    5.80    2.10
   4  10   2    5.30    1.80
   4  10   2    6.80    1.70
  -5 -10  -2    2.90    1.30
  -5 -10  -2    5.00    1.60
  -5 -10  -2    2.70    1.50
  -5 -10  -2    2.70    0.30
   5  10   2    0.80    1.20
   5  10   2   -0.30    1.10
   5  10   2    1.60    1.30
   5  10   2   -0.30    1.80
  -6 -10  -2    3.00    1.70
  -6 -10  -2    0.50    1.30
  -6 -10  -2    5.40    1.30
   6  10   2    3.40    1.40
   6  10   2    2.80    1.30
   6  10   2    1.00    1.70
   6  10   2    3.40    2.00
  -7 -10  -2    1.50    1.40
  -7 -10  -2    0.70    1.00
  -7 -10  -2    0.10    0.30
  -7 -10  -2    0.10    1.10
  -7 -10  -2    0.30    0.30
   7  10   2    1.10    1.60
   7  10   2   -0.50    2.10
   7  10   2    0.80    1.30
   7  10   2    2.10    1.60
   7  10   2    0.30    1.10
  -8 -10  -2   17.20    2.60
  -8 -10  -2   16.90    1.80
  -8 -10  -2   17.70    1.10
  -8 -10  -2   16.20    1.90
  -8 -10  -2   18.50    1.20
  -8 -10  -2   17.50    2.60
   8  10   2   18.60    2.30
   8  10   2   18.60    2.30
   8  10   2   17.80    3.20
   8  10   2   15.90    3.20
   8  10   2   14.50    3.50
  -9 -10  -2   12.50    1.10
  -9 -10  -2   12.70    1.40
  -9 -10  -2   14.10    2.40
  -9 -10  -2   18.70    2.70
   9  10   2   12.50    3.50
   9  10   2   15.50    1.80
   9  10   2   15.80    1.90
   9  10   2   15.00    3.20
 -10 -10  -2   14.70    1.10
 -10 -10  -2   12.20    2.30
 -10 -10  -2   13.50    2.50
  10  10   2   16.70    3.60
  10  10   2   13.20    3.90
   8 -11  -2    2.80    4.70
   8 -11  -2    0.60    0.90
  -8  11   2    1.20    0.80
  -8  11   2    0.40    1.70
  -8  11   2   -0.60    1.40
  -8  11   2    1.50    1.70
   7 -11  -2    9.20    5.40
   7 -11  -2    7.80    2.30
  -7  11   2   12.50    2.50
  -7  11   2    8.80    2.00
  -7  11   2   12.70    2.50
  -7  11   2   10.20    1.50
   6 -11  -2    1.10    1.40
   6 -11  -2    4.30    1.80
   6 -11  -2    2.10    0.30
  -6  11   2    3.70    1.10
  -6  11   2    1.20    1.70
  -6  11   2    1.00    1.70
  -6  11   2    1.10    1.60
   5 -11  -2   35.40    3.70
   5 -11  -2   43.70    2.30
   5 -11  -2   41.60    3.60
  -5  11   2   42.30    3.80
  -5  11   2   49.30    4.30
  -5  11   2   39.00    3.70
  -5  11   2   41.80    3.00
   4 -11  -2   88.49    6.50
   4 -11  -2   80.39    5.30
   4 -11  -2   84.99    4.00
  -4  11   2   77.69    5.10
  -4  11   2   68.99    5.60
  -4  11   2   81.29    5.50
  -4  11   2   88.39    4.70
   3 -11  -2   19.20    2.90
   3 -11  -2   23.00    2.70
   3 -11  -2   19.00    1.80
   3 -11  -2   20.80    2.20
  -3  11   2   21.10    2.30
  -3  11   2   25.70    3.20
  -3  11   2   23.30    2.50
  -3  11   2   21.60    3.20
   2 -11  -2   50.29    3.90
   2 -11  -2   48.90    3.90
   2 -11  -2   44.10    3.20
  -2  11   2   43.60    3.90
  -2  11   2   49.00    3.40
  -2  11   2   47.70    3.40
  -2  11   2   54.49    4.00
   1 -11  -2    0.80    1.20
   1 -11  -2    0.60    1.00
  -1  11   2   -2.00    1.30
  -1  11   2    2.90    1.20
  -1  11   2    0.60    1.20
  -1  11   2    0.80    1.00
   0 -11  -2   -2.00    1.20
   0 -11  -2    0.40    0.80
   0  11   2    1.10    1.60
   0  11   2    2.30    1.70
   0  11   2    0.00    0.80
   0  11   2    0.00    1.10
   0  11   2    0.00    1.10
  -1 -11  -2   10.10    1.80
  -1 -11  -2    9.70    1.70
  -1 -11  -2    5.00    1.90
   1  11   2    8.60    1.80
   1  11   2   10.60    2.20
   1  11   2    9.50    2.10
   1  11   2    8.40    1.20
   1  11   2    6.70    1.70
  -2 -11  -2   29.50    2.90
  -2 -11  -2   32.30    2.10
  -2 -11  -2   32.00    2.80
  -2 -11  -2   33.00    3.10
   2  11   2   29.10    3.20
   2  11   2   28.60    1.80
   2  11   2   34.10    3.50
   2  11   2   28.10    3.20
   2  11   2   32.30    2.80
  -3 -11  -2   16.70    2.20
  -3 -11  -2   11.60    2.20
  -3 -11  -2   18.20    2.10
   3  11   2   17.90    2.60
   3  11   2   14.40    2.70
   3  11   2   20.20    2.40
   3  11   2   18.50    1.10
  -4 -11  -2    0.00    0.90
  -4 -11  -2    0.50    1.20
  -4 -11  -2   -0.30    0.40
  -4 -11  -2    1.60    1.30
   4  11   2   -0.60    1.30
   4  11   2   -1.00    0.80
   4  11   2   -0.90    0.90
  -5 -11  -2    5.50    1.70
  -5 -11  -2    8.30    1.70
  -5 -11  -2    7.60    1.70
   5  11   2    9.10    2.40
   5  11   2    9.10    1.90
   5  11   2    7.50    2.20
  -6 -11  -2    4.90    1.80
  -6 -11  -2   -0.20    1.40
  -6 -11  -2    6.60    1.60
   6  11   2    3.10    1.50
   6  11   2    4.50    2.30
   6  11   2    4.20    1.50
   6  11   2    1.90    1.60
   6  11   2    2.00    1.90
  -7 -11  -2   -0.80    1.00
  -7 -11  -2    0.70    1.00
  -7 -11  -2    0.40    1.40
  -7 -11  -2    0.50    1.40
   7  11   2    1.30    1.30
   7  11   2    0.80    1.50
   7  11   2    3.70    1.90
   7  11   2    1.70    2.50
  -8 -11  -2   58.79    3.80
  -8 -11  -2   59.09    4.70
  -8 -11  -2   67.19    4.00
  -8 -11  -2   74.09    4.90
   8  11   2   58.79    5.30
   8  11   2   68.19    6.60
   8  11   2   58.59    4.30
   8  11   2   58.29    4.20
   8  11   2   61.69    5.60
  -9 -11  -2   94.19    6.30
  -9 -11  -2  106.99    6.50
   9  11   2  101.99    7.70
   9  11   2   98.79    6.20
   9  11   2   97.19    8.30
   9  11   2   96.49    5.50
   7 -12  -2    0.40    0.90
   7 -12  -2    2.50    2.00
   7 -12  -2    8.30    5.20
  -7  12   2    3.60    1.10
  -7  12   2    2.70    1.90
  -7  12   2    5.30    2.10
  -7  12   2    1.70    1.60
   6 -12  -2   16.40    2.80
   6 -12  -2   16.20    3.40
  -6  12   2   14.50    2.80
  -6  12   2   20.50    2.80
  -6  12   2   17.70    3.10
  -6  12   2   17.10    2.10
   5 -12  -2   14.30    2.40
   5 -12  -2   12.00    2.50
   5 -12  -2    9.50    0.90
  -5  12   2    5.30    2.00
  -5  12   2    7.70    2.10
  -5  12   2   12.30    2.20
  -5  12   2   10.90    1.70
   4 -12  -2   12.80    1.30
   4 -12  -2   12.10    2.30
   4 -12  -2    7.00    1.80
  -4  12   2    9.10    2.10
  -4  12   2   12.40    1.90
  -4  12   2   11.00    2.30
  -4  12   2   14.30    2.70
   3 -12  -2    2.90    1.20
   3 -12  -2    3.70    1.00
   3 -12  -2    5.10    2.10
   3 -12  -2    5.00    1.90
  -3  12   2    5.20    2.30
  -3  12   2    5.20    1.50
  -3  12   2    3.80    2.50
   2 -12  -2    3.40    1.40
   2 -12  -2    4.60    1.70
   2 -12  -2    3.70    1.60
  -2  12   2    4.80    1.50
  -2  12   2    3.20    1.60
  -2  12   2    2.70    1.40
  -2  12   2    2.80    1.60
   1 -12  -2   66.19    4.80
   1 -12  -2   67.99    4.20
  -1  12   2   63.49    4.80
  -1  12   2   71.89    4.50
  -1  12   2   58.69    4.80
  -1  12   2   65.89    4.00
  -1  12   2   65.49    4.40
   0 -12  -2   22.00    2.20
   0 -12  -2   19.70    2.80
   0  12   2   21.10    3.10
   0  12   2   21.30    2.00
   0  12   2   22.30    2.70
   0  12   2   20.60    2.40
   0  12   2   20.20    2.70
  -1 -12  -2  106.79    6.60
  -1 -12  -2  112.69    6.00
   1  12   2  106.89    6.70
   1  12   2  101.99    6.50
   1  12   2  111.29    6.60
   1  12   2  102.09    5.20
  -2 -12  -2   30.20    2.80
  -2 -12  -2   24.90    3.20
  -2 -12  -2   21.60    1.90
  -2 -12  -2   23.80    2.60
   2  12   2   25.90    3.20
   2  12   2   23.70    2.80
   2  12   2   26.00    1.70
   2  12   2   21.90    2.50
   2  12   2   25.10    3.50
  -3 -12  -2    1.60    1.60
  -3 -12  -2    1.20    1.20
  -3 -12  -2    3.00    0.80
  -3 -12  -2    1.00    1.40
   3  12   2    2.90    0.60
   3  12   2    4.50    1.60
   3  12   2    2.40    1.40
   3  12   2    1.90    1.30
   3  12   2    0.90    1.90
  -4 -12  -2    8.80    0.90
  -4 -12  -2   12.10    2.20
  -4 -12  -2   10.60    1.80
  -4 -12  -2   11.10    2.20
   4  12   2   11.10    2.80
   4  12   2   12.50    2.40
   4  12   2   11.10    2.10
   4  12   2    6.90    1.80
  -5 -12  -2   -0.60    0.80
  -5 -12  -2    0.20    1.30
  -5 -12  -2    1.50    1.40
   5  12   2    0.80    1.00
   5  12   2    0.00    1.40
   5  12   2   -1.50    1.50
   5  12   2    1.40    1.40
  -6 -12  -2    9.40    1.90
  -6 -12  -2    8.00    1.80
  -6 -12  -2   12.70    2.20
   6  12   2    8.40    3.00
   6  12   2    7.50    2.10
   6  12   2    8.20    2.00
   6  12   2   12.10    2.20
   6  12   2   11.30    2.60
  -7 -12  -2    4.20    1.50
  -7 -12  -2    2.10    1.40
  -7 -12  -2    1.10    1.40
  -7 -12  -2    2.80    1.80
   7  12   2    2.80    1.70
   7  12   2    3.40    2.30
   7  12   2   -0.30    1.60
   7  12   2   -2.30    1.60
   7  12   2   -0.10    1.30
  -8 -12  -2   26.70    3.50
  -8 -12  -2   25.70    2.60
  -8 -12  -2   28.00    2.60
  -8 -12  -2   28.60    3.20
   8  12   2   31.00    3.10
   8  12   2   31.80    3.90
   8  12   2   22.80    3.70
   8  12   2   30.20    5.20
   8  12   2   26.90    4.10
  -9 -12  -2    1.80    1.60
  -9 -12  -2    1.30    1.00
  -9 -12  -2    0.00    1.00
  -9 -12  -2    0.60    1.30
   9  12   2   -2.50    1.20
   9  12   2    1.00    1.50
   9  12   2    0.20    2.60
   9  12   2   -1.30    2.10
   9  12   2   -1.80    1.20
   7 -13  -2   -0.10    4.30
  -7  13   2    7.00    2.30
  -7  13   2    7.60    2.50
  -7  13   2    5.90    2.30
  -7  13   2    7.70    1.50
   6 -13  -2    1.10    1.30
   6 -13  -2    2.00    1.90
  -6  13   2    1.40    1.60
  -6  13   2    2.00    1.60
  -6  13   2    1.00    2.20
  -6  13   2    0.50    1.10
   5 -13  -2    0.70    0.80
   5 -13  -2    3.30    1.70
   5 -13  -2    0.30    0.40
   5 -13  -2    1.70    1.70
  -5  13   2    0.00    1.30
  -5  13   2    3.40    1.80
  -5  13   2   -1.30    1.10
  -5  13   2   -1.00    1.00
   4 -13  -2    0.20    1.20
   4 -13  -2    0.10    0.70
   4 -13  -2    4.20    1.70
  -4  13   2    2.70    1.70
  -4  13   2    2.00    1.30
  -4  13   2    2.00    1.50
  -4  13   2   -0.30    1.30
   3 -13  -2    2.50    1.90
   3 -13  -2    1.50    1.20
   3 -13  -2    2.90    1.00
   3 -13  -2    3.80    1.90
  -3  13   2    3.80    2.20
  -3  13   2    1.40    1.40
  -3  13   2    2.80    2.00
   2 -13  -2    3.90    1.70
   2 -13  -2    7.60    1.70
   2 -13  -2    4.50    1.70
  -2  13   2    6.10    1.70
  -2  13   2    4.90    1.90
  -2  13   2    6.40    1.90
  -2  13   2    4.90    1.60
   1 -13  -2   28.70    2.70
   1 -13  -2   21.40    3.30
  -1  13   2   26.20    3.00
  -1  13   2   25.70    2.50
  -1  13   2   21.30    2.70
  -1  13   2   20.30    3.40
  -1  13   2   25.30    3.20
   0 -13  -2  240.88   12.10
   0 -13  -2  235.18   11.20
   0  13   2  226.28   11.40
   0  13   2  235.18   11.70
   0  13   2  228.98   12.10
   0  13   2  230.28   10.70
   0  13   2  239.78   12.20
  -1 -13  -2    9.10    2.40
   1  13   2   10.50    2.40
   1  13   2    6.10    2.30
   1  13   2   12.10    2.70
   1  13   2    9.00    1.30
   1  13   2   10.50    2.10
  -2 -13  -2   59.89    3.90
  -2 -13  -2   62.79    4.70
   2  13   2   53.79    3.00
   2  13   2   51.09    4.30
   2  13   2   51.49    4.60
   2  13   2   54.19    4.70
   2  13   2   52.79    4.30
  -3 -13  -2    3.00    1.60
  -3 -13  -2    1.40    1.30
  -3 -13  -2    0.80    1.10
   3  13   2    1.50    0.60
   3  13   2    0.60    1.30
   3  13   2    0.30    1.20
   3  13   2   -0.50    1.60
   3  13   2    1.50    1.20
  -4 -13  -2   24.20    3.00
  -4 -13  -2   21.80    2.90
  -4 -13  -2   25.90    2.70
   4  13   2   20.50    3.00
   4  13   2   20.50    3.20
   4  13   2   20.30    3.80
   4  13   2   23.10    3.20
  -5 -13  -2    5.80    1.90
  -5 -13  -2    6.70    1.90
  -5 -13  -2    6.30    1.80
   5  13   2    8.30    2.10
   5  13   2    3.90    2.10
   5  13   2    7.80    2.90
   5  13   2    5.60    2.10
  -6 -13  -2   28.40    3.10
  -6 -13  -2   23.80    3.20
  -6 -13  -2   22.00    2.60
   6  13   2   21.00    3.30
   6  13   2   17.70    2.90
   6  13   2   22.80    4.20
   6  13   2   18.70    3.10
  -7 -13  -2   -1.20    1.30
  -7 -13  -2    1.20    1.40
  -7 -13  -2    1.00    1.20
  -7 -13  -2   -1.10    1.20
   7  13   2   -0.40    1.20
   7  13   2   -1.40    1.70
   7  13   2    1.10    1.80
   7  13   2   -2.90    1.40
  -8 -13  -2    9.80    2.20
  -8 -13  -2    2.90    1.40
  -8 -13  -2    7.20    1.70
   8  13   2    1.80    2.20
   8  13   2    2.90    2.70
   8  13   2    6.90    1.70
   8  13   2    7.40    2.10
   8  13   2    6.50    2.50
  -9 -13  -2   -2.00    1.40
  -9 -13  -2    1.20    1.20
  -9 -13  -2    0.20    1.00
   9  13   2    4.20    2.50
   9  13   2   -1.10    2.50
   9  13   2    0.00    0.90
   9  13   2    3.80    2.20
  -6  14   2    5.00    2.10
  -6  14   2    7.00    1.70
  -6  14   2    4.40    1.90
  -6  14   2    6.00    2.10
   5 -14  -2   43.80    4.20
   5 -14  -2   47.00    4.50
  -5  14   2   48.50    3.60
  -5  14   2   44.80    4.40
  -5  14   2   46.80    4.20
  -5  14   2   44.50    4.50
   4 -14  -2    3.40    0.80
   4 -14  -2    3.40    0.90
   4 -14  -2    1.70    1.40
   4 -14  -2    1.30    1.40
  -4  14   2   -1.10    1.80
  -4  14   2    2.50    1.40
  -4  14   2    4.70    1.90
  -4  14   2    2.50    1.60
   3 -14  -2   26.20    3.70
   3 -14  -2   30.50    3.70
  -3  14   2   27.20    3.90
  -3  14   2   27.80    3.00
  -3  14   2   25.20    3.80
  -3  14   2   32.00    3.10
   2 -14  -2   23.20    3.50
   2 -14  -2   27.00    3.30
   2 -14  -2   25.80    3.10
  -2  14   2   27.60    3.90
  -2  14   2   38.70    4.20
  -2  14   2   25.30    2.80
  -2  14   2   28.40    2.80
  -2  14   2   28.30    3.10
   1 -14  -2   14.10    2.20
   1 -14  -2   21.40    3.30
  -1  14   2   13.20    2.40
  -1  14   2   11.50    2.20
  -1  14   2   11.10    2.80
  -1  14   2   14.80    3.00
  -1  14   2   10.50    1.80
   0 -14  -2  220.48   12.00
   0 -14  -2  246.28   11.40
   0  14   2  268.57   12.20
   0  14   2  210.48   11.50
   0  14   2  232.58   10.80
   0  14   2  229.78   12.40
   0  14   2  230.98   12.50
  -1 -14  -2  221.08   11.00
  -1 -14  -2  238.08   11.20
  -1 -14  -2  227.58   12.00
   1  14   2  220.98   10.20
   1  14   2  228.18   11.40
   1  14   2  234.58   12.10
   1  14   2  224.08   12.10
   1  14   2  223.08   11.90
  -2 -14  -2   33.30    3.80
  -2 -14  -2   33.50    3.00
  -2 -14  -2   30.80    3.10
   2  14   2   29.70    3.90
   2  14   2   30.30    4.10
   2  14   2   31.00    3.90
   2  14   2   32.80    2.20
   2  14   2   34.60    3.60
  -3 -14  -2    0.70    1.40
  -3 -14  -2   -2.10    1.20
  -3 -14  -2   -0.30    0.90
   3  14   2    1.50    2.00
   3  14   2    0.20    1.60
   3  14   2   -0.10    0.50
   3  14   2    0.00    1.20
   3  14   2   -2.30    1.70
  -4 -14  -2   10.00    2.30
  -4 -14  -2    7.30    1.70
  -4 -14  -2    8.10    2.10
   4  14   2   10.20    2.50
   4  14   2    6.00    2.30
   4  14   2   10.90    2.30
   4  14   2    8.50    2.40
  -5 -14  -2    0.20    1.50
  -5 -14  -2    0.90    1.10
  -5 -14  -2    0.00    1.40
   5  14   2    0.40    2.20
   5  14   2    1.30    1.80
   5  14   2    2.50    2.20
   5  14   2    1.50    1.70
  -6 -14  -2   19.80    2.80
  -6 -14  -2   14.40    2.50
  -6 -14  -2   24.40    3.20
  -6 -14  -2   23.70    3.20
   6  14   2   19.30    3.10
   6  14   2   19.40    3.10
   6  14   2   27.60    4.40
   6  14   2   20.60    3.60
  -7 -14  -2    1.00    1.60
  -7 -14  -2   -1.70    1.40
  -7 -14  -2   -1.40    1.30
  -7 -14  -2   -0.30    1.10
   7  14   2    1.10    1.30
   7  14   2   -1.60    1.60
   7  14   2   -0.40    1.70
   7  14   2   -2.20    1.40
   7  14   2   -0.10    1.50
  -8 -14  -2   16.10    2.90
  -8 -14  -2   13.30    2.30
  -8 -14  -2   19.60    3.60
   8  14   2   14.10    4.00
   5 -15  -2    2.10    1.80
   5 -15  -2    9.50    2.50
  -5  15   2    9.00    2.00
  -5  15   2    6.30    2.50
  -5  15   2    6.70    1.70
   4 -15  -2    0.70    2.30
   4 -15  -2    0.60    1.20
   4 -15  -2    0.40    0.60
   4 -15  -2    0.40    0.70
  -4  15   2    6.60    2.50
  -4  15   2   -1.20    1.30
  -4  15   2    2.90    1.70
  -4  15   2   -1.30    1.40
   3 -15  -2    1.80    1.90
   3 -15  -2   -1.00    1.20
   3 -15  -2    0.80    1.50
   3 -15  -2    0.50    0.90
  -3  15   2    0.10    1.50
  -3  15   2    1.30    1.50
  -3  15   2    0.70    1.40
  -3  15   2    4.60    2.30
   2 -15  -2    0.90    1.00
   2 -15  -2    1.00    1.40
   2 -15  -2    0.30    1.20
   2 -15  -2    1.50    1.90
[truncated: 1,550,568 more chars]
