# Supplementary material for: Synthesis, crystal structure and thermal properties of N′-[(E)-3,5-di-tert-butyl-2-hy­droxy­benzyl­idene]-2-hy­droxy­benzohydrazide ethanol quatersolvate
Source: Acta Crystallogr E Crystallogr Commun. 2025 Jul 29;81(Pt 8):733–7. doi: 10.1107/S2056989025006504 (PMC12326505; doi:10.1107/S2056989025006504)
Supplement: Supplementary file 2 [file e-81-00733-Isup2.hkl]

data_I                                                                          
_shelx_title ' bs98_a.res in P-1'                                               
_shelx_refln_list_code          4                                               
_shelx_F_calc_maximum      240.85                                               
_exptl_crystal_F_000       818.00                                               
_reflns_d_resolution_high  0.8000                                               
                                                                                
loop_                                                                           
 _space_group_symop_operation_xyz                                               
 'x, y, z'                                                                      
 '-x, -y, -z'                                                                   
                                                                                
_cell_length_a     9.2163                                                       
_cell_length_b    15.2640                                                       
_cell_length_c    15.5406                                                       
_cell_angle_alpha  88.046                                                       
_cell_angle_beta   76.320                                                       
_cell_angle_gamma  84.961                                                       
                                                                                
_shelx_F_squared_multiplier     1.000                                           
                                                                                
loop_                                                                           
 _refln_index_h                                                                 
 _refln_index_k                                                                 
 _refln_index_l                                                                 
 _refln_F_squared_calc                                                          
 _refln_F_squared_meas                                                          
 _refln_F_squared_sigma                                                         
 _refln_observed_status                                                         
   1   0   0          0.53          0.19         0.76 o                         
   2   0   0       1282.10       1006.44        13.92 o                         
   3   0   0        400.57        313.23         5.22 o                         
   4   0   0        357.47        353.63         5.79 o                         
   5   0   0         94.97         70.32         1.99 o                         
   6   0   0        131.44         79.41         3.16 o                         
   7   0   0          0.90          0.92         4.04 o                         
   8   0   0         34.86         39.89         4.43 o                         
   9   0   0         15.16         13.75         7.46 o                         
  10   0   0         11.17         20.10         4.02 o                         
  11   0   0          0.56         -3.71         9.12 o                         
 -11   1   0         22.47         25.10         6.33 o                         
 -10   1   0          9.68         10.82         4.73 o                         
  -9   1   0         13.50          8.38         3.43 o                         
  -8   1   0        318.66        331.15        11.09 o                         
  -7   1   0         50.91         36.08         4.73 o                         
  -6   1   0        197.91        282.21         5.51 o                         
  -5   1   0        375.15        372.91         7.17 o                         
  -4   1   0          0.63          1.52         1.12 o                         
  -3   1   0        298.03        284.60         4.88 o                         
  -2   1   0      12700.64      13588.67       493.69 o                         
   2   1   0       2557.53       2891.07        71.82 o                         
   3   1   0        831.07        694.68         9.23 o                         
   4   1   0       1068.58       1091.49        15.55 o                         
   5   1   0         27.79         22.38         2.86 o                         
   6   1   0        472.07        421.17        10.57 o                         
   7   1   0         35.62         22.85         3.44 o                         
   8   1   0        436.26        470.55        19.43 o                         
   9   1   0         28.60         25.79         5.42 o                         
  10   1   0         70.38         63.74         8.78 o                         
  11   1   0         97.89         91.01         9.72 o                         
 -10   2   0        213.70        225.66        17.97 o                         
  -9   2   0        299.33        287.48        10.47 o                         
  -8   2   0          6.80          5.67         2.01 o                         
  -7   2   0        416.33        341.39        10.24 o                         
  -6   2   0         40.39         84.53         3.01 o                         
  -5   2   0       1065.98       1031.54        16.41 o                         
  -4   2   0        269.46        353.70         8.44 o                         
  -3   2   0       2686.06       2589.92        64.29 o                         
  -2   2   0        154.76        138.47         3.98 o                         
  -1   2   0       8223.19       8898.24       358.57 o                         
   1   2   0       9033.39       9203.37       504.33 o                         
   2   2   0        308.00        149.00         3.07 o                         
   3   2   0         70.98         53.65         1.83 o                         
   4   2   0        485.27        605.35         8.61 o                         
   5   2   0          3.21          5.31         0.93 o                         
   6   2   0         19.64         13.19         2.86 o                         
   7   2   0          0.93          4.52         2.71 o                         
   8   2   0          7.57          3.00         3.70 o                         
   9   2   0         13.66         17.89         8.30 o                         
  10   2   0         51.40         62.07         5.79 o                         
  11   2   0         79.30         74.79         6.58 o                         
 -10   3   0         29.65         29.14         3.31 o                         
  -9   3   0        486.01        478.59        17.60 o                         
  -8   3   0       1771.61       1737.43        26.71 o                         
  -7   3   0        515.68        580.82        11.89 o                         
  -6   3   0         44.28         44.28         2.91 o                         
  -5   3   0        159.03        154.02         4.77 o                         
  -4   3   0       2357.45       2153.17        31.25 o                         
  -3   3   0         41.52         59.87         3.27 o                         
  -2   3   0      22691.21      23531.39      1348.58 o                         
  -1   3   0      39627.36      41429.82      1578.50 o                         
   0   3   0       3818.63       4411.51       246.90 o                         
   1   3   0       1784.92       1524.21        32.97 o                         
   2   3   0       1054.17       1226.85        19.11 o                         
   3   3   0       1647.72       1729.20        22.95 o                         
   4   3   0          0.01         -0.91         1.19 o                         
   5   3   0        351.16        397.77         6.98 o                         
   6   3   0        238.65        291.84         6.35 o                         
   7   3   0        902.05        873.41        18.41 o                         
   8   3   0         63.74         54.63         5.22 o                         
   9   3   0         34.46         33.25         7.07 o                         
  10   3   0         37.25         48.87         6.00 o                         
  11   3   0          9.58         10.08         4.27 o                         
 -10   4   0          4.99          5.78         2.50 o                         
  -9   4   0        579.83        561.00        11.32 o                         
  -8   4   0          8.27          8.06         2.27 o                         
  -7   4   0        197.81        198.02         5.98 o                         
  -6   4   0         41.83         28.94         3.82 o                         
  -5   4   0       1148.55       1171.20        18.44 o                         
  -4   4   0        365.27        349.24         7.22 o                         
  -3   4   0        449.55        452.51        11.38 o                         
  -2   4   0         59.98        108.84         3.58 o                         
  -1   4   0         15.70         63.19         4.03 o                         
   0   4   0        753.08        727.17        11.19 o                         
   1   4   0        531.93        408.28         6.61 o                         
   2   4   0         73.12         45.37         2.33 o                         
   3   4   0        184.03        123.29         3.47 o                         
   4   4   0        636.77        687.38        10.58 o                         
   5   4   0        145.03        117.75         3.40 o                         
   6   4   0         14.99         14.28         2.10 o                         
   7   4   0        512.40        593.75        17.01 o                         
   8   4   0         74.84         84.99         6.28 o                         
   9   4   0         35.26         38.97         6.30 o                         
  10   4   0         37.60         28.16         5.27 o                         
  11   4   0          7.77          4.90         3.96 o                         
 -10   5   0         43.48         41.98         2.77 o                         
  -9   5   0         55.48         48.91         3.04 o                         
  -8   5   0        103.34         99.24         4.67 o                         
  -7   5   0        141.58        155.26         5.79 o                         
  -6   5   0        579.14        575.56        11.71 o                         
  -5   5   0         10.17          7.97         2.12 o                         
  -4   5   0         29.09         32.48         2.35 o                         
  -3   5   0        411.18        468.82        10.23 o                         
  -2   5   0       4376.49       4810.67       201.89 o                         
  -1   5   0      20687.35      23513.80       920.47 o                         
   0   5   0        486.46        470.36         8.00 o                         
   1   5   0       2939.61       2914.56        55.50 o                         
   2   5   0        247.74        197.20         4.26 o                         
   3   5   0        351.99        329.19         6.42 o                         
   4   5   0          3.88          2.37         1.70 o                         
   5   5   0         60.63         44.46         2.97 o                         
   6   5   0        154.76        140.62         3.98 o                         
   7   5   0         12.24          6.21         1.88 o                         
   8   5   0         48.19         54.01         6.85 o                         
   9   5   0         79.64         84.54         7.28 o                         
  10   5   0        126.67        135.33         9.15 o                         
  11   5   0        135.44        131.44         9.55 o                         
 -10   6   0          0.00          1.69         5.85 o                         
  -9   6   0         23.25         17.01         2.62 o                         
  -8   6   0         64.21         78.15         4.45 o                         
  -7   6   0         23.88         30.71         3.40 o                         
  -6   6   0         28.91         17.69         2.72 o                         
  -5   6   0        583.24        634.75        13.46 o                         
  -4   6   0        568.27        494.37        11.58 o                         
  -3   6   0       3601.02       3834.93        66.84 o                         
  -2   6   0         91.36        190.41         5.05 o                         
  -1   6   0       1426.41       1252.68        20.20 o                         
   0   6   0        169.76        269.14         5.80 o                         
   1   6   0        675.78        664.37        11.22 o                         
   2   6   0        130.65        157.98         3.56 o                         
   3   6   0         18.62         64.75         3.60 o                         
   4   6   0          3.29         14.33         1.80 o                         
   5   6   0         30.24         28.99         2.46 o                         
   6   6   0         48.54         65.38         4.74 o                         
   7   6   0        245.75        216.93         6.04 o                         
   8   6   0        124.23        113.87         5.42 o                         
   9   6   0          9.42          6.64         3.66 o                         
  10   6   0         14.21         15.00         4.90 o                         
 -10   7   0         16.04          9.63         5.08 o                         
  -9   7   0          4.32          9.07         2.84 o                         
  -8   7   0         48.07         37.12         4.00 o                         
  -7   7   0         15.75         16.17         2.99 o                         
  -6   7   0        834.05        792.08        15.71 o                         
  -5   7   0          8.92          6.20         2.91 o                         
  -4   7   0        868.10        947.41        18.57 o                         
  -3   7   0        679.40        693.68        12.66 o                         
  -2   7   0       3509.33       3001.42        49.10 o                         
  -1   7   0        352.38        210.72         5.43 o                         
   0   7   0         61.94         48.70         2.69 o                         
   1   7   0        252.78        243.18         5.48 o                         
   2   7   0         38.93         67.57         2.62 o                         
   3   7   0        562.15        462.91         8.31 o                         
   4   7   0         12.75          4.74         1.69 o                         
   5   7   0        317.38        371.19         6.89 o                         
   6   7   0        188.96        183.66         4.92 o                         
   7   7   0        435.12        471.53        11.03 o                         
   8   7   0         13.23         12.57         2.38 o                         
   9   7   0          4.76          5.17         3.88 o                         
  10   7   0         75.85         78.31         7.04 o                         
  -9   8   0         74.74         87.88         7.31 o                         
  -8   8   0        121.07        110.11         6.03 o                         
  -7   8   0          1.68          3.54         2.83 o                         
  -6   8   0         95.13         93.04         5.48 o                         
  -5   8   0        146.18        144.57         6.89 o                         
  -4   8   0        778.48        722.44        15.18 o                         
  -3   8   0       4915.64       5078.50        88.43 o                         
  -2   8   0       2585.50       2976.22        46.63 o                         
  -1   8   0         51.45         16.13         2.33 o                         
   0   8   0        414.53        306.76         6.64 o                         
   1   8   0         90.76         72.33         3.48 o                         
   2   8   0       1946.22       1618.57        22.13 o                         
   3   8   0         10.27         27.84         2.70 o                         
   4   8   0        744.25        795.40        14.90 o                         
   5   8   0          0.07         -1.39         1.67 o                         
   6   8   0         26.17         39.56         3.50 o                         
   7   8   0          3.94          7.10         2.26 o                         
   8   8   0          1.40         -2.33         2.33 o                         
   9   8   0         21.56         23.43         2.93 o                         
  10   8   0         42.49         50.92         9.59 o                         
  -9   9   0        128.47        145.38        13.41 o                         
  -8   9   0         97.01        102.39         5.88 o                         
  -7   9   0         42.84         46.30         4.16 o                         
  -6   9   0        497.12        481.46        13.39 o                         
  -5   9   0        164.81        177.88         7.15 o                         
  -4   9   0         36.02         43.75         2.81 o                         
  -3   9   0        307.31        418.18        10.28 o                         
  -2   9   0          5.88          3.64         2.30 o                         
  -1   9   0        144.24        256.80         6.28 o                         
   0   9   0        257.12        360.45         7.16 o                         
   1   9   0          1.62          0.28         1.68 o                         
   2   9   0          0.02          0.93         1.75 o                         
   3   9   0        359.82        332.03         7.12 o                         
   4   9   0        408.81        372.74         9.13 o                         
   5   9   0        587.83        624.98        11.23 o                         
   6   9   0        463.75        468.97         9.72 o                         
   7   9   0          4.60          0.63         2.08 o                         
   8   9   0        440.83        461.65        10.72 o                         
   9   9   0          6.63          5.94         2.25 o                         
  10   9   0          2.49          3.93         5.62 o                         
  -9  10   0          0.83          3.99         4.46 o                         
  -8  10   0         24.08         20.67         4.66 o                         
  -7  10   0         36.57         35.44         4.38 o                         
  -6  10   0         63.31         82.40         5.71 o                         
  -5  10   0        180.71        161.73         7.25 o                         
  -4  10   0        370.62        349.58         8.23 o                         
  -3  10   0       2209.36       2095.41        33.89 o                         
  -2  10   0        488.56        457.78        10.09 o                         
  -1  10   0        424.32        343.38         7.16 o                         
   0  10   0          2.11         10.71         2.08 o                         
   1  10   0         16.11         24.03         2.30 o                         
   2  10   0        204.04        222.96         5.40 o                         
   3  10   0        112.41        110.39         3.89 o                         
   4  10   0        745.14        767.29        13.45 o                         
   5  10   0        741.44        760.87        15.95 o                         
   6  10   0          5.17          2.07         2.11 o                         
   7  10   0          3.73          4.42         2.41 o                         
   8  10   0          6.48          7.99         3.08 o                         
   9  10   0         29.69         37.76         3.51 o                         
  -8  11   0          0.02         -0.75         6.55 o                         
  -7  11   0          3.67         -1.87         3.84 o                         
  -6  11   0         44.02         40.14         5.00 o                         
  -5  11   0         69.05         98.62         6.48 o                         
  -4  11   0        227.38        275.07         7.31 o                         
  -3  11   0        242.37        215.30         6.42 o                         
  -2  11   0         47.45         65.38         3.80 o                         
  -1  11   0         10.32         22.52         2.58 o                         
   0  11   0        375.47        385.28         8.11 o                         
   1  11   0         81.93         74.21         3.66 o                         
   2  11   0        485.64        508.44        10.04 o                         
   3  11   0         74.75         90.50         3.80 o                         
   4  11   0        131.59        127.57         5.07 o                         
   5  11   0        260.82        266.56         7.66 o                         
   6  11   0         11.24         15.12         2.59 o                         
   7  11   0         11.30          7.78         2.86 o                         
   8  11   0         61.43         61.90         3.95 o                         
   9  11   0          0.93          4.45         2.06 o                         
  -8  12   0         50.58         60.74         7.22 o                         
  -7  12   0         63.87         51.70         5.60 o                         
  -6  12   0         43.92         54.95         5.28 o                         
  -5  12   0         54.13         67.62         5.89 o                         
  -4  12   0        364.45        350.90        10.16 o                         
  -3  12   0          6.38          5.48         2.73 o                         
  -2  12   0         44.76         41.19         3.30 o                         
  -1  12   0         24.86         25.26         2.79 o                         
   0  12   0       1160.93       1246.47        24.60 o                         
   1  12   0         24.07         16.63         2.58 o                         
   2  12   0          1.41         -0.61         2.02 o                         
   3  12   0          4.28          8.38         2.26 o                         
   4  12   0        289.10        280.67         7.75 o                         
   5  12   0        113.02        105.63         4.93 o                         
   6  12   0         81.50         80.51         4.18 o                         
   7  12   0         72.65         64.49         3.97 o                         
   8  12   0        142.76        159.81         6.49 o                         
   9  12   0         28.52         25.81         3.72 o                         
  -7  13   0          0.48         -1.60         3.23 o                         
  -6  13   0         37.94         26.20         4.57 o                         
  -5  13   0        145.54        156.90         8.54 o                         
  -4  13   0       1252.33       1123.67        23.84 o                         
  -3  13   0         45.75         45.34         3.89 o                         
  -2  13   0        275.18        277.38         7.24 o                         
  -1  13   0          0.17          0.13         2.42 o                         
   0  13   0        104.04        133.12         5.61 o                         
   1  13   0        579.76        565.14        11.10 o                         
   2  13   0         22.43         20.12         2.66 o                         
   3  13   0        279.10        285.75         7.38 o                         
   4  13   0        106.53         96.25         5.11 o                         
   5  13   0          0.37          1.60         2.38 o                         
   6  13   0          2.10         -1.03         2.24 o                         
   7  13   0          1.07         -2.35         2.35 o                         
   8  13   0         15.95         18.17         3.97 o                         
  -6  14   0         90.64         95.47         8.37 o                         
  -5  14   0         60.17         72.29         6.78 o                         
  -4  14   0        169.37        150.66         7.91 o                         
  -3  14   0          9.87          3.33         3.23 o                         
  -2  14   0          0.70          1.14         2.56 o                         
  -1  14   0          8.61          7.97         2.65 o                         
   0  14   0        167.87        179.46         6.09 o                         
   1  14   0        697.24        639.62        13.26 o                         
   2  14   0         90.80         97.49         4.78 o                         
   3  14   0          8.09          4.84         3.70 o                         
   4  14   0        504.60        522.59        11.76 o                         
   5  14   0         62.29         60.01         4.16 o                         
   6  14   0         31.58         21.09         3.52 o                         
   7  14   0         18.42         16.78         4.89 o                         
   8  14   0         16.38         15.46         5.70 o                         
  -6  15   0         57.07         50.54         7.47 o                         
  -5  15   0         27.53          9.28         4.27 o                         
  -4  15   0         96.76        109.85         4.96 o                         
  -3  15   0         26.52         41.31         4.70 o                         
  -2  15   0         91.50         85.72         4.94 o                         
  -1  15   0         22.46         17.15         3.27 o                         
   0  15   0        171.85        184.12         6.91 o                         
   1  15   0        309.82        307.26         9.00 o                         
   2  15   0         63.10         71.54         4.32 o                         
   3  15   0         38.06         38.66         3.45 o                         
   4  15   0        146.91        170.66         6.89 o                         
   5  15   0          6.72          9.65         2.75 o                         
   6  15   0         51.76         39.96         4.48 o                         
   7  15   0        107.39         93.76         6.18 o                         
  -5  16   0          4.54          1.69         3.74 o                         
  -4  16   0          8.22         11.62         2.42 o                         
  -3  16   0          2.98          7.18         4.38 o                         
  -2  16   0          0.00          0.33         3.11 o                         
  -1  16   0         38.05         59.08         4.31 o                         
   0  16   0          1.49          1.14         3.07 o                         
   1  16   0        339.98        310.70         8.43 o                         
   2  16   0       1026.88       1124.49        19.34 o                         
   3  16   0        780.12        807.63        15.15 o                         
   4  16   0          1.00          0.56         4.78 o                         
   5  16   0         44.86         49.95         5.49 o                         
   6  16   0          0.92         -1.73         2.50 o                         
  -4  17   0         17.02          5.75         4.06 o                         
  -3  17   0         99.26        120.98         7.20 o                         
  -2  17   0          3.61         -1.59         3.51 o                         
  -1  17   0         33.22         39.69         4.46 o                         
   0  17   0         46.67         50.41         4.58 o                         
   1  17   0          1.24          2.98         3.16 o                         
   2  17   0         97.47        116.44         5.66 o                         
   3  17   0        355.07        362.25         9.64 o                         
   4  17   0          1.74          2.68         3.60 o                         
   5  17   0         85.93         73.96         8.17 o                         
  -2  18   0          5.80          4.91         3.40 o                         
  -1  18   0         45.74         57.57         5.21 o                         
   0  18   0          0.29          3.74         5.75 o                         
   1  18   0          4.92          2.47         3.47 o                         
   2  18   0          2.29          2.65         3.68 o                         
   3  18   0         20.98         12.66         3.44 o                         
   4  18   0          9.41         -1.46         3.51 o                         
   0  19   0         18.63         36.89         8.75 o                         
   1  19   0         39.60         39.84         4.79 o                         
  -1 -19   1        152.25        164.99         8.76 o                         
  -4 -18   1        191.83        185.81         8.81 o                         
  -3 -18   1         10.10          4.63         3.39 o                         
  -2 -18   1         99.91         86.83         5.47 o                         
  -1 -18   1         48.36         46.10         4.37 o                         
   0 -18   1          0.04          0.52         3.09 o                         
   1 -18   1         21.87         17.02         4.01 o                         
   2 -18   1         20.06         11.84         3.74 o                         
  -5 -17   1         54.98         43.95         5.07 o                         
  -4 -17   1          7.79         17.63         4.48 o                         
  -3 -17   1         52.60         58.57         4.41 o                         
  -2 -17   1        415.16        407.81        10.80 o                         
  -1 -17   1          4.74          6.07         3.99 o                         
   0 -17   1        101.50        110.46         5.94 o                         
   1 -17   1          2.67          0.85         3.12 o                         
   2 -17   1         20.17         16.62         3.72 o                         
   3 -17   1          1.24          0.37         3.07 o                         
   4 -17   1         14.32         21.45         5.74 o                         
  -6 -16   1         78.31         97.91         6.03 o                         
  -5 -16   1          6.09          6.26         3.12 o                         
  -4 -16   1         19.62          9.97         3.68 o                         
  -3 -16   1         62.88         67.15         5.46 o                         
  -2 -16   1        510.85        526.28        11.50 o                         
  -1 -16   1         32.99         36.53         3.86 o                         
   0 -16   1        145.25        159.12         7.62 o                         
   1 -16   1          0.00         -1.55         2.79 o                         
   2 -16   1          0.41          2.34         2.72 o                         
   3 -16   1         11.34         10.08         3.21 o                         
   4 -16   1        167.85        152.74         8.67 o                         
   5 -16   1          2.72          6.09         3.81 o                         
  -7 -15   1         15.53         18.34         4.12 o                         
  -6 -15   1         30.02         24.23         3.51 o                         
  -5 -15   1         41.38         42.35         4.37 o                         
  -4 -15   1         13.41         16.71         3.91 o                         
  -3 -15   1          0.64          1.66         2.98 o                         
  -2 -15   1         82.05         92.96         4.94 o                         
  -1 -15   1        148.77        136.14         6.43 o                         
   0 -15   1         74.68         71.58         4.49 o                         
   1 -15   1          0.13         -2.34         2.34 o                         
   2 -15   1        163.03        157.90         6.34 o                         
   3 -15   1          6.40         12.88         3.04 o                         
   4 -15   1          1.15          4.53         2.30 o                         
   5 -15   1         23.89         19.93         4.66 o                         
   6 -15   1         47.37         40.32         7.31 o                         
  -8 -14   1          0.29         -1.09         3.50 o                         
  -7 -14   1          8.65         11.77         3.18 o                         
  -6 -14   1         45.46         50.67         4.07 o                         
  -5 -14   1         23.03         27.83         4.18 o                         
  -4 -14   1         76.62         73.88         4.80 o                         
  -3 -14   1        924.63        988.66        19.62 o                         
  -2 -14   1         53.00         54.68         3.83 o                         
  -1 -14   1         20.74         10.43         2.79 o                         
   0 -14   1        201.60        211.31         6.61 o                         
   1 -14   1         11.63          2.20         2.53 o                         
   2 -14   1        131.14        149.03         5.71 o                         
   3 -14   1          3.21          4.06         3.44 o                         
   4 -14   1        409.32        394.84        10.09 o                         
   5 -14   1        128.69        110.41         8.37 o                         
   6 -14   1        149.47        134.16        11.12 o                         
  -8 -13   1          6.82         13.42         2.78 o                         
  -7 -13   1         26.70         33.12         4.30 o                         
  -6 -13   1         53.40         55.53         4.07 o                         
  -5 -13   1          1.43          1.65         2.64 o                         
  -4 -13   1         86.49         95.98         5.07 o                         
  -3 -13   1        448.69        409.14         9.29 o                         
  -2 -13   1         11.38         11.07         2.71 o                         
  -1 -13   1        582.23        509.83        10.31 o                         
   0 -13   1         51.64         51.80         3.94 o                         
   1 -13   1         24.55         29.95         3.45 o                         
   2 -13   1         75.03         74.62         4.48 o                         
   3 -13   1         82.06        106.38         5.28 o                         
   4 -13   1        727.46        640.78        14.95 o                         
   5 -13   1        149.39        157.63         9.37 o                         
   6 -13   1          4.31          2.08         4.82 o                         
   7 -13   1         10.68         20.10         4.76 o                         
  -9 -12   1          8.85          7.08         5.05 o                         
  -8 -12   1        110.89        109.21         5.12 o                         
  -7 -12   1         30.52         28.30         3.15 o                         
  -6 -12   1        344.72        338.97         8.42 o                         
  -5 -12   1         54.44         58.14         4.04 o                         
  -4 -12   1         77.41         73.85         4.50 o                         
  -3 -12   1        325.35        302.34         7.19 o                         
  -2 -12   1        192.24        204.68         5.87 o                         
  -1 -12   1          5.17          2.17         2.19 o                         
   0 -12   1         33.49         50.20         3.45 o                         
   1 -12   1         57.00         43.91         3.57 o                         
   2 -12   1         87.28        101.55         4.74 o                         
   3 -12   1        177.01        177.46         7.81 o                         
   4 -12   1        364.22        302.59         8.63 o                         
   5 -12   1         17.93         20.89         4.60 o                         
   6 -12   1        272.77        289.89        10.41 o                         
   7 -12   1         24.20         37.21         5.17 o                         
   8 -12   1        174.62        189.86         9.55 o                         
  -9 -11   1         12.41         13.54         2.91 o                         
  -8 -11   1          1.51         -2.29         2.29 o                         
  -7 -11   1         71.82         74.54         4.15 o                         
  -6 -11   1        125.65        136.44         5.26 o                         
  -5 -11   1        178.28        180.93         6.40 o                         
  -4 -11   1       1603.44       1657.86        26.69 o                         
  -3 -11   1        434.46        455.97         9.09 o                         
  -2 -11   1        552.88        489.75         9.53 o                         
  -1 -11   1        407.92        384.20         8.03 o                         
   0 -11   1        475.03        415.75         8.46 o                         
   1 -11   1        207.87        155.02         4.94 o                         
   2 -11   1        332.97        388.91         8.10 o                         
   3 -11   1        624.22        655.20        14.39 o                         
   4 -11   1        156.51        207.34         5.44 o                         
   5 -11   1        668.62        620.35        16.89 o                         
   6 -11   1          0.34          2.31         3.51 o                         
   7 -11   1          9.14          4.24         3.54 o                         
   8 -11   1         30.75         27.25         8.45 o                         
  -9 -10   1          0.00         -1.58         2.23 o                         
  -8 -10   1        119.54        119.29         6.08 o                         
  -7 -10   1         40.27         41.00         3.19 o                         
  -6 -10   1         15.23         21.25         2.71 o                         
  -5 -10   1       1023.24        926.50        17.33 o                         
  -4 -10   1        111.81        123.71         4.62 o                         
  -3 -10   1        116.86        107.55         4.31 o                         
  -2 -10   1         66.51         90.97         3.57 o                         
  -1 -10   1        303.57        313.59         6.78 o                         
   0 -10   1        427.61        339.25         7.06 o                         
   1 -10   1         24.71          0.11         1.70 o                         
   2 -10   1        527.05        504.50         9.39 o                         
   3 -10   1         17.44          7.67         2.36 o                         
   4 -10   1        367.35        389.62         7.90 o                         
   5 -10   1         91.76         72.37         5.66 o                         
   6 -10   1        352.88        340.39         9.77 o                         
   7 -10   1        137.11        130.30         6.34 o                         
   8 -10   1         33.34         38.45         4.16 o                         
   9 -10   1         14.23          8.87         4.45 o                         
 -10  -9   1         11.99          8.24         4.47 o                         
  -9  -9   1          4.59          2.42         1.93 o                         
  -8  -9   1         15.12         13.60         2.47 o                         
  -7  -9   1          0.15         -0.54         2.88 o                         
  -6  -9   1         59.54         41.47         3.19 o                         
  -5  -9   1        870.52        792.35        13.58 o                         
  -4  -9   1        226.90        220.06         5.61 o                         
  -3  -9   1        308.69        291.72         6.53 o                         
  -2  -9   1        114.50        160.88         4.48 o                         
  -1  -9   1        846.10        870.65        13.90 o                         
   0  -9   1        841.96       1041.91        16.05 o                         
   1  -9   1        710.11        826.26        13.29 o                         
   2  -9   1         60.81         46.85         3.02 o                         
   3  -9   1        686.79        690.05        13.16 o                         
   4  -9   1        429.13        514.72        10.43 o                         
   5  -9   1        125.50        142.92         8.31 o                         
   6  -9   1          5.35          5.39         3.04 o                         
   7  -9   1        133.97        124.49         7.50 o                         
   8  -9   1         61.41         55.85         4.84 o                         
   9  -9   1          0.01         -0.39         3.15 o                         
 -10  -8   1          8.35         10.62         4.48 o                         
  -9  -8   1         75.75         66.62         3.62 o                         
  -8  -8   1         93.42         96.29         4.36 o                         
  -7  -8   1          0.71         -2.01         2.01 o                         
  -6  -8   1         60.04         67.81         3.63 o                         
  -5  -8   1        338.06        377.68         7.37 o                         
  -4  -8   1        415.44        415.37         8.58 o                         
  -3  -8   1       1483.99       1432.27        21.17 o                         
  -2  -8   1        158.12        209.48         4.79 o                         
  -1  -8   1        413.36        452.78         7.80 o                         
   0  -8   1        101.43         74.02         3.05 o                         
   1  -8   1       1060.50       1351.63        19.87 o                         
   2  -8   1        407.26        523.41        10.18 o                         
   3  -8   1        423.70        367.55         8.00 o                         
   4  -8   1          5.30          7.35         2.48 o                         
   5  -8   1         16.39         20.29         3.84 o                         
   6  -8   1         32.05         28.46         3.41 o                         
   7  -8   1          9.28          6.06         3.20 o                         
   8  -8   1         80.70         72.25         4.90 o                         
   9  -8   1        137.14        136.21         6.30 o                         
 -10  -7   1          1.02          0.30         5.68 o                         
  -9  -7   1         50.60         58.51         7.56 o                         
  -8  -7   1        697.53        684.33        15.69 o                         
  -7  -7   1          4.00          3.39         2.55 o                         
  -6  -7   1          9.00          3.56         2.04 o                         
  -5  -7   1         59.84         65.94         3.00 o                         
  -4  -7   1          0.43          1.40         1.51 o                         
  -3  -7   1        364.06        329.75         6.64 o                         
  -2  -7   1        168.04        203.77         4.45 o                         
  -1  -7   1        720.28        782.65        11.59 o                         
   0  -7   1         32.13         25.46         2.13 o                         
   1  -7   1       3127.64       3630.70        54.55 o                         
   2  -7   1        318.10        238.42         5.63 o                         
   3  -7   1       2192.40       2383.36        36.91 o                         
   4  -7   1         78.79         81.24         4.26 o                         
   5  -7   1        204.29        247.59         9.44 o                         
   6  -7   1         36.03         24.46         3.50 o                         
   7  -7   1        312.74        346.48         9.08 o                         
   8  -7   1        126.38        127.12         5.69 o                         
   9  -7   1          4.90          0.19         2.97 o                         
  10  -7   1         34.46         35.64         5.01 o                         
 -10  -6   1          9.10          6.97         7.02 o                         
  -9  -6   1         94.25         84.37         6.90 o                         
  -8  -6   1         10.13          7.64         5.91 o                         
  -7  -6   1        624.19        607.74        13.82 o                         
  -6  -6   1         34.00         30.84         2.66 o                         
  -5  -6   1          5.52          7.64         1.93 o                         
  -4  -6   1        121.86         88.37         3.13 o                         
  -3  -6   1       1133.34       1221.27        18.89 o                         
  -2  -6   1        385.66        477.59         7.70 o                         
  -1  -6   1       2058.56       1940.19        27.49 o                         
   0  -6   1        265.15        232.62         4.89 o                         
   1  -6   1       2071.65       1749.24        32.06 o                         
   2  -6   1        747.34        632.57        11.84 o                         
   3  -6   1       1505.72       1569.22        24.89 o                         
   4  -6   1       1295.99       1329.40        25.35 o                         
   5  -6   1        148.72        155.10         5.68 o                         
   6  -6   1         89.00         93.04         4.65 o                         
   7  -6   1        815.42        846.80        17.56 o                         
   8  -6   1         42.95         35.99         4.26 o                         
   9  -6   1         59.57         59.59         4.13 o                         
  10  -6   1         31.13         24.05         3.46 o                         
 -10  -5   1          5.44         11.69         4.81 o                         
  -9  -5   1        631.53        638.27        25.64 o                         
  -8  -5   1         94.43        109.74         6.05 o                         
  -7  -5   1        305.34        349.84         7.12 o                         
  -6  -5   1        277.90        284.65         7.88 o                         
  -5  -5   1        358.24        349.27         6.82 o                         
  -4  -5   1         35.24         24.30         2.12 o                         
  -3  -5   1        301.23        314.46         6.80 o                         
  -2  -5   1         98.61        132.74         3.46 o                         
  -1  -5   1       1533.58       1313.09        18.39 o                         
   0  -5   1        127.24        116.98         4.57 o                         
   1  -5   1       1125.71       1294.19        24.39 o                         
   2  -5   1          4.40         18.52         1.67 o                         
   3  -5   1       2169.47       2000.76        33.18 o                         
   4  -5   1        386.92        386.82         9.26 o                         
   5  -5   1        131.68        130.69         5.06 o                         
   6  -5   1        177.39        221.80         6.33 o                         
   7  -5   1          0.21         -1.71         2.86 o                         
   8  -5   1          1.67          1.62         2.21 o                         
   9  -5   1         57.66         48.96         4.33 o                         
  10  -5   1          1.54         -1.26         2.10 o                         
 -10  -4   1        230.05        251.68        11.74 o                         
  -9  -4   1        862.89        880.26        26.51 o                         
  -8  -4   1         48.97         40.61         8.51 o                         
  -7  -4   1         29.05         51.93         3.66 o                         
  -6  -4   1       1024.65        990.22        15.99 o                         
  -5  -4   1        118.89        118.50         3.81 o                         
  -4  -4   1        262.74        287.34         5.70 o                         
  -3  -4   1        208.74        250.69         4.82 o                         
  -2  -4   1       2785.38       2301.89        37.43 o                         
  -1  -4   1        108.93         53.61         1.95 o                         
   0  -4   1        350.54        359.22         5.92 o                         
   1  -4   1        755.70        859.01        14.71 o                         
   2  -4   1       2397.36       2758.45        58.70 o                         
   3  -4   1      11324.27      12833.81       581.19 o                         
   4  -4   1       2713.46       2499.40        41.72 o                         
   5  -4   1        438.24        478.04        10.04 o                         
   6  -4   1        321.91        295.19         6.85 o                         
   7  -4   1         95.63         80.26         3.56 o                         
   8  -4   1        249.32        244.23         6.03 o                         
   9  -4   1        300.81        328.81         6.90 o                         
  10  -4   1        119.85         92.24         8.58 o                         
 -11  -3   1         25.87         34.73         6.05 o                         
 -10  -3   1          3.38         -2.30         3.63 o                         
  -9  -3   1         21.42         23.02         4.55 o                         
  -8  -3   1         78.68         81.19         6.08 o                         
  -7  -3   1          2.66          8.72         2.05 o                         
  -6  -3   1        138.04        115.27         4.21 o                         
  -5  -3   1         52.35         63.37         2.42 o                         
  -4  -3   1        728.38        684.31        10.45 o                         
  -3  -3   1          0.18         11.05         1.46 o                         
  -2  -3   1        365.19        234.84         4.74 o                         
  -1  -3   1       1176.49       1176.78        15.50 o                         
   0  -3   1       1071.23       1018.59        13.40 o                         
   1  -3   1       8088.26       8967.35       454.34 o                         
   3  -3   1        887.48        751.94        13.91 o                         
   4  -3   1         30.46         63.56         4.08 o                         
   5  -3   1        413.14        361.67         7.68 o                         
   6  -3   1         14.69          0.26         1.78 o                         
   7  -3   1        300.39        372.97         7.70 o                         
   8  -3   1        916.30        922.47        22.87 o                         
   9  -3   1        353.52        357.22        11.81 o                         
  10  -3   1         53.08         67.16         7.43 o                         
 -11  -2   1         10.56          6.91         4.00 o                         
 -10  -2   1        454.73        471.59        15.15 o                         
  -9  -2   1        249.30        271.90        10.28 o                         
  -8  -2   1         68.24         89.80         6.14 o                         
  -7  -2   1        353.01        426.26        14.08 o                         
  -6  -2   1        201.93        218.43         4.46 o                         
  -5  -2   1        650.47        562.59         8.56 o                         
  -4  -2   1         15.98         19.71         1.57 o                         
  -3  -2   1         44.81         99.27         3.65 o                         
  -2  -2   1       8821.30       9366.84       417.54 o                         
  -1  -2   1        307.31        376.61         5.75 o                         
   1  -2   1       2889.55       3226.48       272.19 o                         
   2  -2   1        424.37        383.00         8.76 o                         
   3  -2   1       2139.44       2010.70        44.30 o                         
   4  -2   1        261.86        216.13         5.60 o                         
   5  -2   1         23.65         31.83         2.13 o                         
   6  -2   1         12.15          2.93         1.36 o                         
   7  -2   1        172.67        200.43         4.73 o                         
   8  -2   1        174.13        168.46         7.32 o                         
   9  -2   1         72.49         69.98         5.49 o                         
  10  -2   1         24.38         24.59         6.72 o                         
  11  -2   1          1.14         -4.77         6.24 o                         
 -11  -1   1        240.68        252.53        18.38 o                         
 -10  -1   1         32.75         28.10         4.80 o                         
  -9  -1   1        348.00        348.76        15.04 o                         
  -8  -1   1        364.24        335.73        11.16 o                         
  -7  -1   1         66.44         49.01         4.25 o                         
  -6  -1   1          0.77          9.54         2.35 o                         
  -5  -1   1         75.31         62.94         3.01 o                         
  -4  -1   1        145.14        117.74         2.98 o                         
  -3  -1   1        261.50        198.39         3.50 o                         
  -2  -1   1       1371.26       1561.13        20.57 o                         
  -1  -1   1        328.76        389.87         8.35 o                         
   1  -1   1         67.70         67.46         3.51 o                         
   2  -1   1      15484.68      16123.17       664.94 o                         
   3  -1   1       3457.62       3386.82        86.50 o                         
   4  -1   1         40.63         28.81         2.09 o                         
   5  -1   1         57.47         52.14         2.77 o                         
   6  -1   1        241.00        276.61         6.20 o                         
   7  -1   1          6.74         12.27         3.22 o                         
   8  -1   1        165.37        164.20         7.70 o                         
   9  -1   1        949.85        929.28        23.66 o                         
  10  -1   1          3.98          2.58         5.03 o                         
  11  -1   1          2.14         -1.01         5.79 o                         
 -11   0   1         17.06          1.29        10.32 o                         
 -10   0   1        136.09        125.52         9.55 o                         
  -9   0   1        207.47        231.15         9.17 o                         
  -8   0   1         10.89         14.01         3.92 o                         
  -7   0   1          5.24         -0.91         1.30 o                         
  -6   0   1        646.71        501.44         8.25 o                         
  -5   0   1        449.89        416.16         7.43 o                         
  -4   0   1          4.63          0.29         1.18 o                         
  -3   0   1         13.95         17.38         1.78 o                         
  -2   0   1        821.54        802.53        10.56 o                         
   2   0   1      11974.32      13198.89       417.13 o                         
   3   0   1          2.36         -0.16         0.55 o                         
   4   0   1       3453.87       3214.77        64.36 o                         
   5   0   1        339.70        341.24         9.17 o                         
   6   0   1        439.99        469.60        13.20 o                         
   7   0   1          1.06          2.12         2.51 o                         
   8   0   1        340.80        332.66        11.13 o                         
   9   0   1          2.29         -1.38         3.10 o                         
  10   0   1        228.69        225.59         9.82 o                         
  11   0   1         20.89         27.25         7.40 o                         
 -10   1   1       1505.12       1588.53        43.27 o                         
  -9   1   1         59.50         65.91         5.47 o                         
  -8   1   1        326.60        313.24        10.59 o                         
  -7   1   1         96.29         65.63         3.01 o                         
  -6   1   1        184.08        130.83         3.46 o                         
  -5   1   1          2.13          4.80         1.91 o                         
  -4   1   1        961.00        865.66        13.68 o                         
  -3   1   1        997.52        911.79        13.95 o                         
  -2   1   1       3320.90       3106.68       139.97 o                         
  -1   1   1         13.94         24.15         1.16 o                         
   0   1   1        131.88         -0.48         0.61 o                         
   2   1   1        632.22        897.08        11.66 o                         
   3   1   1         92.22         80.98         3.27 o                         
   4   1   1        127.02        142.74         5.70 o                         
   5   1   1         54.73         41.40         3.87 o                         
   6   1   1         87.16        127.58         5.24 o                         
   7   1   1         19.18          2.15         3.59 o                         
   8   1   1         64.62         65.19         7.16 o                         
   9   1   1         24.88         35.18         4.54 o                         
  10   1   1        117.97        126.97         9.40 o                         
  11   1   1          5.80          5.83         3.85 o                         
 -10   2   1        366.79        389.83        22.16 o                         
  -9   2   1         25.32         25.87         5.20 o                         
  -8   2   1        303.06        335.30         8.72 o                         
  -7   2   1         15.00         24.11         3.13 o                         
  -6   2   1        136.11         99.59         3.32 o                         
  -5   2   1         86.75         81.84         2.82 o                         
  -4   2   1       1400.22       1294.24        19.73 o                         
  -3   2   1        187.68        171.33         5.14 o                         
  -2   2   1       2206.16       2121.88        90.30 o                         
  -1   2   1         65.33         91.41         2.68 o                         
   0   2   1        487.77        487.76        10.95 o                         
   1   2   1       3758.52       4024.47       268.32 o                         
   2   2   1        318.38        203.44         4.33 o                         
   3   2   1         93.12         90.41         2.80 o                         
   4   2   1         31.33         24.22         3.59 o                         
   5   2   1        421.88        474.89         9.87 o                         
   6   2   1         86.38        107.83         6.22 o                         
   7   2   1        583.88        671.77        14.74 o                         
   8   2   1          0.47         -0.29         3.84 o                         
   9   2   1         16.09         15.49         3.77 o                         
  10   2   1          2.90          2.54         3.53 o                         
  11   2   1        200.12        209.53        13.59 o                         
 -10   3   1        143.85        170.80        19.05 o                         
  -9   3   1         12.60         10.80         2.48 o                         
  -8   3   1        172.25        184.51         4.68 o                         
  -7   3   1        174.99        210.71         5.24 o                         
  -6   3   1         15.85          4.65         1.82 o                         
  -5   3   1        103.48        115.49         3.46 o                         
  -4   3   1        218.77        238.67         4.93 o                         
  -3   3   1        262.33        271.18         5.66 o                         
  -2   3   1       7858.36       9316.89       599.79 o                         
  -1   3   1       8020.07       9865.73       604.31 o                         
   0   3   1       1634.14       1534.57        29.42 o                         
   1   3   1       6274.31       6025.09       407.58 o                         
   2   3   1        599.75        653.04        12.68 o                         
   3   3   1        904.29       1004.47        14.04 o                         
   4   3   1        762.58        665.81        10.25 o                         
   5   3   1        104.86        156.67         3.90 o                         
   6   3   1        326.74        377.56         9.16 o                         
   7   3   1       1080.88       1062.19        20.82 o                         
   8   3   1         14.62         23.77         4.05 o                         
   9   3   1         51.40         46.81         5.23 o                         
  10   3   1         52.26         33.89         5.33 o                         
  11   3   1          0.02          0.00         3.72 o                         
 -10   4   1         62.94         68.59         3.81 o                         
  -9   4   1         45.94         48.28         4.60 o                         
  -8   4   1         54.48         55.22         3.08 o                         
  -7   4   1         74.39         63.99         3.50 o                         
  -6   4   1         24.21         16.41         2.65 o                         
  -5   4   1        405.45        384.10         7.02 o                         
  -4   4   1        854.17        936.42        14.75 o                         
  -3   4   1         65.05         84.24         3.22 o                         
  -2   4   1        174.82        104.06         4.36 o                         
  -1   4   1       5396.39       5457.77       319.18 o                         
   0   4   1       5755.14       5905.99       322.55 o                         
   1   4   1       1390.63       1384.36        19.09 o                         
   2   4   1       1216.09       1308.18        20.52 o                         
   3   4   1       1807.38       1428.68        21.27 o                         
   4   4   1        484.42        391.49         6.88 o                         
   5   4   1        224.63        206.00         5.42 o                         
   6   4   1         94.69        118.71         3.21 o                         
   7   4   1         19.60          7.97         3.33 o                         
   8   4   1        193.04        172.32         8.67 o                         
   9   4   1         16.03         10.71         5.26 o                         
  10   4   1          0.26         -3.72         3.72 o                         
  11   4   1         17.67         16.57         4.55 o                         
 -10   5   1         43.31         39.99        14.99 o                         
  -9   5   1        185.45        199.47         8.14 o                         
  -8   5   1          0.00          2.32         3.21 o                         
  -7   5   1          7.44          9.82         2.31 o                         
  -6   5   1        160.35        204.07         6.30 o                         
  -5   5   1        100.02         96.16         3.65 o                         
  -4   5   1       1762.70       1722.44        31.15 o                         
  -3   5   1       3825.35       3980.78        84.58 o                         
  -2   5   1        201.94        289.03         6.46 o                         
  -1   5   1        994.14       1287.88        20.40 o                         
   0   5   1        576.00        584.57        10.15 o                         
   1   5   1        285.59        314.82         5.94 o                         
   2   5   1         32.45         12.95         1.29 o                         
   3   5   1        491.82        319.92         8.25 o                         
   4   5   1          3.43         11.99         1.85 o                         
   5   5   1        257.75        272.74         7.43 o                         
   6   5   1        288.83        283.47         5.78 o                         
   7   5   1        155.21        132.27         6.22 o                         
   8   5   1          2.91         -1.73         3.11 o                         
   9   5   1        106.91        115.06         8.01 o                         
  10   5   1         70.33         68.20         6.93 o                         
  11   5   1         33.37         38.09         6.05 o                         
 -10   6   1         47.83         29.96         4.14 o                         
  -9   6   1          0.53         -0.94         2.56 o                         
  -8   6   1         38.55         32.94         3.22 o                         
  -7   6   1        104.57        105.90         4.93 o                         
  -6   6   1          9.03          6.98         1.92 o                         
  -5   6   1         24.18         19.47         2.10 o                         
  -4   6   1        778.23        729.30        13.77 o                         
  -3   6   1       1389.18       1274.27        24.88 o                         
  -2   6   1       7294.35      10266.21       795.23 o                         
  -1   6   1        341.00        225.94         5.51 o                         
   0   6   1        691.47        783.25        13.46 o                         
   1   6   1        720.53        706.11        11.44 o                         
   2   6   1        780.97        681.29        10.56 o                         
   3   6   1        547.17        485.39         9.26 o                         
   4   6   1         33.91         14.25         1.57 o                         
   5   6   1         39.55         24.61         2.34 o                         
   6   6   1         33.96         31.79         2.69 o                         
   7   6   1         24.47         17.35         1.84 o                         
   8   6   1         10.87         17.92         3.91 o                         
   9   6   1          5.85          3.00         3.72 o                         
  10   6   1         97.35        109.10        10.97 o                         
  11   6   1         48.46         48.02         6.90 o                         
  -9   7   1         38.27         41.30         5.33 o                         
  -8   7   1         46.78         47.36         4.38 o                         
  -7   7   1         89.86        103.76         5.07 o                         
  -6   7   1         23.42         25.30         2.34 o                         
  -5   7   1          0.18          0.15         1.58 o                         
  -4   7   1         67.91         80.64         3.49 o                         
  -3   7   1          0.07          0.98         1.73 o                         
  -2   7   1       1851.81       1498.51        25.85 o                         
  -1   7   1        713.60        550.29        10.40 o                         
   0   7   1        795.90        714.32        12.82 o                         
   1   7   1        700.93        803.53        13.08 o                         
   2   7   1          9.59         26.85         1.93 o                         
   3   7   1         70.53        106.46         3.41 o                         
   4   7   1        246.33        257.99         5.56 o                         
   5   7   1         73.28         83.99         3.10 o                         
   6   7   1        166.75        160.18         4.74 o                         
   7   7   1        151.57        143.24         4.94 o                         
   8   7   1         12.88         17.60         1.94 o                         
   9   7   1          3.36          3.92         3.89 o                         
  10   7   1          9.99         10.08         4.65 o                         
  -9   8   1         40.53         29.96         6.04 o                         
  -8   8   1         18.67         24.66         5.76 o                         
  -7   8   1         13.36         17.70         3.06 o                         
  -6   8   1        177.66        168.60         7.26 o                         
  -5   8   1          2.72          3.49         2.05 o                         
  -4   8   1         30.75         27.81         3.62 o                         
  -3   8   1        539.48        538.66        11.34 o                         
  -2   8   1         41.41         15.06         2.43 o                         
  -1   8   1        634.68        474.00         9.54 o                         
   0   8   1       1272.01       1527.46        23.25 o                         
   1   8   1       1654.32       1580.19        23.95 o                         
   2   8   1         50.07         29.69         2.49 o                         
   3   8   1       2050.74       2212.44        31.13 o                         
   4   8   1        160.46        144.40         4.43 o                         
   5   8   1          0.08         -0.58         1.38 o                         
   6   8   1          6.11          3.93         2.00 o                         
   7   8   1         10.53         12.18         2.22 o                         
   8   8   1          0.06          0.11         1.71 o                         
   9   8   1          9.07         12.61         6.23 o                         
  10   8   1         64.01         67.14         6.16 o                         
  -9   9   1         27.72         24.58         6.38 o                         
  -8   9   1         14.94         12.79         5.50 o                         
  -7   9   1          1.23          2.51         2.78 o                         
  -6   9   1        310.13        295.01        15.36 o                         
  -5   9   1         22.77         40.29         3.03 o                         
  -4   9   1        375.41        426.16        10.49 o                         
  -3   9   1        525.00        537.08        12.67 o                         
  -2   9   1         31.51         34.75         3.41 o                         
  -1   9   1        101.61         57.93         3.53 o                         
   0   9   1         43.48         67.67         3.37 o                         
   1   9   1        982.73       1016.34        16.71 o                         
   2   9   1        392.73        376.06         7.64 o                         
   3   9   1        247.07        294.87         6.96 o                         
   4   9   1        585.26        569.71        10.87 o                         
   5   9   1        192.23        232.03         6.11 o                         
   6   9   1        262.78        260.57         8.27 o                         
   7   9   1          0.98         -1.68         1.96 o                         
   8   9   1         73.33         82.41         3.32 o                         
   9   9   1         62.61         56.72         3.21 o                         
  10   9   1         65.21         63.47         4.87 o                         
  -8  10   1          0.59          0.17         3.63 o                         
  -7  10   1         72.95         68.22         5.25 o                         
  -6  10   1         26.69         16.83         3.66 o                         
  -5  10   1          2.44          8.07         3.43 o                         
  -4  10   1        477.06        526.46        13.47 o                         
  -3  10   1         53.16         53.50         4.65 o                         
  -2  10   1        603.25        611.06        13.22 o                         
  -1  10   1        334.92        288.57         7.58 o                         
   0  10   1         73.66         56.02         3.34 o                         
   1  10   1         70.14         70.05         3.51 o                         
   2  10   1          5.85         10.49         1.92 o                         
   3  10   1          0.02          1.05         1.60 o                         
   4  10   1        222.43        230.60         5.94 o                         
   5  10   1         30.84         22.85         4.69 o                         
   6  10   1        267.33        288.97         7.78 o                         
   7  10   1          1.58          1.44         3.29 o                         
   8  10   1         10.35          5.00         2.29 o                         
   9  10   1          4.74          0.42         2.56 o                         
  10  10   1         10.58          7.64         2.98 o                         
  -8  11   1         29.89         19.71         6.92 o                         
  -7  11   1          6.78          1.22         6.20 o                         
  -6  11   1         55.33         50.57         5.09 o                         
  -5  11   1       1088.25        950.64        17.10 o                         
  -4  11   1        766.72        834.44        17.07 o                         
  -3  11   1        345.27        383.36        14.23 o                         
  -2  11   1        280.16        297.67         8.72 o                         
  -1  11   1        610.11        673.80        12.72 o                         
   0  11   1         50.92         23.47         2.70 o                         
   1  11   1         16.91         10.65         2.35 o                         
   2  11   1         33.96         27.41         3.28 o                         
   3  11   1         48.56         35.25         2.76 o                         
   4  11   1         13.94          8.26         3.18 o                         
   5  11   1         28.33         26.80         3.05 o                         
   6  11   1          6.15          2.23         2.01 o                         
   7  11   1          6.42          2.85         2.24 o                         
   8  11   1         12.66          5.00         2.32 o                         
   9  11   1         51.66         62.24         4.18 o                         
  -7  12   1         74.09         79.40         7.86 o                         
  -6  12   1         10.63          7.46         3.67 o                         
  -5  12   1          0.64         -1.01         1.95 o                         
  -4  12   1         98.67         90.10         4.92 o                         
  -3  12   1         40.24         31.24         4.85 o                         
  -2  12   1         54.18         43.84         4.59 o                         
  -1  12   1         80.51         90.84         4.86 o                         
   0  12   1          0.55          3.53         2.63 o                         
   1  12   1        178.96        213.01         6.04 o                         
   2  12   1         11.23          9.30         2.23 o                         
   3  12   1         20.57         28.16         2.65 o                         
   4  12   1        564.98        565.70        11.66 o                         
   5  12   1         38.64         36.12         3.93 o                         
   6  12   1         97.00        123.49         5.16 o                         
   7  12   1         18.49         20.26         2.65 o                         
   8  12   1        243.82        236.96         6.42 o                         
   9  12   1         26.00         24.22         4.32 o                         
  -7  13   1          0.02         -4.17         4.17 o                         
  -6  13   1        238.10        239.57        10.06 o                         
  -5  13   1        283.24        254.31         9.27 o                         
  -4  13   1          2.02         -0.31         2.12 o                         
  -3  13   1         58.28         55.14         4.55 o                         
  -2  13   1         62.78         61.48         4.28 o                         
  -1  13   1        111.45        124.17         5.49 o                         
   0  13   1        796.89        753.06        13.53 o                         
   1  13   1         40.58         52.41         3.88 o                         
   2  13   1          5.44          8.35         2.36 o                         
   3  13   1          0.09         -1.30         1.89 o                         
   4  13   1         20.77         15.63         3.03 o                         
   5  13   1         38.91         39.59         4.56 o                         
   6  13   1        147.35        151.98         5.78 o                         
   7  13   1          1.41          7.17         3.68 o                         
   8  13   1        274.99        264.74        11.23 o                         
  -6  14   1         89.62        106.50         8.59 o                         
  -5  14   1        310.80        304.04         7.58 o                         
  -4  14   1         76.50         72.92         4.51 o                         
  -3  14   1          0.55          3.65         4.28 o                         
  -2  14   1         51.68         50.04         4.18 o                         
  -1  14   1         81.03         79.47         5.04 o                         
   0  14   1         64.87         67.93         4.29 o                         
   1  14   1        693.45        689.08        13.07 o                         
   2  14   1        104.74        112.61         5.11 o                         
   3  14   1        509.19        532.91        11.14 o                         
   4  14   1         60.10         62.40         4.27 o                         
   5  14   1          2.87          2.48         3.57 o                         
   6  14   1         50.56         55.21         5.85 o                         
   7  14   1         30.10         24.53         4.77 o                         
   8  14   1          2.89         -3.53         3.53 o                         
  -6  15   1          6.59          9.13         4.26 o                         
  -5  15   1         22.35         24.75         5.04 o                         
  -4  15   1          7.11          7.49         3.39 o                         
  -3  15   1        122.47        120.88         5.65 o                         
  -2  15   1         56.75         58.95         4.56 o                         
  -1  15   1        203.71        189.30         7.29 o                         
   0  15   1        201.73        213.57         7.35 o                         
   1  15   1          1.02          3.74         2.92 o                         
   2  15   1          5.06          7.88         2.78 o                         
   3  15   1        373.40        348.22         9.32 o                         
   4  15   1         72.44         87.46         6.28 o                         
   5  15   1         29.50         34.31         4.98 o                         
   6  15   1         36.13         36.13         5.79 o                         
   7  15   1          6.76         18.08         6.53 o                         
  -5  16   1        127.02        114.64        11.30 o                         
  -4  16   1         26.08         18.60         2.74 o                         
  -3  16   1         44.10         42.19         4.19 o                         
  -2  16   1          4.47          4.72         3.21 o                         
  -1  16   1          6.33          5.83         3.28 o                         
   0  16   1         71.35         73.99         6.60 o                         
   1  16   1        144.52        166.33        10.21 o                         
   2  16   1        343.42        354.61         9.62 o                         
   3  16   1        610.83        601.74        12.31 o                         
   4  16   1        129.77        133.58         8.16 o                         
   5  16   1         36.30         26.95         5.04 o                         
   6  16   1         45.94         61.46         7.37 o                         
  -4  17   1         20.35         36.50         6.21 o                         
  -3  17   1         12.87         12.21         3.75 o                         
  -2  17   1        167.85        168.70         7.39 o                         
  -1  17   1         82.64         66.39         5.61 o                         
   0  17   1          9.23          4.45         3.27 o                         
   1  17   1          0.01          1.50         3.34 o                         
   2  17   1         90.20         95.65         5.79 o                         
   3  17   1         20.57         26.58         3.79 o                         
   4  17   1        146.43        160.44         9.84 o                         
   5  17   1         18.32         25.32         6.38 o                         
   6  17   1         22.61          8.28         4.64 o                         
  -2  18   1          7.40          3.48         3.72 o                         
  -1  18   1         10.60          7.11         3.80 o                         
   0  18   1          4.67          8.70         4.14 o                         
   1  18   1          5.69          5.46         7.26 o                         
   2  18   1         20.54         19.42         4.21 o                         
   3  18   1          2.21         -3.02         3.02 o                         
   4  18   1         55.29         48.41         7.16 o                         
   1  19   1          4.97          1.36         3.72 o                         
   2  19   1         19.67         25.13         5.40 o                         
  -3 -18   2        723.11        733.67        23.95 o                         
  -2 -18   2         22.34         29.92         4.80 o                         
  -1 -18   2        121.36        136.18         6.39 o                         
   0 -18   2         55.13         47.53         4.22 o                         
   1 -18   2          9.84         11.79         3.67 o                         
   2 -18   2         23.90         35.71         4.27 o                         
  -5 -17   2        105.69        112.08        10.10 o                         
  -4 -17   2          9.88          4.80         3.82 o                         
  -3 -17   2         98.73        109.30         6.59 o                         
  -2 -17   2        389.91        396.77        10.00 o                         
  -1 -17   2         70.33         87.80         6.35 o                         
   0 -17   2        171.20        178.30         7.00 o                         
   1 -17   2          0.14          1.01         3.13 o                         
   2 -17   2        108.36         98.02         5.88 o                         
   3 -17   2         12.52         16.21         3.87 o                         
   4 -17   2          2.02         -1.34         2.44 o                         
  -6 -16   2         24.76         19.06         6.58 o                         
  -5 -16   2         10.36         11.57         3.69 o                         
  -4 -16   2        361.40        354.20        10.03 o                         
  -3 -16   2         94.20        110.82         5.56 o                         
  -2 -16   2        570.06        595.18        12.90 o                         
  -1 -16   2        147.92        168.96         6.57 o                         
   0 -16   2        104.25        101.81         5.71 o                         
   1 -16   2          3.75          4.82         3.07 o                         
   2 -16   2        132.54        140.58         6.01 o                         
   3 -16   2          3.30         -0.24         2.57 o                         
   4 -16   2         13.78         10.15         2.91 o                         
   5 -16   2         51.03         42.73         4.86 o                         
  -7 -15   2          6.48          0.12         3.77 o                         
  -6 -15   2         50.58         47.31         4.90 o                         
  -5 -15   2          0.09          4.54         3.03 o                         
  -4 -15   2        285.22        319.49        10.04 o                         
  -3 -15   2        352.33        322.93         8.35 o                         
  -2 -15   2          9.19          1.93         2.69 o                         
  -1 -15   2        560.85        606.39        12.26 o                         
   0 -15   2        214.16        265.86         8.47 o                         
   1 -15   2        172.33        191.21         6.59 o                         
   2 -15   2         30.15         18.63         3.19 o                         
   3 -15   2         83.22         75.74         4.65 o                         
   4 -15   2         57.83         48.61         4.40 o                         
   5 -15   2          6.76          3.15         4.04 o                         
   6 -15   2          4.52          9.02         4.04 o                         
  -7 -14   2          7.04          6.71         3.23 o                         
  -6 -14   2          8.73          8.82         2.83 o                         
  -5 -14   2          0.28          1.27         2.94 o                         
  -4 -14   2         28.19         30.74         3.84 o                         
  -3 -14   2         50.04         40.06         3.86 o                         
  -2 -14   2        235.95        262.72         7.33 o                         
  -1 -14   2         16.96         19.26         2.96 o                         
   0 -14   2         99.13         96.54         4.82 o                         
   1 -14   2          9.33          6.56         2.70 o                         
   2 -14   2         80.80         62.75         4.09 o                         
   3 -14   2         13.45         11.57         2.72 o                         
   4 -14   2        132.40        118.62         4.88 o                         
   5 -14   2         24.95         25.38         4.83 o                         
   6 -14   2         68.34         50.18         6.65 o                         
   7 -14   2          1.98          9.31         3.34 o                         
  -8 -13   2          1.93          0.15         2.70 o                         
  -7 -13   2          0.54          4.14         2.56 o                         
  -6 -13   2         85.50         98.82         5.84 o                         
  -5 -13   2        200.58        209.20         7.12 o                         
  -4 -13   2        232.77        260.45         8.76 o                         
  -3 -13   2        179.55        197.50         6.25 o                         
  -2 -13   2         97.38         94.31         4.62 o                         
  -1 -13   2          0.71         -2.27         2.27 o                         
   0 -13   2         64.57         62.77         4.00 o                         
   1 -13   2         76.12         62.77         4.42 o                         
   2 -13   2         18.64         18.44         2.90 o                         
   3 -13   2         36.24         36.58         3.30 o                         
   4 -13   2        459.93        424.23         9.50 o                         
   5 -13   2          2.09          2.62         3.66 o                         
   6 -13   2        124.88        121.46         8.58 o                         
   7 -13   2         58.28         57.45         5.79 o                         
  -8 -12   2          4.05          1.03         3.16 o                         
  -7 -12   2        115.46        111.73         5.38 o                         
  -6 -12   2        587.29        581.88        12.30 o                         
  -5 -12   2        282.72        302.91         8.25 o                         
  -4 -12   2        154.00        139.95         5.73 o                         
  -3 -12   2         70.59         79.75         4.41 o                         
  -2 -12   2        139.49        127.03         4.77 o                         
  -1 -12   2        639.70        691.44        13.72 o                         
   0 -12   2        132.79        116.40         4.74 o                         
   1 -12   2         95.30         94.31         4.44 o                         
   2 -12   2         10.02         15.00         2.65 o                         
   3 -12   2        124.21        116.68         5.07 o                         
   4 -12   2          7.74          8.10         1.88 o                         
   5 -12   2          4.47         10.84         3.60 o                         
   6 -12   2         33.61         37.72         4.81 o                         
   7 -12   2          7.67         14.51         3.51 o                         
   8 -12   2          9.52         10.01         3.28 o                         
  -9 -11   2         93.29         90.55         7.95 o                         
  -8 -11   2          2.58          3.16         2.37 o                         
  -7 -11   2          1.89          1.35         2.39 o                         
  -6 -11   2          1.91          4.86         2.45 o                         
  -5 -11   2        580.60        535.61        11.33 o                         
  -4 -11   2       1837.75       1839.59        30.94 o                         
  -3 -11   2         56.21         67.11         3.91 o                         
  -2 -11   2        317.79        373.80         9.13 o                         
  -1 -11   2         34.40         35.97         3.56 o                         
   0 -11   2         37.56         63.97         3.45 o                         
   1 -11   2        167.10        124.17         4.39 o                         
   2 -11   2         66.91         57.05         3.61 o                         
   3 -11   2        511.04        515.27        10.91 o                         
   4 -11   2         74.98         63.07         2.96 o                         
   5 -11   2          4.35          6.62         3.33 o                         
   6 -11   2         23.27         24.76         4.05 o                         
   7 -11   2          0.23         -3.28         3.28 o                         
   8 -11   2         33.91         40.16         4.81 o                         
  -9 -10   2          9.60          5.72         3.23 o                         
  -8 -10   2          1.30          1.05         2.27 o                         
  -7 -10   2        241.69        237.06         6.67 o                         
  -6 -10   2        316.61        354.52         9.31 o                         
  -5 -10   2        223.06        269.61         7.66 o                         
  -4 -10   2        158.36        142.55         5.07 o                         
  -3 -10   2         24.82         24.50         2.64 o                         
  -2 -10   2         70.41         58.60         3.06 o                         
  -1 -10   2          2.63          2.40         1.89 o                         
   0 -10   2        222.67        169.51         4.78 o                         
   1 -10   2         18.43         45.97         2.88 o                         
   2 -10   2         46.07         32.25         2.54 o                         
   3 -10   2          0.77          1.74         2.17 o                         
   4 -10   2        172.89        196.04         5.58 o                         
   5 -10   2        427.43        407.91        10.75 o                         
   6 -10   2          0.96          3.06         2.93 o                         
   7 -10   2        110.13        131.49         6.68 o                         
   8 -10   2         32.00         47.37         7.65 o                         
   9 -10   2         23.01         10.71         4.07 o                         
  -9  -9   2         62.08         73.58         4.11 o                         
  -8  -9   2         68.22         68.73         3.80 o                         
  -7  -9   2         68.67         73.30         5.83 o                         
  -6  -9   2        854.85        928.84        15.93 o                         
  -5  -9   2       1059.60       1106.91        18.38 o                         
  -4  -9   2         17.69         12.43         2.41 o                         
  -3  -9   2        385.50        362.61         7.60 o                         
  -2  -9   2          0.51          1.00         1.48 o                         
  -1  -9   2        677.65        712.88        11.31 o                         
   0  -9   2         67.24         93.41         3.56 o                         
   1  -9   2         49.31         32.62         2.41 o                         
   2  -9   2        141.55        212.23         6.86 o                         
   3  -9   2        336.22        380.89         8.90 o                         
   4  -9   2         23.07         27.25         3.39 o                         
   5  -9   2         51.82         56.57         5.07 o                         
   6  -9   2          2.55          3.39         4.06 o                         
   7  -9   2         28.88         22.26         3.40 o                         
   8  -9   2         36.18         32.11         4.33 o                         
   9  -9   2         10.90         12.42         3.96 o                         
 -10  -8   2          3.65         -0.43         3.31 o                         
  -9  -8   2          4.67         -1.06         2.01 o                         
  -8  -8   2          1.35         -2.03         2.08 o                         
  -7  -8   2        597.01        602.91        11.10 o                         
  -6  -8   2       3789.59       3719.03        49.61 o                         
  -5  -8   2       1441.53       1363.88        20.37 o                         
  -4  -8   2         24.65         34.43         2.81 o                         
  -3  -8   2        258.84        274.23         6.17 o                         
  -2  -8   2        386.60        325.77         6.28 o                         
  -1  -8   2        585.84        559.66         9.17 o                         
   0  -8   2       1291.20       1266.42        18.69 o                         
   1  -8   2        395.22        528.00         9.08 o                         
   2  -8   2         21.52         38.07         3.25 o                         
   3  -8   2         25.37         24.01         2.11 o                         
   4  -8   2         97.87        108.69         5.08 o                         
   5  -8   2         78.70         74.29         4.12 o                         
   6  -8   2        350.17        310.97         9.45 o                         
   7  -8   2         77.65         83.49         5.05 o                         
   8  -8   2         97.70        109.09         7.37 o                         
   9  -8   2         50.74         46.56         4.17 o                         
 -10  -7   2         16.63          6.85         5.24 o                         
  -9  -7   2         60.22         61.83         4.96 o                         
  -8  -7   2        412.55        432.19         9.35 o                         
  -7  -7   2        650.17        633.49        11.84 o                         
  -6  -7   2          5.59          3.23         2.10 o                         
  -5  -7   2          0.00         -0.91         1.75 o                         
  -4  -7   2         23.83         31.54         2.55 o                         
  -3  -7   2        341.16        271.45         5.92 o                         
  -2  -7   2          1.84         -1.42         1.42 o                         
  -1  -7   2        271.21        299.02         5.69 o                         
   0  -7   2       1435.03       1475.08        21.17 o                         
   1  -7   2        253.94        425.89         8.79 o                         
   2  -7   2       2421.76       2303.02        35.63 o                         
   3  -7   2        385.41        445.15         8.79 o                         
   4  -7   2        482.04        518.53        11.26 o                         
   5  -7   2        601.02        607.59        12.50 o                         
   6  -7   2        187.29        193.39         7.20 o                         
   7  -7   2        234.46        238.35         7.37 o                         
   8  -7   2         56.31         67.46         4.87 o                         
   9  -7   2         37.45         52.83         4.69 o                         
  10  -7   2          0.61          0.54         3.09 o                         
 -10  -6   2         11.51         14.01         4.45 o                         
  -9  -6   2         30.85         17.78         5.52 o                         
  -8  -6   2         40.57         49.81         3.10 o                         
  -7  -6   2       1928.66       1854.46        37.69 o                         
  -6  -6   2        898.00        872.48        14.93 o                         
  -5  -6   2        529.35        544.81         9.64 o                         
  -4  -6   2         86.33         70.07         2.96 o                         
  -3  -6   2        644.93        697.38        11.22 o                         
  -2  -6   2         24.09         44.34         2.33 o                         
  -1  -6   2        443.22        565.65        11.12 o                         
   0  -6   2        157.40        134.64         3.34 o                         
   1  -6   2         48.87        156.95         3.77 o                         
   2  -6   2       2979.34       2631.58        40.00 o                         
   3  -6   2        368.03        442.81         9.59 o                         
   4  -6   2        256.14        287.08         8.41 o                         
   5  -6   2        306.37        314.34         7.43 o                         
   6  -6   2        140.34        109.73         5.26 o                         
   7  -6   2        175.44        157.74         6.43 o                         
   8  -6   2        324.28        355.56         9.13 o                         
   9  -6   2         15.63         15.11         4.27 o                         
  10  -6   2          0.38          0.16         3.09 o                         
 -10  -5   2         14.56         17.95         4.89 o                         
  -9  -5   2        144.04        154.06        10.92 o                         
  -8  -5   2        239.28        251.65         6.88 o                         
  -7  -5   2       2866.19       2924.36        43.04 o                         
  -6  -5   2        562.02        579.74        10.64 o                         
  -5  -5   2        217.24        207.06         5.07 o                         
  -4  -5   2        109.07         75.99         3.00 o                         
  -3  -5   2          0.91         -0.60         1.40 o                         
  -2  -5   2         10.82         -0.66         1.26 o                         
  -1  -5   2        148.86        227.88         4.29 o                         
   0  -5   2        834.52        727.51        10.46 o                         
   1  -5   2        555.07        703.95        10.88 o                         
   2  -5   2          0.47         34.78         2.02 o                         
   3  -5   2       1011.60       1136.33        20.42 o                         
   4  -5   2         28.80         60.74         3.33 o                         
   5  -5   2        576.77        574.59        10.71 o                         
   6  -5   2       1670.18       1702.22        33.16 o                         
   7  -5   2       1267.77       1186.27        25.02 o                         
   8  -5   2         18.40         14.63         3.78 o                         
   9  -5   2        110.16         97.71         4.81 o                         
  10  -5   2         24.13         21.46         2.64 o                         
 -10  -4   2          2.67          1.90         3.96 o                         
  -9  -4   2        309.83        334.30        15.61 o                         
  -8  -4   2         41.15         41.93         2.08 o                         
  -7  -4   2         45.98         72.85         3.54 o                         
  -6  -4   2         11.74         14.44         2.06 o                         
  -5  -4   2          0.73          1.41         1.47 o                         
  -4  -4   2        166.35        194.35         4.39 o                         
  -3  -4   2        311.03        216.85         4.74 o                         
  -2  -4   2       1605.81       1450.98        20.34 o                         
  -1  -4   2       3496.74       3541.42       150.29 o                         
   0  -4   2        109.91        120.47         2.78 o                         
   1  -4   2        545.49        518.22         8.39 o                         
   2  -4   2        806.59        895.70        17.95 o                         
   3  -4   2        406.20        506.15        10.78 o                         
   4  -4   2        495.57        503.36        11.58 o                         
   5  -4   2       1087.82       1094.62        20.14 o                         
   6  -4   2         43.28         64.28         2.90 o                         
   7  -4   2         51.43         50.49         2.69 o                         
   8  -4   2       1305.91       1193.11        19.73 o                         
   9  -4   2        624.85        615.02        10.96 o                         
  10  -4   2         26.11         19.05         2.79 o                         
 -10  -3   2         39.72         37.07         4.82 o                         
  -9  -3   2          0.39          4.05         3.34 o                         
  -8  -3   2       1281.78       1250.89        35.94 o                         
  -7  -3   2       1736.25       1600.00        24.77 o                         
  -6  -3   2        239.06        218.55         5.84 o                         
  -5  -3   2        183.15        187.38         4.32 o                         
  -4  -3   2          4.85         -0.11         1.45 o                         
  -3  -3   2        218.47        355.73         5.95 o                         
  -2  -3   2       4020.10       4003.18       170.93 o                         
  -1  -3   2        145.96        118.71         2.66 o                         
   0  -3   2        219.96        212.76         3.66 o                         
   1  -3   2        143.74        127.48         3.55 o                         
   2  -3   2        496.88        328.30         5.85 o                         
   3  -3   2        841.83        712.87        13.26 o                         
   4  -3   2       1842.50       2026.76        29.64 o                         
   5  -3   2        472.12        475.43         8.97 o                         
   6  -3   2        465.28        433.99         8.71 o                         
   7  -3   2        494.98        455.06         8.73 o                         
   8  -3   2         81.55         88.54         3.26 o                         
   9  -3   2          1.15          1.24         3.74 o                         
  10  -3   2          6.69          4.69         3.08 o                         
  11  -3   2          6.34          8.24         3.19 o                         
 -10  -2   2         15.01         20.77         3.91 o                         
  -9  -2   2        155.31        155.94         8.92 o                         
  -8  -2   2        421.86        485.46        15.13 o                         
  -7  -2   2        205.38        250.77         5.59 o                         
  -6  -2   2         23.83         37.06         2.69 o                         
  -5  -2   2         31.00         25.86         1.98 o                         
  -4  -2   2         19.29         31.59         2.16 o                         
  -3  -2   2       3686.94       3977.00        83.63 o                         
  -1  -2   2      58006.70      64494.41      2958.33 o                         
   0  -2   2        606.44        592.04         8.08 o                         
   1  -2   2      12989.63      15376.75      1055.78 o                         
   2  -2   2       5388.10       5720.52       309.90 o                         
   3  -2   2         59.94         48.71         2.40 o                         
   4  -2   2         30.45         21.02         1.64 o                         
   5  -2   2         29.79         38.82         2.68 o                         
   6  -2   2         31.79         17.58         1.84 o                         
   7  -2   2         45.90         24.74         1.75 o                         
   8  -2   2        350.57        360.97        15.81 o                         
   9  -2   2         30.06         29.99         3.93 o                         
  10  -2   2         17.08         10.53         3.51 o                         
  11  -2   2         12.93          4.23         3.46 o                         
 -10  -1   2         30.38         22.51         4.70 o                         
  -9  -1   2          1.71          0.39         4.80 o                         
  -8  -1   2        520.95        543.24        16.97 o                         
  -7  -1   2        474.30        518.61        10.63 o                         
  -6  -1   2          5.27         20.07         1.74 o                         
  -5  -1   2          6.14         10.75         2.16 o                         
  -4  -1   2        208.35        296.87         5.37 o                         
  -3  -1   2        122.63        128.30         2.93 o                         
  -2  -1   2          0.48         14.32         1.32 o                         
  -1  -1   2       8654.25       9721.89       633.33 o                         
   1  -1   2       5099.48       5470.38       286.53 o                         
   2  -1   2        645.70        622.86        14.25 o                         
   3  -1   2         47.68         64.50         2.52 o                         
   4  -1   2       1499.19       1593.02        21.46 o                         
   5  -1   2        386.64        378.74         6.93 o                         
   6  -1   2         65.82         67.56         3.66 o                         
   7  -1   2        252.29        299.89         9.07 o                         
   8  -1   2          0.06          2.21         3.03 o                         
   9  -1   2         20.78         18.65         4.00 o                         
  10  -1   2         24.47         30.44         4.75 o                         
  11  -1   2         56.48         54.56         8.27 o                         
 -10   0   2        273.73        262.51        14.83 o                         
  -9   0   2        594.24        574.87        29.77 o                         
  -8   0   2        770.56        797.96        13.23 o                         
  -7   0   2         48.46         38.34         2.28 o                         
  -6   0   2        478.05        585.10        10.49 o                         
  -5   0   2         32.27         26.17         1.81 o                         
  -4   0   2       3131.38       3142.03        51.93 o                         
  -3   0   2         23.89         28.23         1.55 o                         
  -1   0   2          0.13          6.34         1.26 o                         
   0   0   2        652.71        575.58        14.76 o                         
   1   0   2        130.93        146.35         3.67 o                         
   2   0   2        347.51        370.24         6.02 o                         
   3   0   2        244.22        238.51         4.20 o                         
   4   0   2       1839.93       1712.86        25.83 o                         
   5   0   2       2145.40       2331.30        40.63 o                         
   6   0   2          3.97          4.16         2.17 o                         
   7   0   2         62.66         91.96         8.23 o                         
   8   0   2         18.33         13.26         4.52 o                         
   9   0   2        190.05        167.64         8.70 o                         
  10   0   2          4.65          7.74         6.13 o                         
  11   0   2          4.52          8.86         8.38 o                         
 -10   1   2        869.39        957.07        30.80 o                         
  -9   1   2        639.52        685.25        17.98 o                         
  -8   1   2         55.32         58.25         2.63 o                         
  -7   1   2        100.35         85.42         3.14 o                         
  -6   1   2         14.42          4.28         1.55 o                         
  -5   1   2         65.39         66.07         2.72 o                         
  -4   1   2        135.41        190.43         4.21 o                         
  -3   1   2        589.30        562.21         9.15 o                         
  -2   1   2       2725.06       2408.01       103.85 o                         
  -1   1   2         94.42        131.07         4.09 o                         
   1   1   2        135.87        141.50         3.01 o                         
   2   1   2      10659.69      11888.02       450.33 o                         
   3   1   2        889.88        771.01        11.41 o                         
   4   1   2        553.59        677.24        15.34 o                         
   5   1   2        273.48        289.84         7.52 o                         
   6   1   2        548.34        515.05        11.56 o                         
   7   1   2         10.87         40.58         4.82 o                         
   8   1   2        915.43       1025.34        33.27 o                         
   9   1   2          1.85         -1.60         6.42 o                         
  10   1   2        262.57        272.25        11.02 o                         
  11   1   2          0.66         -0.78         5.40 o                         
 -10   2   2        114.88        145.22        10.24 o                         
  -9   2   2        698.34        693.99        12.87 o                         
  -8   2   2       1206.01       1154.65        17.44 o                         
  -7   2   2          4.21          6.59         1.74 o                         
  -6   2   2        211.40        156.24         3.99 o                         
  -5   2   2        269.87        295.12         5.81 o                         
  -4   2   2         55.84         37.59         1.78 o                         
  -3   2   2        171.53        178.48         4.04 o                         
  -2   2   2          2.12          1.06         0.95 o                         
  -1   2   2        112.77        132.16         3.29 o                         
   0   2   2        157.71        134.68         4.47 o                         
   1   2   2       2521.92       2980.14       312.47 o                         
   2   2   2         72.23        173.36         3.26 o                         
   3   2   2        150.00        168.61         3.37 o                         
   4   2   2       2199.62       2165.62        27.44 o                         
   5   2   2        198.63        196.40         5.77 o                         
   6   2   2         68.98         57.92         4.06 o                         
   7   2   2          1.48         11.06         3.02 o                         
   8   2   2         78.13         74.22         5.52 o                         
   9   2   2          0.68          6.34         3.47 o                         
  10   2   2        121.72        126.81         9.33 o                         
  11   2   2          0.88          4.44         3.69 o                         
 -10   3   2         62.57         57.46         8.74 o                         
  -9   3   2        205.83        197.74         7.07 o                         
  -8   3   2        111.43        108.73         4.84 o                         
  -7   3   2         80.04         80.53         3.99 o                         
  -6   3   2         60.38         44.89         2.12 o                         
  -5   3   2          8.63          0.57         1.22 o                         
  -4   3   2         20.68         39.97         2.34 o                         
  -3   3   2        351.87        422.23         9.36 o                         
  -2   3   2        899.47        975.07        16.33 o                         
  -1   3   2         60.04         42.48         2.10 o                         
   0   3   2       1533.40       1448.34        28.03 o                         
   1   3   2        661.63        588.22        12.36 o                         
   2   3   2        356.01        348.41         6.72 o                         
   3   3   2       2287.33       2468.54        35.61 o                         
   4   3   2        452.00        319.25         5.60 o                         
   5   3   2        107.28        120.18         2.66 o                         
   6   3   2        236.95        293.80         8.83 o                         
   7   3   2        310.89        286.23        12.08 o                         
   8   3   2        166.28        134.55         6.94 o                         
   9   3   2          1.39          3.27         3.19 o                         
  10   3   2        199.99        195.52         9.58 o                         
  11   3   2         55.61         56.16         6.30 o                         
 -10   4   2        114.43        111.96         9.87 o                         
  -9   4   2         23.68         22.21         2.80 o                         
  -8   4   2          0.01          1.93         1.81 o                         
  -7   4   2         67.67         75.58         2.77 o                         
  -6   4   2        394.80        353.96         7.22 o                         
  -5   4   2         41.29         54.71         2.66 o                         
  -4   4   2       2579.49       2713.31        43.61 o                         
  -3   4   2       1888.20       2008.22        35.38 o                         
  -2   4   2        107.92        135.66         3.61 o                         
  -1   4   2        202.24         90.00         3.22 o                         
   0   4   2         65.87         63.03         2.80 o                         
   1   4   2        797.83        835.93        13.63 o                         
   2   4   2       1003.90       1075.91        20.22 o                         
   3   4   2       1113.50       1486.08        20.72 o                         
   4   4   2       2558.78       2618.67        34.30 o                         
   5   4   2        426.18        443.21         7.40 o                         
   6   4   2       1119.48       1100.17        18.18 o                         
   7   4   2        342.12        392.76         9.98 o                         
   8   4   2         30.08         11.80         3.60 o                         
   9   4   2        280.94        268.97        11.00 o                         
  10   4   2         16.75         18.49         4.84 o                         
  11   4   2        192.07        210.96        11.70 o                         
 -10   5   2        506.14        501.97        31.88 o                         
  -9   5   2        200.38        189.48         7.21 o                         
  -8   5   2         78.06         68.17         3.03 o                         
  -7   5   2        114.57        110.22         4.27 o                         
  -6   5   2        204.64        218.59         5.13 o                         
  -5   5   2        108.04        120.92         5.33 o                         
  -4   5   2          0.07          1.49         1.96 o                         
  -3   5   2        214.44        232.27         6.35 o                         
  -2   5   2        192.55        302.41         6.25 o                         
  -1   5   2        609.07        700.16        20.37 o                         
   0   5   2        111.24         99.00         3.92 o                         
   1   5   2       1655.36       1691.16        28.02 o                         
   2   5   2       1315.20       1155.86        18.57 o                         
   4   5   2        119.22        133.45         3.49 o                         
   5   5   2       1400.34       1448.23        19.51 o                         
   6   5   2          4.06          3.24         1.36 o                         
   7   5   2          7.01          8.61         3.09 o                         
   8   5   2        101.28        104.37         6.83 o                         
   9   5   2         28.52         22.84         4.71 o                         
  10   5   2         27.77         20.93         4.92 o                         
  11   5   2        115.98        131.23        21.61 o                         
  -9   6   2          2.13          4.98         3.22 o                         
  -8   6   2         13.44         16.51         2.42 o                         
  -7   6   2          1.96         -0.22         1.96 o                         
  -6   6   2         29.75         13.98         3.54 o                         
  -5   6   2          0.02         -0.08         1.03 o                         
  -4   6   2        826.73        747.07        15.64 o                         
  -3   6   2         50.23         61.18         3.75 o                         
  -2   6   2       1483.00       1446.05        24.87 o                         
  -1   6   2        729.93        559.31        11.21 o                         
   0   6   2         25.48          6.39         1.96 o                         
   1   6   2        962.80        851.36        16.29 o                         
   2   6   2       1189.87       1123.50        18.12 o                         
   3   6   2        131.68        155.64         4.52 o                         
   4   6   2        851.00        923.60        15.00 o                         
   5   6   2        289.83        303.78         5.91 o                         
   6   6   2        130.91        154.67         4.27 o                         
   7   6   2        153.37        153.82         4.05 o                         
   8   6   2        166.79        193.95         9.73 o                         
   9   6   2        105.09        116.99         7.38 o                         
  10   6   2         26.56         30.27         4.89 o                         
  11   6   2        163.21        172.42        10.27 o                         
  -9   7   2         54.20         62.18         5.53 o                         
  -8   7   2         22.85         23.52         2.78 o                         
  -7   7   2        115.15        103.80         5.57 o                         
  -6   7   2        371.69        358.61         9.67 o                         
  -5   7   2        147.65        129.14         5.95 o                         
  -4   7   2        551.16        603.85        12.32 o                         
  -3   7   2        207.61        185.06         4.97 o                         
  -2   7   2          5.17         26.50         2.75 o                         
  -1   7   2        543.48        787.28        16.09 o                         
   0   7   2        602.19        560.90        14.95 o                         
   1   7   2       1609.10       1675.50        24.96 o                         
   2   7   2       4272.20       4588.06        97.55 o                         
   3   7   2        749.85        887.09        14.52 o                         
   4   7   2         13.29          2.12         1.16 o                         
   5   7   2        529.86        460.16         8.53 o                         
   6   7   2         97.97        106.81         3.97 o                         
   7   7   2          0.10          1.50         2.05 o                         
   8   7   2         12.65          8.56         1.15 o                         
   9   7   2         41.58         45.64         5.14 o                         
  10   7   2         47.99         49.12         5.78 o                         
  -9   8   2          0.01          4.68         4.49 o                         
  -8   8   2         21.40         18.15         5.31 o                         
  -7   8   2         36.55         31.46         4.05 o                         
  -6   8   2         67.84         67.34         4.27 o                         
  -5   8   2          7.23         11.43         2.98 o                         
  -4   8   2        331.95        323.90         8.11 o                         
  -3   8   2         89.13         73.31         3.57 o                         
  -2   8   2        501.65        556.60        11.66 o                         
  -1   8   2         10.62         41.27         3.40 o                         
   0   8   2        288.81        213.24         6.67 o                         
   1   8   2        459.52        447.04         8.55 o                         
   2   8   2       3495.73       3569.78        54.17 o                         
   3   8   2       1845.76       1991.58        29.83 o                         
   4   8   2          3.87          4.63         3.08 o                         
   5   8   2         42.64         34.64         3.72 o                         
   6   8   2         77.36         63.92         2.57 o                         
   7   8   2          0.04          1.17         1.88 o                         
   8   8   2        118.52        111.97         5.11 o                         
   9   8   2         59.81         56.36         5.37 o                         
  10   8   2         46.76         53.25         5.66 o                         
  -9   9   2         31.69         15.72        11.84 o                         
  -8   9   2          0.96          1.48         2.50 o                         
  -7   9   2         53.46         51.28         7.69 o                         
  -6   9   2        167.80        165.31         6.99 o                         
  -5   9   2         94.69        123.63         7.60 o                         
  -4   9   2        475.62        506.48        12.58 o                         
  -3   9   2        642.75        710.63        13.60 o                         
  -2   9   2         14.80         11.37         2.68 o                         
  -1   9   2         98.57        154.16         6.17 o                         
   0   9   2        149.26        199.22         6.64 o                         
   1   9   2          0.77          2.20         1.85 o                         
   2   9   2          0.07          0.48         2.02 o                         
   3   9   2        436.42        396.90         8.76 o                         
   4   9   2       1432.73       1453.71        24.38 o                         
   5   9   2       1111.47       1228.24        21.25 o                         
   6   9   2         43.09         30.16         1.93 o                         
   7   9   2         26.52         31.00         2.17 o                         
   8   9   2          1.20         -0.01         2.41 o                         
   9   9   2          2.12          1.41         1.47 o                         
  10   9   2        144.68        145.82         7.67 o                         
  -8  10   2          7.34          4.96         2.89 o                         
  -7  10   2        117.36        131.12         7.58 o                         
  -6  10   2        115.27        108.21         4.56 o                         
  -5  10   2        498.08        490.55        13.25 o                         
  -4  10   2        152.95        148.31         6.11 o                         
  -3  10   2          8.44          8.45         2.67 o                         
  -2  10   2         49.51         35.36         3.55 o                         
  -1  10   2        405.75        511.73        12.56 o                         
   0  10   2        200.22        140.50         5.73 o                         
   1  10   2       1325.05       1346.56        21.42 o                         
   2  10   2        405.19        476.77         9.32 o                         
   3  10   2         93.79         58.46         3.15 o                         
   4  10   2         46.24         40.29         2.87 o                         
   5  10   2         19.62         15.21         3.50 o                         
   6  10   2          7.78         19.08         3.59 o                         
   7  10   2          3.87          2.97         1.27 o                         
   8  10   2        128.37        113.87         3.69 o                         
   9  10   2         98.85         90.95         4.15 o                         
  10  10   2         92.26         92.38         5.62 o                         
  -8  11   2          0.20          4.99         3.21 o                         
  -7  11   2         77.37         67.05         5.80 o                         
  -6  11   2         33.06         13.73         2.97 o                         
  -5  11   2        278.16        272.46         8.02 o                         
  -4  11   2        584.04        530.96        13.48 o                         
  -3  11   2        129.46        138.14         5.62 o                         
  -2  11   2        343.39        311.16         8.86 o                         
  -1  11   2          3.81          4.22         2.98 o                         
   0  11   2          2.91          0.89         2.59 o                         
   1  11   2         80.28         56.42         3.92 o                         
   2  11   2        201.17        199.08         5.68 o                         
   3  11   2         73.78        113.97         5.43 o                         
   4  11   2          0.00         -1.40         1.85 o                         
   5  11   2         66.89         51.00         4.95 o                         
   6  11   2         21.55         22.12         4.08 o                         
   7  11   2          7.05          5.24         3.04 o                         
   8  11   2        404.39        404.24        10.70 o                         
   9  11   2        596.47        639.90        17.28 o                         
  -7  12   2         22.37         17.31         4.75 o                         
  -6  12   2        114.51        111.46         7.21 o                         
  -5  12   2         68.39         66.21         6.30 o                         
  -4  12   2         73.35         75.40         4.82 o                         
  -3  12   2         30.09         27.36         3.73 o                         
  -2  12   2         20.75         23.18         3.73 o                         
  -1  12   2        382.45        426.10        10.90 o                         
   0  12   2        193.29        136.37         6.05 o                         
   1  12   2        614.36        689.14        16.30 o                         
   2  12   2        169.38        159.80         5.33 o                         
   3  12   2         12.44         15.42         2.32 o                         
   4  12   2         53.60         64.46         3.91 o                         
   5  12   2          6.14          1.41         2.85 o                         
   6  12   2         61.95         63.91         4.90 o                         
   7  12   2          7.08          9.14         3.92 o                         
   8  12   2        171.23        180.53         7.15 o                         
   9  12   2          3.50         -0.56         2.83 o                         
  -7  13   2         26.27         42.51         6.39 o                         
  -6  13   2          2.39          8.14         3.94 o                         
  -5  13   2          2.01          3.38         3.38 o                         
  -4  13   2         16.86          8.01         3.63 o                         
  -3  13   2         17.62         16.42         3.60 o                         
  -2  13   2         28.98         36.29         4.23 o                         
  -1  13   2        134.15        159.82         7.12 o                         
   0  13   2       1533.30       1507.25        28.26 o                         
   1  13   2         61.15         61.64         5.28 o                         
   2  13   2        319.08        356.56         9.92 o                         
   3  13   2          7.70          7.18         2.45 o                         
   4  13   2        134.36        146.87         7.48 o                         
   5  13   2         43.57         41.11         5.00 o                         
   6  13   2        157.13        144.65         7.60 o                         
   7  13   2          0.00         -3.05         3.09 o                         
   8  13   2         35.00         38.69         5.55 o                         
   9  13   2          3.46          3.60         4.76 o                         
  -6  14   2         42.36         37.26         6.22 o                         
  -5  14   2        303.08        297.63        11.05 o                         
  -4  14   2         19.83         16.66         2.98 o                         
  -3  14   2        192.40        184.50         9.16 o                         
  -2  14   2        177.68        180.26         7.40 o                         
  -1  14   2         93.78         87.42         6.60 o                         
   0  14   2       1533.50       1516.93        36.15 o                         
   1  14   2       1379.49       1465.06        26.07 o                         
   2  14   2        205.53        208.38         7.40 o                         
   3  14   2          0.61         -2.02         2.33 o                         
   4  14   2         61.65         56.61         5.31 o                         
   5  14   2         17.40          5.75         3.82 o                         
   6  14   2        138.18        134.77         7.31 o                         
   7  14   2          1.75         -3.01         3.01 o                         
   8  14   2         80.33        100.53         9.64 o                         
  -5  15   2         28.63         44.14         6.61 o                         
  -4  15   2          2.76          4.28         3.85 o                         
  -3  15   2          8.61          5.32         3.13 o                         
  -2  15   2          4.04          3.00         2.91 o                         
  -1  15   2         34.36         33.65         3.99 o                         
   0  15   2         16.53         14.39         3.47 o                         
   1  15   2         16.67         18.23         3.63 o                         
   2  15   2         48.11         50.77         4.29 o                         
   3  15   2         86.46         88.04         4.94 o                         
   4  15   2         39.53         47.14         5.30 o                         
   5  15   2         13.30          8.80         3.78 o                         
   6  15   2          9.16          0.25         3.33 o                         
   7  15   2         23.72         34.13         6.59 o                         
  -4  16   2          0.32         -1.53         2.38 o                         
  -3  16   2          2.73         -0.61         2.80 o                         
  -2  16   2         71.43         86.07         5.53 o                         
  -1  16   2          0.24         -0.12         2.95 o                         
   0  16   2         37.47         32.44         4.30 o                         
   1  16   2         12.10          9.29         4.72 o                         
   2  16   2          9.59          6.17         3.01 o                         
   3  16   2        137.16        133.54         6.25 o                         
   4  16   2        119.16        127.49         7.60 o                         
   5  16   2         29.86         28.26         5.21 o                         
   6  16   2         47.91         37.28         6.91 o                         
   7  16   2         28.46         35.69         5.59 o                         
  -3  17   2         95.28        108.96         5.53 o                         
  -2  17   2         87.51         81.94         5.52 o                         
  -1  17   2          0.14         -2.18         3.56 o                         
   0  17   2         17.07         11.71         4.64 o                         
   1  17   2         49.57         40.56         4.62 o                         
   2  17   2         32.26         29.19         4.24 o                         
   3  17   2        178.10        172.87         9.57 o                         
   4  17   2          2.94         -4.66         4.66 o                         
   5  17   2         28.29         30.30         5.37 o                         
   6  17   2          5.29          3.86         3.89 o                         
  -2  18   2         37.15         37.31         5.23 o                         
  -1  18   2         16.66          6.76         4.19 o                         
   0  18   2          0.34         -2.99         3.56 o                         
   1  18   2         35.89         37.29         4.50 o                         
   2  18   2         69.49         72.23         5.65 o                         
   3  18   2          3.51          7.68         2.95 o                         
   4  18   2          0.03          2.54         4.51 o                         
   1  19   2          6.98          5.48         3.58 o                         
  -3 -18   3         18.33         19.58         4.64 o                         
  -2 -18   3          4.87          3.44         3.32 o                         
  -1 -18   3         63.58         54.21         6.16 o                         
   0 -18   3         72.23         71.90         5.30 o                         
   1 -18   3         23.42         17.92         3.75 o                         
   2 -18   3         21.92         17.56         3.66 o                         
  -5 -17   3         88.22         82.11         7.97 o                         
  -4 -17   3         43.51         53.17         5.81 o                         
  -3 -17   3        221.60        234.21        14.60 o                         
  -2 -17   3          0.92          1.28         2.99 o                         
  -1 -17   3         82.49         91.58         5.23 o                         
   0 -17   3          1.94         -0.82         2.83 o                         
   1 -17   3          0.51          0.70         3.20 o                         
   2 -17   3          3.16          0.09         3.47 o                         
   3 -17   3         10.66          7.61         3.69 o                         
   4 -17   3          1.50         -0.20         3.19 o                         
  -6 -16   3          3.91         11.88         3.28 o                         
  -5 -16   3          2.27         -1.98         3.55 o                         
  -4 -16   3        139.42        142.30         6.78 o                         
  -3 -16   3          4.21          3.80         3.34 o                         
  -2 -16   3        115.51        121.96         5.97 o                         
  -1 -16   3         12.81         16.21         3.50 o                         
   0 -16   3          2.31          1.96         2.76 o                         
   1 -16   3          1.95          4.29         2.72 o                         
   2 -16   3        128.81        124.91         6.06 o                         
   3 -16   3         87.75         93.52         5.04 o                         
   4 -16   3         20.55         21.24         2.87 o                         
   5 -16   3         74.07         75.73         9.51 o                         
  -6 -15   3         25.85         16.14         3.57 o                         
  -5 -15   3         13.02         16.88         4.05 o                         
  -4 -15   3          1.61         -1.01         2.70 o                         
  -3 -15   3         11.45         13.33         3.54 o                         
  -2 -15   3        203.08        208.01         7.00 o                         
  -1 -15   3         33.94         22.19         3.22 o                         
   0 -15   3        104.54        112.69         5.80 o                         
   1 -15   3         83.91         77.89         5.04 o                         
   2 -15   3        372.44        354.97         9.27 o                         
   3 -15   3         57.33         54.88         4.23 o                         
   4 -15   3         13.47          5.98         3.21 o                         
   5 -15   3         19.87         13.85         3.51 o                         
   6 -15   3          5.96          3.84         2.70 o                         
  -7 -14   3          0.12          0.76         2.60 o                         
  -6 -14   3          6.85          3.19         4.49 o                         
  -5 -14   3         19.77         23.26         3.55 o                         
  -4 -14   3        172.71        195.96         7.26 o                         
  -3 -14   3        219.36        225.35         8.23 o                         
  -2 -14   3          4.22          0.52         2.60 o                         
  -1 -14   3         63.83         70.78         4.54 o                         
   0 -14   3        116.80         98.12         5.05 o                         
   1 -14   3        224.22        227.95         7.51 o                         
   2 -14   3         30.68         32.89         3.49 o                         
   3 -14   3         69.06         62.13         4.08 o                         
   4 -14   3        111.15        104.91         4.43 o                         
   5 -14   3         33.31         38.79         5.18 o                         
   6 -14   3          1.54          1.72         5.37 o                         
   7 -14   3         68.71         72.06        11.39 o                         
  -8 -13   3          2.48         -0.26         2.58 o                         
  -7 -13   3          0.02          1.53         2.88 o                         
  -6 -13   3          0.00         -1.89         3.14 o                         
  -5 -13   3         69.03         85.44         5.02 o                         
  -4 -13   3        121.16        126.47         5.92 o                         
  -3 -13   3        170.62        176.94         6.89 o                         
  -2 -13   3        515.13        458.57        10.31 o                         
  -1 -13   3          4.98          7.10         2.53 o                         
   0 -13   3        201.16        164.25         5.75 o                         
   1 -13   3         10.23         24.36         3.26 o                         
   2 -13   3         80.32         71.58         4.59 o                         
   3 -13   3        467.26        468.86        10.21 o                         
   4 -13   3         24.85         19.06         2.37 o                         
   5 -13   3         14.48         11.94         3.00 o                         
   6 -13   3          1.76          0.72         2.31 o                         
   7 -13   3          2.14         -3.28         3.56 o                         
  -8 -12   3          2.49          5.80         2.67 o                         
  -7 -12   3         10.12          8.40         2.68 o                         
  -6 -12   3        175.33        166.12         6.42 o                         
  -5 -12   3        417.61        444.74        10.26 o                         
  -4 -12   3        680.61        675.85        13.55 o                         
  -3 -12   3       1457.58       1491.24        23.58 o                         
  -2 -12   3          1.03         -1.02         2.29 o                         
  -1 -12   3          4.92          3.72         2.44 o                         
   0 -12   3        435.06        505.40         9.97 o                         
   1 -12   3        300.70        372.44         8.23 o                         
   2 -12   3        141.97        142.00         5.29 o                         
   3 -12   3          2.66          4.98         2.14 o                         
   4 -12   3        234.55        227.34         6.02 o                         
   5 -12   3        313.72        329.04         8.93 o                         
   6 -12   3         62.06         69.09         5.84 o                         
   7 -12   3          0.54          1.77         3.23 o                         
   8 -12   3         26.59         34.36         5.10 o                         
  -9 -11   3          2.35         -1.33         2.78 o                         
  -8 -11   3          1.89          8.42         3.88 o                         
  -7 -11   3         10.95         14.38         2.82 o                         
  -6 -11   3        427.57        416.60         9.32 o                         
  -5 -11   3        240.97        231.60         7.91 o                         
  -4 -11   3        389.37        437.83        10.35 o                         
  -3 -11   3         90.84         87.96         4.56 o                         
  -2 -11   3        108.66        148.75         4.69 o                         
  -1 -11   3        145.84        156.35         5.04 o                         
   0 -11   3        154.99        170.98         5.29 o                         
   1 -11   3          4.64          3.51         2.14 o                         
   2 -11   3        213.93        201.28         5.94 o                         
   3 -11   3          4.81          0.43         1.86 o                         
   4 -11   3        205.50        171.24         5.02 o                         
   5 -11   3         13.84          8.50         3.32 o                         
   6 -11   3         56.58         57.17         4.20 o                         
   7 -11   3         37.93         42.15         4.96 o                         
   8 -11   3        138.35        122.17         7.40 o                         
  -9 -10   3          0.75          1.17         2.76 o                         
  -8 -10   3          9.97         14.03         3.67 o                         
  -7 -10   3         90.47         86.96         4.70 o                         
  -6 -10   3          2.53          3.02         2.63 o                         
  -5 -10   3        250.48        269.86         7.29 o                         
  -4 -10   3        961.40        969.60        16.30 o                         
  -3 -10   3        852.09        748.96        13.76 o                         
  -2 -10   3          0.16         -0.99         1.66 o                         
  -1 -10   3        112.86        123.16         4.06 o                         
   0 -10   3        244.70        274.29         6.44 o                         
   1 -10   3         12.04          3.95         1.78 o                         
   2 -10   3        143.64        111.86         4.30 o                         
   3 -10   3         68.30         74.58         3.44 o                         
   4 -10   3         56.84         52.17         4.31 o                         
   5 -10   3         14.48         18.62         3.04 o                         
   6 -10   3          8.00          6.99         2.99 o                         
   7 -10   3         44.50         33.16         4.54 o                         
   8 -10   3        313.93        327.17        17.83 o                         
   9 -10   3         13.91          3.15         3.22 o                         
  -9  -9   3          0.57          6.47         2.52 o                         
  -8  -9   3         56.37         53.02         3.70 o                         
  -7  -9   3          8.27          5.97         3.48 o                         
  -6  -9   3        349.29        343.92         8.20 o                         
  -5  -9   3       1625.15       1675.97        26.80 o                         
  -4  -9   3        602.04        649.56        14.36 o                         
  -3  -9   3         32.58         36.11         2.95 o                         
  -2  -9   3        113.57        135.92         4.65 o                         
  -1  -9   3        181.88        183.89         4.65 o                         
   0  -9   3       2410.47       2604.61        36.20 o                         
   1  -9   3        579.37        523.75         9.33 o                         
   2  -9   3        105.15        165.43         5.30 o                         
   3  -9   3        671.86        690.55        13.11 o                         
   4  -9   3        278.44        263.61         8.66 o                         
   5  -9   3          0.07          1.82         2.30 o                         
   6  -9   3          0.17          8.10         3.66 o                         
   7  -9   3        215.67        219.07         8.39 o                         
   8  -9   3          7.38          8.59         5.45 o                         
   9  -9   3          3.52          2.91         3.03 o                         
  -9  -8   3         49.49         48.18         3.53 o                         
  -8  -8   3        125.35        116.35         4.98 o                         
  -7  -8   3        158.62        189.81         9.67 o                         
  -6  -8   3         21.40         22.62         2.87 o                         
  -5  -8   3        163.82        156.85         5.24 o                         
  -4  -8   3         76.20         64.72         3.45 o                         
  -3  -8   3         37.43         58.14         3.12 o                         
  -2  -8   3        768.32        728.46        11.39 o                         
  -1  -8   3        561.00        491.17         8.34 o                         
   0  -8   3       1038.69       1022.38        16.99 o                         
   1  -8   3        150.42         84.44         3.24 o                         
   2  -8   3       1218.50       1420.14        21.84 o                         
   3  -8   3         38.15         33.14         2.20 o                         
   4  -8   3        156.50        168.93         6.15 o                         
   5  -8   3         27.92         24.12         2.95 o                         
   6  -8   3         17.19         21.47         3.94 o                         
   7  -8   3          0.05          2.69         2.85 o                         
   8  -8   3        346.59        349.96         9.48 o                         
   9  -8   3        144.88        129.08         7.44 o                         
 -10  -7   3         45.80         45.95        10.07 o                         
  -9  -7   3          1.40          4.05         2.25 o                         
  -8  -7   3          3.65         -2.53         2.53 o                         
  -7  -7   3        321.44        315.48         8.48 o                         
  -6  -7   3         11.42         15.30         2.99 o                         
  -5  -7   3        951.19        898.06        13.73 o                         
  -4  -7   3        482.36        412.66         8.08 o                         
  -3  -7   3        122.94        169.28         4.45 o                         
  -2  -7   3         25.05         12.81         1.96 o                         
  -1  -7   3         27.72         52.60         2.44 o                         
   0  -7   3        236.83        249.50         4.80 o                         
   1  -7   3         55.35         60.86         4.21 o                         
   2  -7   3        308.11        415.50         7.76 o                         
   3  -7   3          0.66          9.18         1.94 o                         
   4  -7   3         43.74         40.17         2.78 o                         
   5  -7   3        179.52        194.15         7.07 o                         
   6  -7   3        897.52        897.62        17.29 o                         
   7  -7   3        260.76        232.00         7.95 o                         
   8  -7   3        424.27        388.17         9.87 o                         
   9  -7   3          6.46          2.89         2.77 o                         
  10  -7   3         26.12         26.44         3.90 o                         
 -10  -6   3         21.01         16.84         5.72 o                         
  -9  -6   3          6.87          6.07         1.92 o                         
  -8  -6   3        439.62        460.85        15.52 o                         
  -7  -6   3        575.92        580.53        13.58 o                         
  -6  -6   3        107.48        110.92         4.64 o                         
  -5  -6   3        211.01        249.31         5.76 o                         
  -4  -6   3        569.52        586.43         9.48 o                         
  -3  -6   3          2.39          1.31         1.52 o                         
  -2  -6   3        541.66        472.96         7.93 o                         
  -1  -6   3         57.89         61.54         2.47 o                         
   0  -6   3        145.07        145.05         3.37 o                         
   1  -6   3       1621.35       1319.31        18.76 o                         
   2  -6   3        898.97        664.67        11.00 o                         
   3  -6   3        404.94        453.17         8.77 o                         
   4  -6   3        443.13        475.89         9.63 o                         
   5  -6   3        271.44        286.44         6.84 o                         
   6  -6   3       1704.04       1636.52        26.13 o                         
   7  -6   3        283.63        301.70         9.54 o                         
   8  -6   3        117.67        133.01         5.53 o                         
   9  -6   3         40.14         34.06         5.07 o                         
  10  -6   3          9.31          8.15         3.32 o                         
 -10  -5   3         24.94         29.96         5.00 o                         
  -9  -5   3          0.86         -0.13         2.47 o                         
  -8  -5   3          0.37         -0.99         2.10 o                         
  -7  -5   3        373.73        335.58         8.23 o                         
  -6  -5   3          0.07          2.14         2.22 o                         
  -5  -5   3         37.27         41.32         2.58 o                         
  -4  -5   3          4.18          3.50         1.72 o                         
  -3  -5   3       1218.39       1151.33        16.99 o                         
  -2  -5   3        100.63         76.99         2.81 o                         
  -1  -5   3         17.15         27.97         1.72 o                         
   0  -5   3        185.90        142.70         3.17 o                         
   1  -5   3        320.30        232.63         4.61 o                         
   2  -5   3        204.94        312.43         6.03 o                         
   3  -5   3          1.76          2.53         1.54 o                         
   4  -5   3        775.10        724.81        14.41 o                         
   5  -5   3        117.60        110.14         4.47 o                         
   6  -5   3         80.77         93.38         4.42 o                         
   7  -5   3       3429.66       3410.93        68.93 o                         
   8  -5   3          6.80         10.26         2.86 o                         
   9  -5   3         54.51         63.39         5.97 o                         
  10  -5   3          2.63         -0.52         1.93 o                         
 -10  -4   3         22.89         18.86         4.28 o                         
  -9  -4   3         17.61         15.35         3.31 o                         
  -8  -4   3          0.56         -1.36         2.10 o                         
  -7  -4   3        353.39        390.54         8.62 o                         
  -6  -4   3        751.55        758.09        12.86 o                         
  -5  -4   3        134.04        135.76         4.07 o                         
  -4  -4   3       1108.13       1273.24        18.09 o                         
  -3  -4   3        448.99        358.86         7.35 o                         
  -2  -4   3        379.13        504.22         8.32 o                         
  -1  -4   3         99.44        151.21         3.43 o                         
   0  -4   3        249.28        262.69         4.68 o                         
   1  -4   3        536.63        574.90         9.39 o                         
   2  -4   3        115.22         38.45         1.90 o                         
   3  -4   3         96.50         60.95         2.31 o                         
   4  -4   3        336.45        302.22         9.46 o                         
   5  -4   3        521.55        489.53         9.95 o                         
   6  -4   3       1223.30       1280.93        23.41 o                         
   7  -4   3         12.32         24.66         1.62 o                         
   8  -4   3        203.44        213.96         5.62 o                         
   9  -4   3         93.22        107.72         3.55 o                         
  10  -4   3         71.68         69.40         8.14 o                         
 -10  -3   3          5.55          0.56         3.15 o                         
  -9  -3   3         20.60         16.38         4.29 o                         
  -8  -3   3         55.86         47.72         3.90 o                         
  -7  -3   3          0.37          3.47         1.85 o                         
  -6  -3   3         21.23         10.61         1.96 o                         
  -5  -3   3         26.53         24.10         2.05 o                         
  -4  -3   3          2.67          4.31         1.49 o                         
  -3  -3   3        162.64        145.80         3.81 o                         
  -2  -3   3       1649.50       1762.11        37.34 o                         
   0  -3   3      10219.44      11613.66       602.37 o                         
   1  -3   3        146.46        157.03         4.18 o                         
   2  -3   3        213.77        219.53         4.66 o                         
   3  -3   3        322.03        240.85         5.19 o                         
   4  -3   3        970.09       1017.87        14.88 o                         
   5  -3   3         21.99         17.78         1.99 o                         
   6  -3   3         58.80        101.14         3.44 o                         
   7  -3   3        653.17        575.15        10.55 o                         
   8  -3   3        379.54        374.06         7.42 o                         
   9  -3   3        139.76        120.37         9.56 o                         
  10  -3   3          2.34         -1.41         6.05 o                         
  11  -3   3        114.70        128.97        48.70 o                         
 -10  -2   3        153.60        147.70        13.22 o                         
  -9  -2   3         65.35         72.93        13.08 o                         
  -8  -2   3         86.04         92.11         4.13 o                         
  -7  -2   3       1286.00       1196.24        20.41 o                         
  -6  -2   3         56.31         30.84         2.27 o                         
  -5  -2   3         36.06         39.62         2.28 o                         
  -4  -2   3         55.24         48.53         2.29 o                         
  -3  -2   3       1027.28       1042.91        15.25 o                         
  -2  -2   3       3037.33       2475.39        64.14 o                         
   0  -2   3        965.55        958.90        15.05 o                         
   1  -2   3       1746.96       1789.68        38.61 o                         
   2  -2   3       1789.71       1823.05        32.38 o                         
   3  -2   3         96.17        139.05         3.56 o                         
   4  -2   3        331.75        360.76         6.92 o                         
   5  -2   3        258.98        318.10         6.25 o                         
   6  -2   3        309.17        303.52         6.68 o                         
   7  -2   3        400.81        361.44         7.08 o                         
   8  -2   3        165.99        183.37         9.79 o                         
   9  -2   3         10.49         11.72         5.47 o                         
  10  -2   3          1.57         -2.79         2.79 o                         
  11  -2   3          8.38         13.02        12.57 o                         
 -10  -1   3         78.20         70.18         8.18 o                         
  -9  -1   3        135.86        127.33         7.15 o                         
  -8  -1   3        241.87        238.72         7.18 o                         
  -7  -1   3        131.13        176.90         4.75 o                         
  -6  -1   3         16.46         27.25         2.47 o                         
  -5  -1   3        737.89        780.22        12.19 o                         
  -4  -1   3         78.34         78.64         2.53 o                         
  -3  -1   3        996.94       1076.32        14.39 o                         
  -2  -1   3        578.49        660.19         9.88 o                         
  -1  -1   3        167.49        139.10         3.29 o                         
   0  -1   3        328.77        289.62         5.17 o                         
   1  -1   3       1748.86       1794.30        35.10 o                         
   2  -1   3         19.42         10.50         1.52 o                         
   3  -1   3        513.70        481.01         7.93 o                         
   4  -1   3         86.38         76.43         2.90 o                         
   5  -1   3        304.26        280.06         6.62 o                         
   6  -1   3          0.03          0.55         1.08 o                         
   7  -1   3        395.35        329.90        10.60 o                         
   8  -1   3         52.71         60.39         5.48 o                         
   9  -1   3          4.16          9.00         4.26 o                         
  10  -1   3        134.96        133.41         7.72 o                         
  11  -1   3        100.78         93.74         7.11 o                         
 -10   0   3        146.39        181.60        11.77 o                         
  -9   0   3        371.94        387.20        12.20 o                         
  -8   0   3         42.26         45.74         2.93 o                         
  -7   0   3          1.04          6.64         1.51 o                         
  -6   0   3        532.03        436.96         8.02 o                         
  -5   0   3          9.28          6.58         1.75 o                         
  -4   0   3        250.58        237.60         4.89 o                         
  -3   0   3        180.51        146.58         4.40 o                         
  -2   0   3        273.94        299.94         5.82 o                         
  -1   0   3       3530.31       3751.63       154.80 o                         
   0   0   3        429.91        416.27         8.40 o                         
   1   0   3        348.20        375.41         6.45 o                         
   2   0   3       1580.01       1510.02        23.64 o                         
   3   0   3       1238.57       1140.22        16.47 o                         
   4   0   3         70.41         92.15         2.89 o                         
   5   0   3         44.69         46.33         2.37 o                         
   6   0   3       1415.98       1582.69        27.52 o                         
   7   0   3         23.93         44.38         5.32 o                         
   8   0   3         40.18         25.90         3.89 o                         
   9   0   3        293.56        297.32        11.00 o                         
  10   0   3          0.17         -1.88         3.50 o                         
  11   0   3          5.14          6.44         3.87 o                         
 -10   1   3          0.90          3.28        13.24 o                         
  -9   1   3        414.05        441.83         9.17 o                         
  -8   1   3         74.97         77.87         3.81 o                         
  -7   1   3        308.66        286.56         7.24 o                         
  -6   1   3         73.31         97.43         3.16 o                         
  -5   1   3         47.79         39.58         2.66 o                         
  -4   1   3        502.65        575.94        10.76 o                         
  -3   1   3        169.33        162.84         4.87 o                         
  -2   1   3       1148.64       1146.08        19.44 o                         
  -1   1   3       1332.08       1069.94        17.89 o                         
   0   1   3       6688.66       6482.77       389.52 o                         
   1   1   3       1548.77       1594.36        45.20 o                         
   2   1   3         27.54          2.36         1.18 o                         
   3   1   3        373.70        379.44         6.43 o                         
   4   1   3       7028.48       7124.13       177.48 o                         
   5   1   3        622.39        646.35        15.93 o                         
   6   1   3       1980.05       2046.04        47.17 o                         
   7   1   3          0.10          0.51         2.77 o                         
   8   1   3        251.29        309.99        10.07 o                         
   9   1   3          5.65          4.73         3.52 o                         
  10   1   3         18.05         10.44         6.33 o                         
  11   1   3         39.33         35.92         4.90 o                         
 -10   2   3        160.66        158.34        11.11 o                         
  -9   2   3         29.05         24.88         4.34 o                         
  -8   2   3         80.49         89.27         6.04 o                         
  -7   2   3        218.45        249.87         6.78 o                         
  -6   2   3        409.21        498.40        10.68 o                         
  -5   2   3          0.85         11.59         2.29 o                         
  -4   2   3         13.14         35.71         2.54 o                         
  -3   2   3          0.06          1.30         1.76 o                         
  -2   2   3          1.04          0.74         1.16 o                         
  -1   2   3         19.82          6.25         1.64 o                         
   0   2   3         80.81         84.72         3.36 o                         
   1   2   3         42.99         18.16         2.40 o                         
   3   2   3        512.43        438.78         6.72 o                         
   4   2   3       1154.33       1285.15        18.07 o                         
   5   2   3        149.62        143.45         6.11 o                         
   6   2   3        266.68        255.36         7.51 o                         
   7   2   3         76.97         49.99         4.11 o                         
   8   2   3         83.42        103.75         6.64 o                         
   9   2   3         92.95        103.22         6.66 o                         
  10   2   3          0.79          1.08         7.29 o                         
  11   2   3          7.44          7.79         4.04 o                         
 -10   3   3        298.96        296.57         9.59 o                         
  -9   3   3         19.23         24.18         3.12 o                         
  -8   3   3         29.46         30.58         3.48 o                         
  -7   3   3         43.94         39.10         3.57 o                         
  -6   3   3        215.96        183.27         5.70 o                         
  -5   3   3       1654.96       1776.64        30.92 o                         
  -4   3   3        198.03        225.73         6.18 o                         
  -3   3   3       1718.21       1829.63        32.17 o                         
  -2   3   3       2698.96       2706.46        58.13 o                         
  -1   3   3          9.34         17.15         1.82 o                         
   0   3   3       1616.20       1641.26        34.62 o                         
   1   3   3        122.12         90.41         4.33 o                         
   2   3   3        429.06        363.13         7.56 o                         
   3   3   3       2118.79       1943.00        30.38 o                         
   4   3   3        508.57        587.61         9.09 o                         
   5   3   3       2543.32       2825.06        35.85 o                         
   6   3   3          3.20          5.95         2.53 o                         
   7   3   3        105.28         81.84         4.93 o                         
   8   3   3          0.04          1.05         3.05 o                         
   9   3   3        103.14        109.28         6.80 o                         
  10   3   3          3.43          9.78         4.95 o                         
  11   3   3         15.44         17.06         8.10 o                         
 -10   4   3         69.22         67.03         4.92 o                         
  -9   4   3          1.33         -0.15         2.41 o                         
  -8   4   3         57.77         67.26         3.83 o                         
  -7   4   3          5.67          0.69         2.59 o                         
  -6   4   3        101.01         89.21         6.71 o                         
  -5   4   3         22.44         46.91         2.97 o                         
  -4   4   3       1626.80       1816.98        32.29 o                         
  -3   4   3       2316.36       2262.55        39.77 o                         
  -2   4   3       1861.56       1690.78        30.11 o                         
  -1   4   3          2.64          1.55         1.56 o                         
   0   4   3         36.02         39.04         2.76 o                         
   1   4   3        596.16        506.10        12.82 o                         
   2   4   3       2309.01       2120.84        37.56 o                         
   3   4   3       1197.21       1262.78        21.66 o                         
   4   4   3        100.88        167.36         4.20 o                         
   5   4   3        243.82        280.90         5.62 o                         
   6   4   3        203.60        205.39         4.18 o                         
   7   4   3        117.41        143.68         5.97 o                         
   8   4   3         30.06         12.63         3.72 o                         
   9   4   3          9.15          0.96         3.10 o                         
  10   4   3          5.40          3.14         4.70 o                         
  11   4   3         69.02         66.25         7.19 o                         
  -9   5   3          1.59          3.64         3.85 o                         
  -8   5   3         37.60         34.49         3.14 o                         
  -7   5   3         60.43         47.01         3.47 o                         
  -6   5   3        306.02        346.51         8.51 o                         
  -5   5   3         65.26         45.25         3.20 o                         
  -4   5   3          0.00          2.02         1.58 o                         
  -3   5   3        183.62        196.84         5.48 o                         
  -2   5   3        395.73        332.57         7.30 o                         
  -1   5   3       1014.45       1118.45        21.21 o                         
   0   5   3       2485.07       2419.41        42.51 o                         
   1   5   3         11.50          8.51         1.94 o                         
   2   5   3       2082.06       2203.86        40.31 o                         
   3   5   3         37.31         22.03         2.44 o                         
   4   5   3        316.54        354.79         6.38 o                         
   5   5   3        150.44        156.16         3.97 o                         
   6   5   3        123.78        145.51         3.76 o                         
   7   5   3        191.35        202.58         8.74 o                         
   8   5   3         26.24         32.24         4.27 o                         
   9   5   3         37.10         38.75         5.15 o                         
  10   5   3          6.70          5.26         4.19 o                         
  11   5   3          2.35          5.34         6.95 o                         
  -9   6   3         18.85         21.64         4.61 o                         
  -8   6   3         81.60         75.31         6.38 o                         
  -7   6   3         29.57         34.56         4.55 o                         
  -6   6   3          0.08          3.85         1.86 o                         
  -5   6   3          7.34          3.00         1.93 o                         
  -4   6   3         10.46          2.43         1.59 o                         
  -3   6   3       1210.68       1133.68        19.02 o                         
  -2   6   3        684.66        563.37        10.49 o                         
  -1   6   3        358.43        246.40         7.59 o                         
   0   6   3       2459.39       2463.02        40.91 o                         
   1   6   3       1875.87       1913.42        31.85 o                         
   2   6   3        664.44        824.85        14.18 o                         
   3   6   3        421.99        433.33        10.87 o                         
   4   6   3        596.81        646.76        11.54 o                         
   5   6   3        129.07        122.60         3.90 o                         
   6   6   3        100.16        110.17         3.44 o                         
   7   6   3          4.36          6.37         1.73 o                         
   8   6   3         11.57         17.07         4.61 o                         
   9   6   3          0.20          3.04         3.50 o                         
  10   6   3          0.04          1.03         4.00 o                         
  11   6   3          0.04          1.54         4.93 o                         
  -9   7   3         31.25         18.66         5.45 o                         
  -8   7   3         49.72         53.04         5.44 o                         
  -7   7   3        134.42        119.85         4.46 o                         
  -6   7   3        142.99        142.20         5.47 o                         
  -5   7   3        185.74        200.22         5.97 o                         
  -4   7   3        104.59        108.26         4.45 o                         
  -3   7   3          0.41          0.01         1.62 o                         
  -2   7   3        223.60        217.52         5.69 o                         
  -1   7   3         74.74         30.59         4.01 o                         
   0   7   3          6.87          4.95         2.19 o                         
   1   7   3        473.60        566.15        10.80 o                         
   2   7   3        937.64       1167.68        19.46 o                         
   3   7   3       1384.08       1307.72        23.46 o                         
   4   7   3       1341.44       1519.42        23.69 o                         
   5   7   3         14.02         22.36         2.52 o                         
   6   7   3         54.29         75.35         2.52 o                         
   7   7   3         18.72         30.10         3.38 o                         
   8   7   3         37.74         30.59         2.39 o                         
   9   7   3         63.95         68.79         5.61 o                         
  10   7   3         43.11         54.05        10.15 o                         
  11   7   3         40.85         45.07         5.92 o                         
  -9   8   3         49.70         32.74         6.05 o                         
  -8   8   3         11.82          8.57         3.79 o                         
  -7   8   3         82.90         64.73         4.04 o                         
  -6   8   3        210.46        203.75         6.74 o                         
  -5   8   3          8.56          6.42         2.25 o                         
  -4   8   3         49.86         63.28         4.33 o                         
  -3   8   3         48.77         72.28         3.63 o                         
  -2   8   3          1.62          2.19         2.08 o                         
  -1   8   3        157.31        249.59         6.86 o                         
   0   8   3        354.21        243.18         6.80 o                         
   1   8   3        451.16        437.52         9.27 o                         
   2   8   3         78.10         94.17         3.80 o                         
   3   8   3        237.67        304.31         8.25 o                         
   4   8   3          5.96         17.89         3.15 o                         
   5   8   3         11.25         15.68         2.95 o                         
   6   8   3        133.64        113.69         6.37 o                         
   7   8   3          8.01          7.07         2.11 o                         
   8   8   3        105.70         87.06         3.42 o                         
   9   8   3         71.63         63.07         5.43 o                         
  10   8   3         85.32         85.23         6.39 o                         
  -8   9   3         16.80          0.68         3.95 o                         
  -7   9   3         64.16         53.34         5.59 o                         
  -6   9   3         76.44         89.85         4.55 o                         
  -5   9   3         28.37         29.43         3.23 o                         
  -4   9   3         16.64         27.13         3.08 o                         
  -3   9   3         50.88         61.24         3.99 o                         
  -2   9   3       1115.31       1204.18        22.20 o                         
  -1   9   3         73.73        120.34         5.09 o                         
   0   9   3         26.48         43.13         3.55 o                         
   1   9   3        261.84        257.75         6.75 o                         
   2   9   3        124.72        110.37         7.72 o                         
   3   9   3        396.18        406.37         8.72 o                         
   4   9   3          1.48          1.71         2.37 o                         
   5   9   3          0.15          0.18         2.49 o                         
   6   9   3        145.83        122.61         5.69 o                         
   7   9   3          0.03         -2.50         2.50 o                         
   8   9   3         36.64         35.03         2.54 o                         
   9   9   3          5.34          4.14         2.86 o                         
  10   9   3         44.03         46.43         7.46 o                         
  -8  10   3         15.80         15.69         7.28 o                         
  -7  10   3          0.16          0.22         3.15 o                         
  -6  10   3        210.70        228.39         8.55 o                         
  -5  10   3        127.95        110.06         5.09 o                         
  -4  10   3        140.49        118.95         7.20 o                         
  -3  10   3          0.93          0.59         2.17 o                         
  -2  10   3        102.10         97.90         5.84 o                         
  -1  10   3         12.78          4.75         2.64 o                         
   0  10   3        970.58       1081.98        20.49 o                         
   1  10   3        541.35        647.91        12.86 o                         
   2  10   3        163.91        184.02         6.07 o                         
   3  10   3          6.25          2.81         1.68 o                         
   4  10   3         67.60         65.21         4.96 o                         
   5  10   3        147.76        150.44         6.08 o                         
   6  10   3         99.12         94.38         4.88 o                         
   7  10   3        118.77        109.98         5.34 o                         
   8  10   3         48.99         43.49         3.75 o                         
   9  10   3        188.06        207.65        12.15 o                         
  10  10   3         25.76         11.55         7.25 o                         
  -8  11   3         36.17         45.72         5.09 o                         
  -7  11   3         29.08         12.15         5.65 o                         
  -6  11   3        111.77        121.84         5.64 o                         
  -5  11   3        151.09        147.30         6.12 o                         
  -4  11   3          0.06          0.88         2.57 o                         
  -3  11   3         65.05         62.11         4.04 o                         
  -2  11   3        395.83        411.52        10.64 o                         
  -1  11   3        765.78        699.95        15.02 o                         
   0  11   3        277.81        240.04         7.41 o                         
   1  11   3        258.26        239.66         7.58 o                         
   2  11   3         31.45         49.61         5.14 o                         
   3  11   3          0.42          1.24         1.64 o                         
   4  11   3         95.31         80.77         5.34 o                         
   5  11   3          5.58          8.44         4.52 o                         
   6  11   3         97.49        114.17         5.50 o                         
   7  11   3         89.79         96.06         6.03 o                         
   8  11   3        487.10        484.41        16.32 o                         
   9  11   3        379.17        382.96        10.21 o                         
  -7  12   3          3.98          4.59         3.31 o                         
  -6  12   3          3.75          4.08         4.06 o                         
  -5  12   3         11.20          5.87         2.55 o                         
  -4  12   3         39.45         50.67         4.20 o                         
  -3  12   3        172.91        196.93         6.94 o                         
  -2  12   3        163.93        175.18         7.78 o                         
  -1  12   3        591.57        554.93        13.19 o                         
   0  12   3        208.68        228.23         7.62 o                         
   1  12   3         60.69         80.04         5.00 o                         
   2  12   3        825.08        794.48        16.58 o                         
   3  12   3         23.90         25.11         4.84 o                         
   4  12   3        370.79        339.86        10.47 o                         
   5  12   3         38.69         42.99         5.09 o                         
   6  12   3          4.16         11.67         3.16 o                         
   7  12   3         47.06         36.56         4.02 o                         
   8  12   3         64.05         60.37         4.99 o                         
   9  12   3        140.27        161.85         6.72 o                         
  -6  13   3          0.02          3.41         3.67 o                         
  -5  13   3         10.17          9.30         2.60 o                         
  -4  13   3          9.28          4.61         4.29 o                         
  -3  13   3         20.13         13.76         3.71 o                         
  -2  13   3         30.53         14.33         4.38 o                         
  -1  13   3        305.06        313.51         9.77 o                         
   0  13   3        807.44        856.57        17.19 o                         
   1  13   3        236.25        193.79         7.63 o                         
   2  13   3        253.46        275.48         9.96 o                         
   3  13   3          6.55          7.27         3.09 o                         
   4  13   3         68.21         65.02         5.09 o                         
   5  13   3         21.50         15.33         3.52 o                         
   6  13   3         97.92        104.64         6.21 o                         
   7  13   3         21.33         38.58         4.61 o                         
   8  13   3        111.34        112.11         6.08 o                         
   9  13   3         14.31         11.94         3.30 o                         
  -6  14   3         11.11          8.11         1.97 o                         
  -5  14   3          1.70         -0.69         2.39 o                         
  -4  14   3         12.76          6.79         4.27 o                         
  -3  14   3          3.96          2.13         2.90 o                         
  -2  14   3        261.71        255.80        10.36 o                         
  -1  14   3          6.76         10.62         3.69 o                         
   0  14   3        433.50        433.14        11.84 o                         
   1  14   3        549.81        544.61        12.83 o                         
   2  14   3        873.31        862.36        17.50 o                         
   3  14   3        276.72        284.83        10.29 o                         
   4  14   3          0.20          1.77         3.24 o                         
   5  14   3          0.02         -2.36         3.23 o                         
   6  14   3         23.37         22.79         3.91 o                         
   7  14   3          2.99          1.87         2.97 o                         
   8  14   3        139.83        138.39         7.87 o                         
  -5  15   3         17.59         23.77         5.19 o                         
  -4  15   3        188.11        178.47        10.57 o                         
  -3  15   3          6.77          4.40         2.90 o                         
  -2  15   3         63.88         70.41         5.45 o                         
  -1  15   3         26.73         21.68         4.27 o                         
   0  15   3         25.99         24.05         3.84 o                         
   1  15   3        133.74        122.63         6.47 o                         
   2  15   3         21.76         39.85         4.24 o                         
   3  15   3         13.44          9.32         2.75 o                         
   4  15   3          2.92          5.19         5.33 o                         
   5  15   3          3.74          0.20         3.64 o                         
   6  15   3         37.55         30.77         4.51 o                         
   7  15   3         49.29         39.10         5.29 o                         
  -4  16   3          2.92          7.86         3.43 o                         
  -3  16   3          1.45          4.24         3.48 o                         
  -2  16   3        123.69        119.86         7.01 o                         
  -1  16   3        132.01        123.26         7.01 o                         
   0  16   3         13.31          1.80         3.36 o                         
   1  16   3         39.04         41.17         4.21 o                         
   2  16   3          2.51         -2.80         2.80 o                         
   3  16   3          7.68          5.35         2.72 o                         
   4  16   3         69.14         74.12         5.90 o                         
   5  16   3        224.21        221.95         9.10 o                         
   6  16   3          6.76          1.77         3.25 o                         
   7  16   3          4.71          3.79         3.46 o                         
  -3  17   3          3.83          4.56         2.81 o                         
  -2  17   3          9.27         12.70         3.68 o                         
  -1  17   3         61.48         73.02         5.28 o                         
   0  17   3         82.10         85.68         5.68 o                         
   1  17   3          8.31          6.21         3.36 o                         
   2  17   3         17.55         20.40         3.42 o                         
   3  17   3         10.69         12.92         2.85 o                         
   4  17   3         12.09          7.18         4.62 o                         
   5  17   3         13.95         19.52         5.43 o                         
   6  17   3         41.54         36.84         6.44 o                         
  -2  18   3          1.58          2.22         3.89 o                         
  -1  18   3        112.02        116.74         6.40 o                         
   0  18   3          0.20          0.43         3.18 o                         
   1  18   3         25.66         27.33         4.16 o                         
   2  18   3         23.95         22.46         4.10 o                         
   3  18   3         29.79         21.44         3.73 o                         
   4  18   3          0.06         -4.92         4.92 o                         
  -2 -18   4        207.76        225.02         8.05 o                         
  -1 -18   4         95.55         75.06         5.42 o                         
   0 -18   4          0.09          2.14         3.44 o                         
   1 -18   4          0.17         -2.93         2.93 o                         
   2 -18   4        111.49         98.50         6.17 o                         
  -4 -17   4        105.48        113.55         7.21 o                         
  -3 -17   4         44.44         50.04         4.77 o                         
  -2 -17   4         97.19        104.20         5.90 o                         
  -1 -17   4          0.05          1.22         2.99 o                         
   0 -17   4        174.83        166.36         7.22 o                         
   1 -17   4         42.22         42.42         4.41 o                         
   2 -17   4         42.14         52.58         4.23 o                         
   3 -17   4          3.85          0.65         3.45 o                         
   4 -17   4         29.58         34.89         6.11 o                         
  -5 -16   4          9.82         13.12         4.41 o                         
  -4 -16   4         30.59         35.52         4.28 o                         
  -3 -16   4         79.30         96.63         6.03 o                         
  -2 -16   4         67.51         71.06         4.82 o                         
  -1 -16   4          9.96         15.76         3.39 o                         
   0 -16   4         76.24         94.67         5.25 o                         
   1 -16   4          6.89          9.32         3.18 o                         
   2 -16   4        342.38        343.63        11.62 o                         
   3 -16   4          8.81          9.19         2.71 o                         
   4 -16   4        151.49        149.96         9.53 o                         
   5 -16   4          0.88          7.33         4.43 o                         
  -6 -15   4         10.71          5.58         3.22 o                         
  -5 -15   4         24.41         18.04         5.06 o                         
  -4 -15   4          4.26          4.31         3.85 o                         
  -3 -15   4         57.19         60.24         4.71 o                         
  -2 -15   4         70.38         79.87         4.82 o                         
  -1 -15   4        125.68        141.42         6.57 o                         
   0 -15   4          0.51         -1.03         2.86 o                         
   1 -15   4        134.93        147.71         6.28 o                         
   2 -15   4        333.58        340.38         8.90 o                         
   3 -15   4          6.29          3.23         2.36 o                         
   4 -15   4          8.49          6.86         4.59 o                         
   5 -15   4         19.14         10.90         3.87 o                         
   6 -15   4         95.95         99.10        11.45 o                         
  -7 -14   4        233.75        230.35        11.79 o                         
  -6 -14   4          7.45          6.92         3.96 o                         
  -5 -14   4         66.16         58.25         5.47 o                         
  -4 -14   4        110.26        125.29         6.12 o                         
  -3 -14   4          0.02          2.17         2.61 o                         
  -2 -14   4         50.70         46.25         3.78 o                         
  -1 -14   4          4.01          4.25         2.58 o                         
   0 -14   4         20.99         13.94         2.88 o                         
   1 -14   4          0.92         -2.47         2.47 o                         
   2 -14   4         21.39         19.85         3.17 o                         
   3 -14   4          1.40          0.81         2.11 o                         
   4 -14   4         33.49         30.62         3.59 o                         
   5 -14   4         18.97         26.74         5.14 o                         
   6 -14   4         11.90          7.37         4.38 o                         
   7 -14   4          8.26         14.75         7.50 o                         
  -7 -13   4          8.51          5.06         3.18 o                         
  -6 -13   4        295.93        329.60         9.28 o                         
  -5 -13   4         37.49         27.33         3.55 o                         
  -4 -13   4          1.15          1.95         2.75 o                         
  -3 -13   4         10.25         13.99         3.91 o                         
  -2 -13   4         76.96         73.12         4.14 o                         
  -1 -13   4        214.31        210.51         6.30 o                         
   0 -13   4        117.38         98.04         4.99 o                         
   1 -13   4         90.10         95.14         4.71 o                         
   2 -13   4         48.95         42.64         3.40 o                         
   3 -13   4        187.16        157.18         5.56 o                         
   4 -13   4         53.08         51.55         4.59 o                         
   5 -13   4          1.19          2.15         4.43 o                         
   6 -13   4         56.41         57.64         5.60 o                         
   7 -13   4         27.10         36.53         6.16 o                         
  -8 -12   4         11.21         13.35         3.81 o                         
  -7 -12   4          2.71          0.19         2.59 o                         
  -6 -12   4         22.83         20.03         3.44 o                         
  -5 -12   4          8.49          9.18         2.82 o                         
  -4 -12   4        184.31        175.97         6.65 o                         
  -3 -12   4        136.68        128.82         5.48 o                         
  -2 -12   4          0.40         -2.17         2.36 o                         
  -1 -12   4        361.65        362.18         8.37 o                         
   0 -12   4         21.47          4.66         2.40 o                         
   1 -12   4         13.54          9.28         2.75 o                         
   2 -12   4        110.72        123.52         4.98 o                         
   3 -12   4         36.29         41.11         3.83 o                         
   4 -12   4        147.23        139.43         4.21 o                         
   5 -12   4          0.51         -0.29         3.31 o                         
   6 -12   4        163.41        169.03         7.39 o                         
   7 -12   4         36.34         47.59         3.79 o                         
   8 -12   4        137.14        172.07        15.18 o                         
  -8 -11   4        190.78        200.54         7.75 o                         
  -7 -11   4          7.69          7.65         2.67 o                         
  -6 -11   4         51.33         71.58         4.25 o                         
  -5 -11   4         89.08         83.57         5.31 o                         
  -4 -11   4        288.65        282.69         8.29 o                         
  -3 -11   4        206.48        194.08         5.98 o                         
  -2 -11   4         31.57         43.79         3.14 o                         
  -1 -11   4        174.31        196.47         5.32 o                         
   0 -11   4        129.61        158.41         5.01 o                         
   1 -11   4        326.47        376.05         8.51 o                         
   2 -11   4         18.08         10.51         2.32 o                         
   3 -11   4        100.46        109.99         5.49 o                         
   4 -11   4         15.44         20.06         1.97 o                         
   5 -11   4         56.04         43.97         3.94 o                         
   6 -11   4          8.89          6.31         4.24 o                         
   7 -11   4          0.94          4.44         3.29 o                         
   8 -11   4         33.08         36.48         7.40 o                         
  -9 -10   4         23.72         23.24         3.25 o                         
  -8 -10   4         41.40         42.91         3.79 o                         
  -7 -10   4          0.92         -0.46         2.48 o                         
  -6 -10   4         12.18         18.33         3.02 o                         
  -5 -10   4         35.83         43.61         3.56 o                         
  -4 -10   4        423.84        418.78        10.57 o                         
  -3 -10   4          0.36         -0.52         2.14 o                         
  -2 -10   4        650.98        566.36        10.33 o                         
  -1 -10   4        138.62        179.98         4.90 o                         
   0 -10   4         59.56         56.94         3.31 o                         
   1 -10   4         57.07         93.26         3.94 o                         
   2 -10   4         14.96          7.90         2.65 o                         
   3 -10   4          6.54          6.94         2.15 o                         
   4 -10   4         14.69         12.70         1.28 o                         
   5 -10   4          3.04          2.92         2.32 o                         
   6 -10   4          0.06          0.83         2.12 o                         
   7 -10   4         54.89         39.85         5.12 o                         
   8 -10   4        269.79        271.34        11.11 o                         
   9 -10   4          0.47         -4.63         4.80 o                         
  -9  -9   4          4.80          5.05         2.59 o                         
  -8  -9   4          7.05         12.82         3.26 o                         
  -7  -9   4         68.61         70.46         4.44 o                         
  -6  -9   4         78.26         82.45         5.06 o                         
  -5  -9   4         72.03         83.99         4.31 o                         
  -4  -9   4         13.85         10.19         2.41 o                         
  -3  -9   4          4.93          2.90         1.95 o                         
  -2  -9   4       1474.76       1520.17        20.61 o                         
  -1  -9   4        405.92        449.93         8.15 o                         
   0  -9   4         58.10         76.16         3.29 o                         
   1  -9   4        389.73        348.10         7.06 o                         
   2  -9   4        103.94        145.50         4.40 o                         
   3  -9   4        154.79        134.86         3.79 o                         
   4  -9   4        115.58        103.59         4.02 o                         
   5  -9   4         61.88         69.41         5.76 o                         
   6  -9   4        160.86        163.83         7.26 o                         
   7  -9   4          7.08          8.58         2.99 o                         
   8  -9   4         23.00         20.08         3.75 o                         
   9  -9   4         14.67         -0.34         3.93 o                         
  -9  -8   4        109.75        107.98         6.04 o                         
  -8  -8   4        184.14        176.46         5.83 o                         
  -7  -8   4         24.26         20.05         3.64 o                         
  -6  -8   4          1.25          1.68         2.20 o                         
  -5  -8   4        475.83        436.19         9.15 o                         
  -4  -8   4         59.85         83.83         3.70 o                         
  -3  -8   4         24.05         17.56         2.17 o                         
  -2  -8   4        823.75        761.85        11.45 o                         
  -1  -8   4        851.19        745.67        11.17 o                         
   0  -8   4        677.97        727.85        11.38 o                         
   1  -8   4        169.42        102.93         3.79 o                         
   2  -8   4        804.69        941.17        15.33 o                         
   3  -8   4         26.72         43.43         2.83 o                         
   4  -8   4         17.13         18.84         2.06 o                         
   5  -8   4        362.33        339.48         8.11 o                         
   6  -8   4        560.49        548.82        12.20 o                         
   7  -8   4          3.35          3.68         2.70 o                         
   8  -8   4        102.43        107.60         6.00 o                         
   9  -8   4        270.76        265.29         8.27 o                         
  -9  -7   4          6.65          1.21         2.43 o                         
  -8  -7   4         27.81         25.72         3.05 o                         
  -7  -7   4          2.81          0.74         2.41 o                         
  -6  -7   4         88.42         86.60         3.95 o                         
  -5  -7   4          2.96          9.12         2.15 o                         
  -4  -7   4         69.64         84.83         3.51 o                         
  -3  -7   4          1.58          5.06         1.78 o                         
  -2  -7   4         39.90         49.34         2.71 o                         
  -1  -7   4         76.88         34.15         2.32 o                         
   0  -7   4       1548.18       1535.41        20.07 o                         
   1  -7   4        404.40        295.67         5.81 o                         
   2  -7   4        482.43        342.31         7.36 o                         
   3  -7   4          6.35          6.98         1.72 o                         
   4  -7   4        260.85        239.64         6.04 o                         
   5  -7   4       1430.72       1389.91        24.20 o                         
   6  -7   4          0.11          2.96         3.40 o                         
   7  -7   4         30.53         34.37         3.80 o                         
   8  -7   4        164.81        150.10         6.78 o                         
   9  -7   4          0.28          2.27         2.68 o                         
  10  -7   4          0.25          2.41         4.00 o                         
 -10  -6   4         81.12         88.36         8.95 o                         
  -9  -6   4          0.21          1.08         3.89 o                         
  -8  -6   4        133.58        137.78         6.79 o                         
  -7  -6   4          8.18          6.05         2.59 o                         
  -6  -6   4         63.01         77.82         4.24 o                         
  -5  -6   4         24.01         32.33         2.59 o                         
  -4  -6   4        123.25        160.98         4.96 o                         
  -3  -6   4        323.93        308.11         6.17 o                         
  -2  -6   4       3090.27       3347.95        45.60 o                         
  -1  -6   4        166.21        257.09         4.91 o                         
   0  -6   4        100.82        105.29         2.99 o                         
   1  -6   4         13.49         37.42         2.97 o                         
   2  -6   4         66.74         25.66         2.24 o                         
   3  -6   4        322.67        271.35         6.27 o                         
   4  -6   4          1.54          4.29         2.00 o                         
   5  -6   4        161.93        152.24         5.34 o                         
   6  -6   4       1629.79       1555.55        26.59 o                         
   7  -6   4       1282.12       1287.81        24.51 o                         
   8  -6   4        211.58        215.62         7.47 o                         
   9  -6   4         59.87         64.82         4.17 o                         
  10  -6   4          0.41         -3.11         3.22 o                         
 -10  -5   4          2.96          4.72         4.77 o                         
  -9  -5   4         27.23         25.32         2.43 o                         
  -8  -5   4         88.32         96.88         4.50 o                         
  -7  -5   4          0.18         -0.71         2.06 o                         
  -6  -5   4         36.13         35.14         2.90 o                         
  -5  -5   4        634.60        626.55        10.64 o                         
  -4  -5   4        308.59        258.03         6.02 o                         
  -3  -5   4         36.02         54.14         2.73 o                         
  -2  -5   4         41.78         19.85         2.06 o                         
  -1  -5   4         69.61         59.67         2.46 o                         
   0  -5   4        783.66        702.15        11.81 o                         
   1  -5   4         23.94         34.14         1.85 o                         
   2  -5   4       1105.60       1380.78        20.60 o                         
   3  -5   4        491.07        424.79         8.18 o                         
   4  -5   4         25.06         34.37         3.43 o                         
   5  -5   4        674.24        629.17        12.55 o                         
   6  -5   4          1.59          1.11         3.41 o                         
   7  -5   4          1.91          0.14         3.93 o                         
   8  -5   4        152.71        155.47         5.96 o                         
   9  -5   4         14.86         10.39         3.21 o                         
  10  -5   4         11.39         12.33         3.86 o                         
 -10  -4   4         40.51         46.05        12.58 o                         
  -9  -4   4          0.00          3.81         1.73 o                         
  -8  -4   4         37.78         42.47         3.78 o                         
  -7  -4   4         22.49         23.39         2.67 o                         
  -6  -4   4         62.22         55.53         3.14 o                         
  -5  -4   4          0.32          0.79         1.63 o                         
  -4  -4   4       2229.33       2229.01        30.00 o                         
  -3  -4   4      17711.04      17777.34       891.79 o                         
  -2  -4   4          9.15          2.69         1.50 o                         
  -1  -4   4         13.77         19.50         1.67 o                         
   0  -4   4       3816.15       3538.48       106.24 o                         
   1  -4   4       1468.46       1425.26        19.96 o                         
   2  -4   4        297.12        342.60         6.68 o                         
   3  -4   4        473.33        550.67        10.29 o                         
   4  -4   4         48.67         64.31         2.69 o                         
   5  -4   4         34.29         45.64         2.97 o                         
   6  -4   4        269.93        221.89         6.16 o                         
   7  -4   4        169.64        188.60         6.15 o                         
   8  -4   4         23.82         21.28         2.84 o                         
   9  -4   4         44.78         42.18         5.81 o                         
  10  -4   4          9.69         12.68         4.95 o                         
  11  -4   4          8.74         -0.31        10.84 o                         
 -10  -3   4          2.51         -3.84         8.06 o                         
  -9  -3   4         21.01         17.97         4.68 o                         
  -8  -3   4         34.47         32.37         2.70 o                         
  -7  -3   4         27.50         26.74         2.72 o                         
  -6  -3   4        130.72        100.78         4.04 o                         
  -5  -3   4          3.06         -0.52         1.55 o                         
  -4  -3   4          9.52         15.81         1.89 o                         
  -3  -3   4        222.84        278.68         5.73 o                         
  -2  -3   4       5916.72       5970.91       251.55 o                         
  -1  -3   4      19605.59      20908.47       950.60 o                         
   0  -3   4       2539.43       2564.00        49.09 o                         
   1  -3   4       1935.74       2036.57        35.93 o                         
   2  -3   4        447.03        327.22         5.68 o                         
   3  -3   4       1088.88       1230.60        21.62 o                         
   4  -3   4        432.49        422.92         7.73 o                         
   5  -3   4        115.71        144.14         3.77 o                         
   6  -3   4        133.26        130.73         3.96 o                         
   7  -3   4        188.81        235.14         6.52 o                         
   8  -3   4          1.23          2.04         1.37 o                         
   9  -3   4          8.19          8.18         6.17 o                         
  10  -3   4          0.00         -3.64         6.41 o                         
  11  -3   4         38.47         23.82         7.76 o                         
 -10  -2   4         21.23         14.30         6.51 o                         
  -9  -2   4          0.17          0.42         1.45 o                         
  -8  -2   4         20.65         17.12         2.25 o                         
  -7  -2   4          0.71         -0.22         1.93 o                         
  -6  -2   4          7.54         20.39         2.52 o                         
  -5  -2   4        276.92        261.82         5.59 o                         
  -4  -2   4        508.84        590.90         9.38 o                         
  -3  -2   4         48.90         56.24         2.51 o                         
  -2  -2   4        562.39        676.91         9.96 o                         
  -1  -2   4        497.83        402.12         7.52 o                         
   0  -2   4         87.20        137.70         3.54 o                         
   1  -2   4          1.16          2.64         1.31 o                         
   2  -2   4        573.15        572.18         8.90 o                         
   3  -2   4          4.24          1.23         1.01 o                         
   4  -2   4        244.61        241.43         5.20 o                         
   5  -2   4         35.06         29.33         2.20 o                         
   6  -2   4        107.04        122.74         5.04 o                         
   7  -2   4          1.67          8.56         1.76 o                         
   8  -2   4         28.13         22.73         9.03 o                         
   9  -2   4         47.13         44.23         4.99 o                         
  10  -2   4         18.10         16.14         3.60 o                         
  11  -2   4          5.50          3.96         5.00 o                         
 -10  -1   4        227.37        221.04        23.54 o                         
  -9  -1   4          1.64         -0.70         1.92 o                         
  -8  -1   4          8.69          9.82         2.78 o                         
  -7  -1   4         33.63         26.21         2.65 o                         
  -6  -1   4          4.38          2.16         1.48 o                         
  -5  -1   4        530.77        605.80         9.98 o                         
  -4  -1   4       4746.41       4664.46        62.81 o                         
  -3  -1   4       2747.79       2842.80        40.77 o                         
  -2  -1   4       5188.01       5881.90       608.82 o                         
  -1  -1   4          5.70         19.01         1.81 o                         
   0  -1   4       1089.57        850.87        18.60 o                         
   1  -1   4       2264.26       2244.32        62.04 o                         
   2  -1   4        739.57        626.76        10.34 o                         
   3  -1   4        285.16        322.06         6.56 o                         
   4  -1   4        180.32        215.24         4.77 o                         
   5  -1   4         47.30         80.12         4.05 o                         
   6  -1   4        746.22        711.52        11.79 o                         
   7  -1   4          0.06         -1.44         4.66 o                         
   8  -1   4         11.00          6.91         3.94 o                         
   9  -1   4        365.41        372.57        13.66 o                         
  10  -1   4          4.14          2.83         3.34 o                         
  11  -1   4         16.65         19.74         8.02 o                         
 -10   0   4         23.26         25.06         8.69 o                         
  -9   0   4        144.70        142.11         5.66 o                         
  -8   0   4        221.71        244.57         8.17 o                         
  -7   0   4        179.78        143.19         5.80 o                         
  -6   0   4         76.67        104.78         5.05 o                         
  -5   0   4        394.12        408.02         9.47 o                         
  -4   0   4        202.09        214.87         5.44 o                         
  -3   0   4         84.45         49.84         2.32 o                         
  -2   0   4        154.37        136.54         3.38 o                         
  -1   0   4        105.35         63.62         3.14 o                         
   0   0   4       1984.25       1935.58        34.09 o                         
   1   0   4        695.42        741.27        11.05 o                         
   2   0   4        233.77        187.56         4.67 o                         
   3   0   4         70.12         90.75         2.82 o                         
   4   0   4        131.31        129.66         3.45 o                         
   5   0   4        179.03        236.53         5.22 o                         
   6   0   4       1172.39       1285.78        18.70 o                         
   7   0   4         62.39         81.97         4.81 o                         
   8   0   4        258.39        210.03         7.73 o                         
   9   0   4          4.05          0.73         3.38 o                         
  10   0   4        117.20        125.22         8.01 o                         
  11   0   4          3.27          4.31         6.66 o                         
 -10   1   4        112.89        123.49         5.29 o                         
  -9   1   4          5.36          4.86         3.41 o                         
  -8   1   4          0.48         -0.32         2.28 o                         
  -7   1   4         25.13         29.64         3.43 o                         
  -6   1   4          3.31         15.07         2.76 o                         
  -5   1   4        567.35        537.53        10.30 o                         
  -4   1   4        735.13        804.37        14.40 o                         
  -3   1   4        874.73        957.75        17.26 o                         
  -2   1   4         29.93          8.51         1.89 o                         
  -1   1   4        685.00        561.98        11.04 o                         
   0   1   4        158.62        200.91         6.14 o                         
   1   1   4         74.36         41.41         2.43 o                         
   3   1   4        727.15        705.63        10.49 o                         
   4   1   4        447.46        460.48         7.59 o                         
   5   1   4        175.17        211.24         4.69 o                         
   6   1   4        166.16        187.15         7.37 o                         
   7   1   4         41.12         15.69         4.14 o                         
   8   1   4         95.48         76.20         5.20 o                         
   9   1   4        412.37        402.54        12.59 o                         
  10   1   4          6.42          1.15         3.83 o                         
  11   1   4         12.73         10.15         3.85 o                         
 -10   2   4         55.88         52.13         4.37 o                         
  -9   2   4          0.01          3.06         2.49 o                         
  -8   2   4          2.17          5.14         2.39 o                         
  -7   2   4        158.99        133.54         5.48 o                         
  -6   2   4        822.84        987.31        18.36 o                         
  -5   2   4         37.96         53.82         3.37 o                         
  -4   2   4       3760.51       3720.63        60.57 o                         
  -3   2   4          1.65          0.69         1.86 o                         
  -2   2   4       2489.48       2440.17        39.50 o                         
  -1   2   4         39.98         37.10         2.56 o                         
   0   2   4        821.39        633.43        15.34 o                         
   1   2   4        244.43        243.55         7.39 o                         
   2   2   4         39.93         79.52         2.39 o                         
   3   2   4         34.89         22.52         1.54 o                         
   4   2   4        949.24        788.38        13.81 o                         
   5   2   4          2.30          3.01         1.62 o                         
   6   2   4        191.15        181.82         9.66 o                         
   7   2   4         73.72         65.13         4.60 o                         
   8   2   4        526.28        521.90        14.28 o                         
   9   2   4         77.98         68.93         5.76 o                         
  10   2   4         55.09         76.46         8.09 o                         
  11   2   4          3.67          4.88         5.96 o                         
 -10   3   4         11.25         13.70         2.96 o                         
  -9   3   4         13.44         17.40         2.95 o                         
  -8   3   4          7.31         -1.98         3.57 o                         
  -7   3   4         13.62         17.79         3.16 o                         
  -6   3   4          3.50          2.64         2.49 o                         
  -5   3   4         67.62         48.92         3.54 o                         
  -4   3   4        106.80         97.09         4.27 o                         
  -3   3   4        116.28         94.16         4.36 o                         
  -2   3   4         22.45          4.37         1.55 o                         
  -1   3   4         58.66         74.64         3.59 o                         
   0   3   4        175.87        178.95         5.32 o                         
   1   3   4       1799.26       1604.44        31.66 o                         
   2   3   4       1296.37       1261.50        24.23 o                         
   3   3   4        399.00        294.60         5.98 o                         
   4   3   4       1429.65       1658.30        22.49 o                         
   5   3   4          2.29          2.17         1.60 o                         
   6   3   4         19.73         33.12         4.36 o                         
   7   3   4          6.55         17.18         3.12 o                         
   8   3   4          0.00          4.48         4.96 o                         
   9   3   4         77.59         94.42         6.66 o                         
  10   3   4          7.73         10.07         3.94 o                         
  11   3   4         10.03         13.59         4.34 o                         
  -9   4   4          6.40          3.09         5.61 o                         
  -8   4   4         47.96         47.30         3.61 o                         
  -7   4   4          9.61         11.82         2.74 o                         
  -6   4   4        879.40        801.65        15.03 o                         
  -5   4   4        572.84        583.76        14.36 o                         
  -4   4   4          1.63          6.99         2.57 o                         
  -3   4   4        405.12        305.65         6.92 o                         
  -2   4   4         23.56         16.89         1.93 o                         
  -1   4   4        525.86        356.46         7.68 o                         
   0   4   4       1519.36       1422.67        38.69 o                         
   1   4   4        677.15        725.12        16.22 o                         
   2   4   4        714.39        639.63        11.18 o                         
   3   4   4        927.27        780.10        17.07 o                         
   4   4   4        104.19        126.01         3.39 o                         
   5   4   4        139.82        171.34         4.34 o                         
   6   4   4        551.98        590.14         9.87 o                         
   7   4   4          9.22         17.91         3.16 o                         
   8   4   4        267.77        293.96        14.17 o                         
   9   4   4         11.50          7.00         3.65 o                         
  10   4   4        195.76        190.67        12.75 o                         
  11   4   4        452.22        480.59        18.03 o                         
  -9   5   4         87.51         86.99         5.30 o                         
  -8   5   4          7.73          4.93         4.26 o                         
  -7   5   4          2.59          0.25         2.95 o                         
  -6   5   4        105.48        124.02         4.98 o                         
  -5   5   4        381.27        428.35        10.39 o                         
  -4   5   4         10.82          6.26         1.76 o                         
  -3   5   4        643.54        731.40        14.61 o                         
  -2   5   4        423.88        512.57        10.95 o                         
  -1   5   4         38.47         53.85         3.82 o                         
   0   5   4        303.85        311.64         8.08 o                         
   1   5   4       2149.70       1985.40        39.28 o                         
   2   5   4         57.08         85.89         4.54 o                         
   3   5   4        164.86        212.53         6.65 o                         
   4   5   4       2291.76       2237.17        31.73 o                         
   5   5   4        156.63        172.83         5.65 o                         
   6   5   4        838.05        929.39        14.71 o                         
   7   5   4         16.59         26.54         1.46 o                         
   8   5   4          7.40         10.60         3.97 o                         
   9   5   4          3.86          3.78         3.77 o                         
  10   5   4          7.06          3.38         3.72 o                         
  11   5   4          3.26         -2.27         7.26 o                         
  -9   6   4         16.64         16.03         6.63 o                         
  -8   6   4         81.66         86.72         6.00 o                         
  -7   6   4         47.70         56.89         4.28 o                         
  -6   6   4        200.41        215.77         8.81 o                         
  -5   6   4         26.59         31.51         2.66 o                         
  -4   6   4          0.79          2.47         1.88 o                         
  -3   6   4          4.78          6.49         1.72 o                         
  -2   6   4         22.80         17.98         2.22 o                         
  -1   6   4        212.86        130.47         5.18 o                         
   0   6   4        187.14        138.31         5.43 o                         
   1   6   4       4868.37       4923.58       146.85 o                         
   2   6   4       1143.02       1365.77        26.02 o                         
   3   6   4       3440.59       3858.61        78.55 o                         
   4   6   4         68.45         52.65         3.11 o                         
   5   6   4         76.63         96.73         3.98 o                         
   6   6   4          0.56         -1.43         2.16 o                         
   7   6   4         56.35         39.81         3.45 o                         
   8   6   4          6.25          3.29         3.30 o                         
   9   6   4         79.66         82.49         6.71 o                         
  10   6   4          3.24          0.36         3.39 o                         
  11   6   4         32.09         32.84         5.12 o                         
  -9   7   4          0.77          3.88         3.64 o                         
  -8   7   4         11.44         14.80         3.55 o                         
  -7   7   4        136.14        147.21         6.34 o                         
  -6   7   4          1.60         -1.37         2.16 o                         
  -5   7   4          0.01         -1.32         2.55 o                         
  -4   7   4         99.87         85.28         4.42 o                         
  -3   7   4          6.42         10.22         2.14 o                         
  -2   7   4          7.77          3.59         1.78 o                         
  -1   7   4        489.72        324.88         8.12 o                         
   0   7   4        383.15        396.03         9.06 o                         
   1   7   4       1330.21       1401.19        24.48 o                         
   2   7   4        747.88        826.35        14.67 o                         
   3   7   4       2974.43       3063.04        50.53 o                         
   4   7   4        928.83       1074.86        20.15 o                         
   5   7   4          0.62          2.00         2.24 o                         
   6   7   4        101.24        112.57         5.15 o                         
   7   7   4          0.32          0.98         1.46 o                         
   8   7   4          4.04          4.34         1.55 o                         
   9   7   4          0.36          0.50         5.01 o                         
  10   7   4          4.70          1.86         4.54 o                         
  11   7   4        136.97        138.64        15.18 o                         
  -8   8   4          1.68          8.47         3.46 o                         
  -7   8   4        136.78        130.74         7.34 o                         
  -6   8   4        199.81        171.42         9.00 o                         
  -5   8   4        109.90        116.76         5.09 o                         
  -4   8   4         24.69         16.78         2.82 o                         
  -3   8   4         12.55         14.56         2.39 o                         
  -2   8   4        219.05        225.75         6.89 o                         
  -1   8   4        224.29        161.68         5.60 o                         
   0   8   4        163.51        140.37         5.36 o                         
   1   8   4          2.07          8.89         2.53 o                         
   2   8   4        404.80        396.63         8.63 o                         
   3   8   4        207.44        178.50         6.24 o                         
   4   8   4        177.03        219.99         7.72 o                         
   5   8   4         39.10         52.71         3.54 o                         
   6   8   4        297.69        272.37         7.58 o                         
   7   8   4         16.57         13.61         3.45 o                         
   8   8   4         25.85         26.05         2.40 o                         
   9   8   4          2.21         -0.87         2.88 o                         
  10   8   4         15.56         16.91         4.91 o                         
  -8   9   4          9.42          9.18         3.45 o                         
  -7   9   4        319.99        306.24        15.29 o                         
  -6   9   4          9.66          7.70         2.51 o                         
  -5   9   4         53.77         52.05         3.93 o                         
  -4   9   4         27.54         30.96         3.19 o                         
  -3   9   4         47.91         54.51         3.55 o                         
  -2   9   4         28.87         35.74         3.18 o                         
  -1   9   4        119.07        145.44         5.85 o                         
   0   9   4          0.85          0.15         3.04 o                         
   1   9   4         77.06         54.84         3.53 o                         
   2   9   4        548.54        638.21        13.41 o                         
   3   9   4         61.04         74.67         3.20 o                         
   4   9   4         35.12         27.91         3.35 o                         
   5   9   4         36.86         45.85         4.32 o                         
   6   9   4          4.66          2.09         2.96 o                         
   7   9   4        239.69        252.81         7.89 o                         
   8   9   4        657.05        663.40        13.52 o                         
   9   9   4         17.51         17.13         2.31 o                         
  10   9   4        182.77        189.85        12.52 o                         
  -8  10   4          0.00         -3.61         3.61 o                         
  -7  10   4          3.25          6.18         2.72 o                         
  -6  10   4         49.53         45.66         3.81 o                         
  -5  10   4        177.34        168.95         6.45 o                         
  -4  10   4          1.49         -2.41         2.41 o                         
  -3  10   4        144.16        137.09         5.73 o                         
  -2  10   4         25.04         21.81         3.37 o                         
  -1  10   4          9.83          4.15         2.50 o                         
   0  10   4        419.46        508.09        11.77 o                         
   1  10   4        144.65        186.61         6.67 o                         
   2  10   4        115.68        133.25         4.99 o                         
   3  10   4        108.70        122.73         4.44 o                         
   4  10   4        134.74        135.76         6.99 o                         
   5  10   4        183.62        190.36         7.34 o                         
   6  10   4          4.42          9.17         2.86 o                         
   7  10   4        543.17        570.70        13.53 o                         
   8  10   4        409.52        444.66        10.78 o                         
   9  10   4        272.57        290.49        11.79 o                         
  10  10   4        329.01        337.32        23.86 o                         
  -7  11   4          0.38          0.58         3.55 o                         
  -6  11   4         13.81         17.77         3.04 o                         
  -5  11   4         20.50         22.77         3.45 o                         
  -4  11   4          6.18          8.34         2.78 o                         
  -3  11   4         23.87         29.76         3.43 o                         
  -2  11   4        476.05        453.31        11.42 o                         
  -1  11   4        939.03        846.36        17.51 o                         
   0  11   4         35.17         48.76         4.12 o                         
   1  11   4        828.21        892.46        16.87 o                         
   2  11   4        258.80        264.21         8.44 o                         
   3  11   4        247.38        274.84         8.53 o                         
   4  11   4        149.40        180.67         7.53 o                         
   5  11   4        500.13        459.18        13.15 o                         
   6  11   4         19.48          4.21         3.05 o                         
   7  11   4          0.93         -1.43         3.23 o                         
   8  11   4         19.91         13.46         3.51 o                         
   9  11   4          0.03          4.77         2.76 o                         
  -7  12   4          0.12          3.17         3.01 o                         
  -6  12   4         21.43         14.32         2.81 o                         
  -5  12   4          4.06          0.48         4.19 o                         
  -4  12   4         66.89         71.36         5.08 o                         
  -3  12   4         52.48         53.47         5.94 o                         
  -2  12   4       1074.39       1055.98        21.45 o                         
  -1  12   4       2242.31       2199.32        38.88 o                         
   0  12   4        267.63        329.72         9.04 o                         
   1  12   4         28.62         17.65         3.29 o                         
   2  12   4         65.14         62.30         4.06 o                         
   3  12   4          1.79          3.91         1.99 o                         
   4  12   4        105.65        125.57         6.84 o                         
   5  12   4        141.74        143.16         8.24 o                         
   6  12   4          9.70          5.69         2.85 o                         
   7  12   4         61.33         43.54         4.29 o                         
   8  12   4         66.75         63.03         5.65 o                         
   9  12   4         30.23         26.12         5.64 o                         
  -6  13   4         11.34          5.57         3.90 o                         
  -5  13   4          2.92          7.83         3.03 o                         
  -4  13   4          5.78          2.07         3.51 o                         
  -3  13   4          4.49          3.44         2.75 o                         
  -2  13   4        283.89        304.26        10.72 o                         
  -1  13   4         45.36         36.40         4.65 o                         
   0  13   4         27.62         39.75         4.17 o                         
   1  13   4       1253.25       1231.24        26.48 o                         
   2  13   4        872.13        920.39        17.94 o                         
   3  13   4         49.16         46.78         3.64 o                         
   4  13   4         13.73          8.70         5.10 o                         
   5  13   4        167.50        162.56         7.20 o                         
   6  13   4        189.19        185.95         7.77 o                         
   7  13   4          3.32          4.95         3.28 o                         
   8  13   4         38.71         43.33         4.70 o                         
   9  13   4         22.52         19.72         6.54 o                         
  -6  14   4          5.30         -0.99         2.17 o                         
  -5  14   4         87.30         98.44         6.18 o                         
  -4  14   4         46.61         57.14         5.95 o                         
  -3  14   4          1.38         -3.38         3.38 o                         
  -2  14   4         36.38         31.01         5.34 o                         
  -1  14   4        257.18        277.87         9.49 o                         
   0  14   4        194.75        212.93         8.07 o                         
   1  14   4          3.14          3.74         3.35 o                         
   2  14   4        550.83        512.07        12.43 o                         
   3  14   4        186.30        174.40         8.20 o                         
   4  14   4         78.14         68.61         5.83 o                         
   5  14   4        430.28        410.91        11.46 o                         
   6  14   4         19.94         20.40         4.03 o                         
   7  14   4          5.10          3.36         3.00 o                         
   8  14   4         14.94         10.50         4.19 o                         
  -5  15   4          3.38         11.63         4.75 o                         
  -4  15   4          2.88         -2.95         2.95 o                         
  -3  15   4         13.16         16.41         4.11 o                         
  -2  15   4          2.68          1.09         3.61 o                         
  -1  15   4         24.73         22.20         4.22 o                         
   0  15   4        118.40        112.76         7.08 o                         
   1  15   4         46.85         43.66         4.46 o                         
   2  15   4          7.37          1.69         2.98 o                         
   3  15   4        312.24        281.91         8.60 o                         
   4  15   4         32.76         30.30         4.50 o                         
   5  15   4         76.28         76.73         7.34 o                         
   6  15   4          2.40          5.01         3.29 o                         
   7  15   4          0.10          0.62         2.96 o                         
  -4  16   4         27.04         23.17         5.23 o                         
  -3  16   4          1.74         -2.73         3.10 o                         
  -2  16   4          2.81          3.31         3.37 o                         
  -1  16   4         95.80        108.59         6.63 o                         
   0  16   4         12.25         11.32         4.04 o                         
   1  16   4         65.50         66.17         5.25 o                         
   2  16   4         63.50         82.85         5.45 o                         
   3  16   4          3.88          0.37         2.29 o                         
   4  16   4         26.23         16.49         4.40 o                         
   5  16   4         17.17         10.16         4.00 o                         
   6  16   4         17.36         21.66         4.94 o                         
   7  16   4          1.67          4.07         3.55 o                         
  -3  17   4         60.42         67.20         5.66 o                         
  -2  17   4         30.86         25.46         4.61 o                         
  -1  17   4          2.20         -1.50         3.54 o                         
   0  17   4         17.10         14.45         7.21 o                         
   1  17   4         30.01         28.48         4.20 o                         
   2  17   4         47.28         41.01         4.16 o                         
   3  17   4          0.21         11.15         2.92 o                         
   4  17   4        100.95         98.30         7.91 o                         
   5  17   4         13.97         11.05         8.46 o                         
   6  17   4         10.10         17.01         4.91 o                         
  -1  18   4         83.18         78.68         6.38 o                         
   0  18   4         66.71         61.37         5.43 o                         
   1  18   4        226.69        250.07         8.59 o                         
   2  18   4         33.73         29.16         4.20 o                         
   3  18   4         42.75         59.95         6.01 o                         
   4  18   4          1.13          4.23         4.86 o                         
  -1 -18   5         50.87         41.73         4.78 o                         
   0 -18   5         24.41         30.22         4.15 o                         
   1 -18   5        139.78        148.32         7.21 o                         
  -4 -17   5          8.57          3.18         5.54 o                         
  -3 -17   5         11.39          7.85         4.24 o                         
  -2 -17   5         50.85         44.57         4.78 o                         
  -1 -17   5         25.33         35.28         4.22 o                         
   0 -17   5          0.48          7.05         3.91 o                         
   1 -17   5         63.52         58.16         6.20 o                         
   2 -17   5         20.99         19.38         3.94 o                         
   3 -17   5          0.71          4.93         3.22 o                         
  -5 -16   5          0.21          3.61         3.71 o                         
  -4 -16   5          3.98         10.62         4.22 o                         
  -3 -16   5         65.34         67.89         5.23 o                         
  -2 -16   5         39.65         47.32         4.88 o                         
  -1 -16   5         40.06         52.82         4.34 o                         
   0 -16   5          4.55          1.83         3.02 o                         
   1 -16   5         59.31         53.71         4.32 o                         
   2 -16   5          2.09          1.24         4.28 o                         
   3 -16   5         24.73         29.84         3.92 o                         
   4 -16   5         12.18          2.96         3.11 o                         
   5 -16   5          8.24         13.50         4.83 o                         
  -6 -15   5         17.51         10.22         3.71 o                         
  -5 -15   5         68.70         73.22         5.69 o                         
  -4 -15   5         34.71         31.40         4.08 o                         
  -3 -15   5          3.04          4.03         3.10 o                         
  -2 -15   5          2.07          3.74         3.06 o                         
  -1 -15   5        101.15         84.76         4.79 o                         
   0 -15   5        416.32        401.08        10.66 o                         
   1 -15   5         14.27         18.37         3.22 o                         
   2 -15   5        296.70        308.79         9.38 o                         
   3 -15   5          4.04          0.50         2.91 o                         
   4 -15   5          7.82         10.55         5.59 o                         
   5 -15   5         24.81         20.08         5.81 o                         
   6 -15   5          0.32          6.84         5.06 o                         
  -6 -14   5         64.76         63.87         5.53 o                         
  -5 -14   5         43.88         41.35         4.19 o                         
  -4 -14   5          2.49          5.68         3.16 o                         
  -3 -14   5         87.90         76.25         5.14 o                         
  -2 -14   5        110.17        106.15         4.90 o                         
  -1 -14   5        157.63        164.34         6.23 o                         
   0 -14   5        189.82        226.21         6.88 o                         
   1 -14   5         66.67         62.79         4.32 o                         
   2 -14   5        306.34        348.79         8.72 o                         
   3 -14   5        319.91        324.24         9.23 o                         
   4 -14   5         33.24         43.04         3.94 o                         
   5 -14   5          0.94          5.63         3.74 o                         
   6 -14   5          5.78         12.61         4.19 o                         
  -7 -13   5          3.23          0.31         2.95 o                         
  -6 -13   5         47.01         53.78         4.43 o                         
  -5 -13   5         13.41         11.08         3.15 o                         
  -4 -13   5          0.00         -1.97         2.72 o                         
  -3 -13   5          0.22          0.94         2.83 o                         
  -2 -13   5        121.38        135.50         5.42 o                         
  -1 -13   5          8.53          6.20         2.66 o                         
   0 -13   5        224.04        257.23         6.95 o                         
   1 -13   5        280.65        335.86         8.55 o                         
   2 -13   5          1.09          2.15         2.03 o                         
   3 -13   5        172.49        176.35         6.44 o                         
   4 -13   5         55.42         54.85         3.87 o                         
   5 -13   5         20.89         19.76         4.15 o                         
   6 -13   5        124.87        124.82         8.11 o                         
   7 -13   5          6.42          4.12         4.05 o                         
  -7 -12   5         82.26         79.28         5.72 o                         
  -6 -12   5        108.98        126.16         8.56 o                         
  -5 -12   5          4.55          2.48         2.70 o                         
  -4 -12   5         68.00         70.49         5.13 o                         
  -3 -12   5          4.97          8.15         3.20 o                         
  -2 -12   5        295.67        287.43         7.25 o                         
  -1 -12   5        490.39        550.06        10.35 o                         
   0 -12   5        132.38        133.74         5.10 o                         
   1 -12   5        625.96        571.45        11.58 o                         
   2 -12   5         15.33          6.29         2.81 o                         
   3 -12   5         77.80         76.28         4.38 o                         
   4 -12   5          6.21          0.44         1.96 o                         
   5 -12   5        179.17        183.29         7.99 o                         
   6 -12   5        197.38        220.90         8.75 o                         
   7 -12   5          0.27         -3.23         3.23 o                         
   8 -12   5          0.01         -0.96         5.29 o                         
  -8 -11   5         32.55         40.53         4.55 o                         
  -7 -11   5         48.17         56.30         4.18 o                         
  -6 -11   5          7.41          3.61         2.37 o                         
  -5 -11   5         16.59         12.07         2.83 o                         
  -4 -11   5        126.08        120.64         5.59 o                         
  -3 -11   5        315.85        348.67         8.86 o                         
  -2 -11   5        181.02        205.22         5.80 o                         
  -1 -11   5        703.70        671.14        11.47 o                         
   0 -11   5        160.37        164.19         5.12 o                         
   1 -11   5         18.87         27.39         3.43 o                         
   2 -11   5         48.53         62.75         3.96 o                         
   3 -11   5          0.75         -0.47         2.24 o                         
   4 -11   5         11.39         10.30         2.13 o                         
   5 -11   5        352.53        373.23        10.80 o                         
   6 -11   5          3.18          5.89         3.44 o                         
   7 -11   5          0.43          1.76         3.11 o                         
   8 -11   5          9.51         13.72         5.29 o                         
  -8 -10   5          0.13         -2.74         2.74 o                         
  -7 -10   5          0.13          0.16         2.60 o                         
  -6 -10   5          5.15          5.53         2.84 o                         
  -5 -10   5         36.07         33.31         3.52 o                         
  -4 -10   5         61.94         67.23         4.28 o                         
  -3 -10   5         91.17         97.95         4.70 o                         
  -2 -10   5        119.41        120.13         4.16 o                         
  -1 -10   5        240.09        212.65         5.24 o                         
   0 -10   5          0.07          0.71         1.73 o                         
   1 -10   5        951.58       1130.15        18.60 o                         
   2 -10   5         14.16         13.67         3.49 o                         
   3 -10   5          0.90          5.40         4.65 o                         
   4 -10   5         19.06         11.66         2.06 o                         
   5 -10   5          8.68         10.43         4.22 o                         
   6 -10   5        280.63        287.20         9.02 o                         
   7 -10   5         19.69         19.73         4.28 o                         
   8 -10   5          0.63          0.46         4.16 o                         
   9 -10   5         19.40         12.14         3.92 o                         
  -9  -9   5         63.59         59.81         4.56 o                         
  -8  -9   5          0.07          0.60         2.59 o                         
  -7  -9   5          0.92         -0.22         2.54 o                         
  -6  -9   5          9.75          9.74         3.03 o                         
  -5  -9   5        147.21        134.64         5.18 o                         
  -4  -9   5          3.69         -2.14         2.14 o                         
  -3  -9   5        107.80        110.53         4.64 o                         
  -2  -9   5        226.86        264.50         5.73 o                         
  -1  -9   5        162.02        184.37         4.71 o                         
   0  -9   5        448.00        449.72         7.78 o                         
   1  -9   5        367.02        455.08        10.17 o                         
   2  -9   5          9.66          5.29         2.17 o                         
   3  -9   5         81.48         82.79         3.99 o                         
   4  -9   5        789.50        776.34        14.72 o                         
   5  -9   5          4.15          5.40         3.62 o                         
   6  -9   5         62.10         53.55         4.82 o                         
   7  -9   5         23.59         20.89         2.93 o                         
   8  -9   5        140.35        123.54         6.77 o                         
   9  -9   5         15.39          9.26         3.69 o                         
  -9  -8   5          5.81          3.27         2.63 o                         
  -8  -8   5        133.02        150.54         6.05 o                         
  -7  -8   5         20.54         22.07         3.04 o                         
  -6  -8   5          2.48         -0.06         2.21 o                         
  -5  -8   5         32.10         40.04         3.51 o                         
  -4  -8   5         93.57        108.44         4.48 o                         
  -3  -8   5          8.45         11.88         2.46 o                         
  -2  -8   5         29.49         22.96         2.41 o                         
  -1  -8   5        114.85        188.17         4.59 o                         
   0  -8   5        530.00        617.75         9.65 o                         
   1  -8   5        552.52        429.12         8.58 o                         
   2  -8   5        750.82        907.13        15.08 o                         
   3  -8   5        330.84        362.86         8.80 o                         
   4  -8   5        878.06        856.81        17.21 o                         
   5  -8   5       1004.41        973.42        18.79 o                         
   6  -8   5        143.15        141.32         5.43 o                         
   7  -8   5         43.73         47.58         3.93 o                         
   8  -8   5         30.93         32.68         3.98 o                         
   9  -8   5          1.13          6.56         2.99 o                         
  -9  -7   5         41.38         42.92         4.20 o                         
  -8  -7   5          3.63          1.89         2.34 o                         
  -7  -7   5         50.86         54.59         3.50 o                         
  -6  -7   5         54.46         62.04         3.54 o                         
  -5  -7   5         10.44         13.71         2.28 o                         
  -4  -7   5         14.60         12.35         2.10 o                         
  -3  -7   5        117.28        121.85         4.25 o                         
  -2  -7   5        540.28        589.18        10.34 o                         
  -1  -7   5        977.26        883.69        13.24 o                         
   0  -7   5         15.94         18.68         2.03 o                         
   1  -7   5         19.71          9.77         1.78 o                         
   2  -7   5        434.00        341.05         7.13 o                         
   3  -7   5          1.08          8.38         1.80 o                         
   4  -7   5        256.28        253.50         7.45 o                         
   5  -7   5       1748.27       1647.84        33.06 o                         
   6  -7   5        757.72        716.44        13.68 o                         
   7  -7   5        255.55        260.52         7.35 o                         
   8  -7   5        455.06        433.56        13.32 o                         
   9  -7   5         29.18         35.34         3.70 o                         
  10  -7   5          0.32         -2.43         2.43 o                         
  -9  -6   5          5.16          1.34         2.75 o                         
  -8  -6   5         13.56         10.49         2.65 o                         
  -7  -6   5         57.71         67.28         3.92 o                         
  -6  -6   5         78.20         82.93         4.19 o                         
  -5  -6   5        453.37        480.62         8.91 o                         
  -4  -6   5         77.01        106.02         3.91 o                         
  -3  -6   5         23.50         18.56         2.26 o                         
  -2  -6   5          4.28          0.70         1.75 o                         
  -1  -6   5         41.71         34.57         2.30 o                         
   0  -6   5        354.32        373.76         7.02 o                         
   1  -6   5        701.21        865.76        13.31 o                         
   2  -6   5        567.19        470.94         9.25 o                         
   3  -6   5        442.41        388.55         8.22 o                         
   4  -6   5          2.13          4.61         1.44 o                         
   5  -6   5        182.20        156.03         5.48 o                         
   6  -6   5        312.94        292.61         7.85 o                         
   7  -6   5        120.36        139.96         5.69 o                         
   8  -6   5         78.77         86.08         5.04 o                         
   9  -6   5          0.00         -3.74         3.74 o                         
  10  -6   5          2.85          0.86         3.45 o                         
  -9  -5   5          8.65          9.63         2.45 o                         
  -8  -5   5          1.17         -0.52         2.84 o                         
  -7  -5   5         13.64         11.47         3.27 o                         
  -6  -5   5          3.04          4.89         2.23 o                         
  -5  -5   5        192.14        221.42         6.03 o                         
  -4  -5   5        422.37        421.49         7.92 o                         
  -3  -5   5       5605.09       5671.87        98.08 o                         
  -2  -5   5        414.82        284.89         5.94 o                         
  -1  -5   5       6407.99       6858.82       203.64 o                         
   0  -5   5        703.85        765.13        11.84 o                         
   1  -5   5       1257.44       1193.41        17.23 o                         
   2  -5   5        994.58       1048.19        16.39 o                         
   3  -5   5        700.21        623.78        10.86 o                         
   4  -5   5        110.52        105.34         3.75 o                         
   5  -5   5        136.28        130.88         4.60 o                         
   6  -5   5        804.08        699.57        16.51 o                         
   7  -5   5        526.06        494.80        11.26 o                         
   8  -5   5         69.68         76.75         5.00 o                         
   9  -5   5        102.97         95.12         5.42 o                         
  10  -5   5          2.52          4.25         2.12 o                         
  -9  -4   5         73.48         60.86         4.75 o                         
  -8  -4   5         73.92         77.82         4.83 o                         
  -7  -4   5          0.71          2.85         2.39 o                         
  -6  -4   5         96.15        110.03         4.24 o                         
  -5  -4   5        332.81        358.69         7.26 o                         
  -4  -4   5         50.81         47.39         2.90 o                         
  -3  -4   5       3936.27       3802.76        49.15 o                         
  -2  -4   5          1.85         -0.91         1.58 o                         
  -1  -4   5         42.13         43.55         2.57 o                         
   0  -4   5        167.29        215.19         4.74 o                         
   1  -4   5        238.60        193.21         4.26 o                         
   2  -4   5        348.44        503.48         9.26 o                         
   3  -4   5        351.77        446.96         8.93 o                         
   4  -4   5          2.42         -0.38         1.46 o                         
   5  -4   5        573.36        549.53         9.94 o                         
   6  -4   5         58.79         50.67         2.15 o                         
   7  -4   5       1432.51       1475.87        22.90 o                         
   8  -4   5         79.36         78.09         4.58 o                         
   9  -4   5         44.81         56.08         3.13 o                         
  10  -4   5          0.81          3.97         6.82 o                         
  11  -4   5         24.86          7.10        10.32 o                         
 -10  -3   5         17.03         18.73         3.59 o                         
  -9  -3   5         29.16         29.43         5.02 o                         
  -8  -3   5          0.12         -2.33         2.39 o                         
  -7  -3   5        107.57        101.26         4.85 o                         
  -6  -3   5         46.91         34.82         2.77 o                         
  -5  -3   5          8.85          7.47         2.04 o                         
  -4  -3   5          8.91         20.25         2.32 o                         
  -3  -3   5         89.16         95.73         3.33 o                         
  -2  -3   5         64.75        106.11         3.55 o                         
  -1  -3   5       3609.35       3473.78        86.27 o                         
   0  -3   5        608.35        531.00         9.02 o                         
   1  -3   5        227.54        220.98         5.23 o                         
   2  -3   5        985.00        960.30        15.09 o                         
   3  -3   5          4.79          6.25         1.63 o                         
   4  -3   5        133.20        176.80         4.63 o                         
   5  -3   5          2.79         -0.65         1.36 o                         
   6  -3   5         41.64         33.75         2.23 o                         
   7  -3   5         66.03         73.19         3.34 o                         
   8  -3   5          9.98          6.07         1.87 o                         
   9  -3   5         15.40         18.23         4.43 o                         
  10  -3   5          0.49         -5.06         6.71 o                         
  11  -3   5        150.78        146.00        12.56 o                         
 -10  -2   5         68.55         66.46         5.64 o                         
  -9  -2   5          4.24          5.74         2.80 o                         
  -8  -2   5         55.20         51.85         3.89 o                         
  -7  -2   5         14.57          6.22         2.76 o                         
  -6  -2   5         23.54         13.28         2.31 o                         
  -5  -2   5         92.15         75.79         3.07 o                         
  -4  -2   5        641.01        751.83        12.29 o                         
  -3  -2   5         95.17        138.50         4.00 o                         
  -1  -2   5         50.46        112.06         3.63 o                         
   0  -2   5        158.99        102.90         3.19 o                         
   1  -2   5        205.44        203.54         4.88 o                         
   2  -2   5        108.83        108.56         3.26 o                         
   3  -2   5        244.60        203.38         6.88 o                         
   4  -2   5       2076.43       2049.71        30.06 o                         
   5  -2   5        245.57        222.46         5.30 o                         
   6  -2   5         37.92         39.74         2.78 o                         
   7  -2   5         15.26         23.04         2.30 o                         
   8  -2   5        150.47        134.92         5.37 o                         
   9  -2   5          3.49         -1.10         3.26 o                         
  10  -2   5          0.96         -3.06         5.82 o                         
  11  -2   5         32.77         26.51         6.83 o                         
 -10  -1   5         23.49         13.54         5.17 o                         
  -9  -1   5          0.76          1.45         4.52 o                         
  -8  -1   5         43.91         51.93         3.82 o                         
  -7  -1   5        177.34        202.60         9.76 o                         
  -6  -1   5        115.66        148.88         5.60 o                         
  -5  -1   5         68.68         56.44         3.30 o                         
  -4  -1   5        133.70        130.45         3.80 o                         
  -3  -1   5         87.62         79.91         5.15 o                         
  -2  -1   5        974.09        922.92        15.42 o                         
  -1  -1   5       1092.46        910.56        16.16 o                         
   0  -1   5        221.27        260.17         6.03 o                         
   1  -1   5         11.76         13.29         1.53 o                         
   2  -1   5       2779.65       2611.22        46.94 o                         
   4  -1   5       1647.02       1934.40        27.48 o                         
   5  -1   5        335.71        302.73         6.23 o                         
   6  -1   5          7.47         10.38         1.68 o                         
   7  -1   5         68.05         95.06         3.27 o                         
   8  -1   5          0.00          1.51         4.34 o                         
   9  -1   5          1.39         -1.70         4.62 o                         
  10  -1   5         39.77         39.38         9.79 o                         
  11  -1   5         12.03          4.10         6.23 o                         
 -10   0   5          1.89         -0.50         1.69 o                         
  -9   0   5         12.65         11.11         2.73 o                         
  -8   0   5          7.32          4.71         2.87 o                         
  -7   0   5        172.76        173.86         6.17 o                         
  -6   0   5         22.69         14.43         2.71 o                         
  -5   0   5        173.53        150.91         4.95 o                         
  -4   0   5        102.00         96.72         4.18 o                         
  -3   0   5        722.35        787.23        12.94 o                         
  -2   0   5       2937.52       2739.20        39.06 o                         
  -1   0   5        388.21        304.99         6.77 o                         
   0   0   5       4686.23       4178.62       175.44 o                         
   1   0   5         31.37         54.35         2.30 o                         
   2   0   5        771.77        779.86        12.70 o                         
   3   0   5        733.72        707.41        12.82 o                         
   4   0   5        246.42        234.67         6.19 o                         
   5   0   5        168.11        222.74         4.84 o                         
   6   0   5          1.72         -1.07         1.56 o                         
   7   0   5         43.23         63.71         4.90 o                         
   8   0   5         48.43         72.96         7.59 o                         
   9   0   5         56.25         68.19         7.11 o                         
  10   0   5         32.35         36.37         8.12 o                         
  11   0   5         86.76         77.00        17.20 o                         
 -10   1   5          6.35          5.79         3.84 o                         
  -9   1   5         12.97         14.18         3.04 o                         
  -8   1   5          0.62          4.55         2.95 o                         
  -7   1   5        250.07        256.35         7.85 o                         
  -6   1   5         51.89         87.33         4.61 o                         
  -5   1   5        115.71        124.79         4.62 o                         
  -4   1   5       3680.56       3805.90        61.75 o                         
  -3   1   5        116.88        135.86         4.41 o                         
  -2   1   5       1536.91       1435.05        22.87 o                         
  -1   1   5        241.57        260.69         5.80 o                         
   0   1   5       1254.14       1276.63        21.63 o                         
   1   1   5       1571.13       1569.98        31.16 o                         
   2   1   5        477.74        457.65         8.13 o                         
   3   1   5        161.58        203.00         4.94 o                         
   4   1   5       2548.28       2744.12        36.09 o                         
   5   1   5         46.06         68.51         2.68 o                         
   6   1   5        593.18        624.92        10.72 o                         
   7   1   5         94.23         79.78         4.87 o                         
   8   1   5          0.74          2.14         2.89 o                         
   9   1   5          8.13         14.49         3.80 o                         
  10   1   5         34.88         35.15        19.46 o                         
  11   1   5         49.07         40.77         7.14 o                         
  -9   2   5          0.36          1.74         3.04 o                         
  -8   2   5        143.45        121.87         5.52 o                         
  -7   2   5        150.72        161.01         6.57 o                         
  -6   2   5         30.51         69.99         4.39 o                         
  -5   2   5       2203.36       2103.64        33.93 o                         
  -4   2   5        716.67        677.37        13.69 o                         
  -3   2   5          8.06          3.22         1.85 o                         
  -2   2   5         62.29         61.59         3.26 o                         
  -1   2   5          0.43          4.99         1.68 o                         
   0   2   5        328.04        278.05         6.89 o                         
   1   2   5        716.74        647.63        21.08 o                         
   2   2   5       5886.18       5585.84       251.55 o                         
   3   2   5        313.15        235.17         5.67 o                         
   4   2   5       2459.82       2549.12        33.66 o                         
   5   2   5         94.76         97.24         3.05 o                         
   6   2   5        182.11        200.94         7.27 o                         
   7   2   5         23.84         37.24         4.29 o                         
   8   2   5          2.25          4.89         2.88 o                         
   9   2   5         11.70         14.18         3.66 o                         
  10   2   5        352.59        331.67        18.42 o                         
  11   2   5          2.89         -1.62         6.68 o                         
  -9   3   5         64.72         78.67         5.30 o                         
  -8   3   5          0.01          0.07         2.46 o                         
  -7   3   5         23.43         26.32         4.82 o                         
  -6   3   5          7.79         15.44         3.23 o                         
  -5   3   5        196.71        252.00         6.96 o                         
  -4   3   5       1131.30       1133.02        20.99 o                         
  -3   3   5          2.11          0.30         1.98 o                         
  -2   3   5        107.77         88.39         3.29 o                         
  -1   3   5         31.27         35.30         2.50 o                         
   0   3   5       1239.62       1196.34        27.02 o                         
   1   3   5        527.95        543.97        23.18 o                         
   2   3   5        273.45        178.90         5.43 o                         
   3   3   5          7.79         -0.02         1.38 o                         
   4   3   5          2.00         -1.14         1.14 o                         
   5   3   5        209.73        226.43         5.02 o                         
   6   3   5         40.85         38.50         2.06 o                         
   7   3   5         23.34         37.85         4.30 o                         
   8   3   5         36.94         13.56         3.65 o                         
   9   3   5         91.62         76.34         6.73 o                         
  10   3   5          6.99          1.28         3.69 o                         
  11   3   5         71.18         74.06         8.37 o                         
  -9   4   5         78.26         79.05         5.11 o                         
  -8   4   5         49.15         43.16         3.74 o                         
  -7   4   5          0.08         -2.29         2.29 o                         
  -6   4   5          3.03          5.08         2.70 o                         
  -5   4   5        231.07        229.13        11.61 o                         
  -4   4   5        711.29        651.82        13.37 o                         
  -3   4   5        221.74        190.39         5.45 o                         
  -2   4   5       2822.90       2555.40        45.29 o                         
  -1   4   5       1364.34       1433.50        26.65 o                         
   0   4   5        154.21        168.12         5.66 o                         
   1   4   5        269.52        272.75         8.11 o                         
   2   4   5          6.37         -1.33         1.33 o                         
   3   4   5         17.34         15.39         1.81 o                         
   4   4   5        304.36        384.57         6.89 o                         
   5   4   5         11.90          5.37         1.66 o                         
   6   4   5         12.04         15.00         2.01 o                         
   7   4   5          6.67          5.01         1.96 o                         
   8   4   5         95.36         69.35         6.35 o                         
   9   4   5        149.86        151.92        15.77 o                         
  10   4   5          6.81          7.55         3.73 o                         
  11   4   5         16.76         15.43         4.50 o                         
  -9   5   5         31.43         32.74         4.10 o                         
  -8   5   5          0.18          0.14         3.42 o                         
  -7   5   5        133.71        136.85         5.66 o                         
  -6   5   5        564.80        558.60        11.52 o                         
  -5   5   5          3.99          1.07         2.71 o                         
  -4   5   5         62.38         66.77         4.27 o                         
  -3   5   5         12.31          9.44         1.91 o                         
  -2   5   5        272.34        260.72         6.50 o                         
  -1   5   5         98.64        142.27         5.14 o                         
   0   5   5         19.42         52.23         4.11 o                         
   1   5   5       4723.82       5327.90       225.75 o                         
   2   5   5       3176.61       3087.37        55.09 o                         
   3   5   5         95.93        105.11         3.29 o                         
   4   5   5         28.25         32.13         3.39 o                         
   5   5   5         86.79         90.55         3.10 o                         
   6   5   5        224.93        235.22         5.80 o                         
   7   5   5          4.13          4.07         1.89 o                         
   8   5   5        217.54        194.42         8.77 o                         
   9   5   5        129.85        110.86         7.35 o                         
  10   5   5          0.00         -3.72         3.72 o                         
  11   5   5          4.43          2.45         4.51 o                         
  -9   6   5          0.46          0.32         3.00 o                         
  -8   6   5        105.94        115.85         6.25 o                         
  -7   6   5         13.04          8.69         3.59 o                         
  -6   6   5         42.84         46.90         4.38 o                         
  -5   6   5        398.22        442.53        12.84 o                         
  -4   6   5          6.05         11.66         3.48 o                         
  -3   6   5        550.04        585.59        12.74 o                         
  -2   6   5        291.77        330.20        11.86 o                         
  -1   6   5         20.00         61.64         3.80 o                         
   0   6   5         54.18         56.53         3.86 o                         
   1   6   5         99.43         69.76         5.11 o                         
   2   6   5          0.54         -0.07         2.26 o                         
   3   6   5         69.16         71.16         4.02 o                         
   4   6   5         17.64         13.44         2.30 o                         
   5   6   5         57.16         38.49         2.99 o                         
   6   6   5        135.69        127.08         3.83 o                         
   7   6   5        104.79         88.14         3.36 o                         
   8   6   5        333.44        304.54        19.16 o                         
   9   6   5         72.61         81.58         6.98 o                         
  10   6   5         16.76         14.49         4.01 o                         
  11   6   5         29.33         32.06         5.07 o                         
  -8   7   5        127.37        120.83         6.44 o                         
  -7   7   5         12.34          5.80         4.02 o                         
  -6   7   5        187.95        192.43         7.65 o                         
  -5   7   5         47.30         67.92         4.78 o                         
  -4   7   5        130.40        123.24         4.91 o                         
  -3   7   5         27.12         21.39         2.47 o                         
  -2   7   5        125.73        122.38         5.11 o                         
  -1   7   5         21.62         34.04         3.09 o                         
   0   7   5        307.75        249.75         8.27 o                         
   1   7   5        614.31        607.72        12.48 o                         
   2   7   5        129.25        124.96         4.50 o                         
   3   7   5          0.10         -2.01         2.01 o                         
   4   7   5        370.77        429.83        10.30 o                         
   5   7   5        221.73        214.08         6.26 o                         
   6   7   5         72.89         93.18         4.91 o                         
   7   7   5        232.70        204.46         7.00 o                         
   8   7   5         80.91         49.35         2.69 o                         
   9   7   5        294.37        240.71        12.35 o                         
  10   7   5          4.54          1.10         2.86 o                         
  11   7   5          2.88          2.30         8.92 o                         
  -8   8   5          8.00          7.64         5.55 o                         
  -7   8   5        761.04        765.14        17.88 o                         
  -6   8   5          4.08         -2.11         4.83 o                         
  -5   8   5        253.21        227.11         7.22 o                         
  -4   8   5         40.02         43.60         3.63 o                         
  -3   8   5        152.93        128.22         4.88 o                         
  -2   8   5         31.78         27.10         2.85 o                         
  -1   8   5         37.27         59.00         3.90 o                         
   0   8   5         96.44        128.44         5.21 o                         
   1   8   5        149.63        124.56         5.58 o                         
   2   8   5         25.08         12.77         2.09 o                         
   3   8   5        125.01        102.08         5.20 o                         
   4   8   5         10.04          6.93         2.36 o                         
   5   8   5          0.52         -0.48         2.29 o                         
   6   8   5          2.78         14.00         3.00 o                         
   7   8   5        597.14        505.38        11.67 o                         
   8   8   5          0.04          0.41         2.25 o                         
   9   8   5         81.15         79.27         4.47 o                         
  10   8   5         10.64         -0.49         5.12 o                         
  -8   9   5          0.04         -0.62         4.05 o                         
  -7   9   5        227.30        236.06         9.00 o                         
  -6   9   5          0.21         -0.22         2.27 o                         
  -5   9   5         19.97         16.35         3.04 o                         
  -4   9   5        215.00        206.86         7.37 o                         
  -3   9   5        136.34        132.68         5.56 o                         
  -2   9   5          3.73          3.48         2.45 o                         
  -1   9   5         96.25        123.85         6.81 o                         
   0   9   5        541.87        396.58        10.65 o                         
   1   9   5          5.24          3.28         2.18 o                         
   2   9   5        289.75        278.87         7.12 o                         
   3   9   5        330.27        300.04         7.21 o                         
   4   9   5        128.13        121.15         5.71 o                         
   5   9   5        108.35        127.13         6.07 o                         
   6   9   5          6.46         -2.64         2.64 o                         
   7   9   5        595.37        657.33        15.00 o                         
   8   9   5        824.81        829.89        17.48 o                         
   9   9   5        156.24        143.69         4.97 o                         
  10   9   5          0.16          3.04        12.66 o                         
  -7  10   5         23.05         11.59         6.64 o                         
  -6  10   5         11.81          8.61         3.26 o                         
  -5  10   5         72.99         67.70         5.49 o                         
  -4  10   5         15.34         17.58         3.32 o                         
  -3  10   5        162.78        165.02         5.89 o                         
  -2  10   5        447.16        435.22        10.07 o                         
  -1  10   5          1.66         -1.15         3.94 o                         
   0  10   5        188.72        223.82         7.28 o                         
   1  10   5        209.09        169.50         6.21 o                         
   2  10   5        183.14        188.12         6.02 o                         
   3  10   5          0.06          2.90         1.37 o                         
   4  10   5        339.81        333.08        10.32 o                         
   5  10   5         77.38         89.00         6.72 o                         
   6  10   5         75.18         64.61         4.72 o                         
   7  10   5       1246.27       1147.32        22.83 o                         
   8  10   5          0.36         -3.23         3.23 o                         
   9  10   5        149.61        132.32         8.81 o                         
  10  10   5        129.57        129.50        13.56 o                         
  -7  11   5        136.51        125.03        11.56 o                         
  -6  11   5         54.01         49.40         4.34 o                         
  -5  11   5          0.00          3.68         2.73 o                         
  -4  11   5         25.38         22.69         3.57 o                         
  -3  11   5          9.89          8.40         2.97 o                         
  -2  11   5        117.09        120.82         6.24 o                         
  -1  11   5        666.71        673.50        14.96 o                         
   0  11   5        938.72        799.07        16.78 o                         
   1  11   5        152.82        191.25         7.98 o                         
   2  11   5         63.43         61.97         5.08 o                         
   3  11   5         20.24         37.07         2.88 o                         
   4  11   5        368.74        421.97        13.18 o                         
   5  11   5        261.87        226.11         7.85 o                         
   6  11   5        429.09        370.15        10.00 o                         
   7  11   5          1.79          7.98         3.11 o                         
   8  11   5          8.06          5.63         4.45 o                         
   9  11   5         15.82          6.80         2.75 o                         
  -6  12   5         31.27         32.90         7.88 o                         
  -5  12   5          2.72          7.03         3.25 o                         
  -4  12   5         25.84         29.55         3.94 o                         
  -3  12   5         54.69         57.78         4.70 o                         
  -2  12   5         81.73         86.13         5.11 o                         
  -1  12   5        738.80        712.07        15.96 o                         
   0  12   5       1537.68       1584.29        29.51 o                         
   1  12   5         79.54         73.46         4.80 o                         
   2  12   5        111.15        139.07         5.74 o                         
   3  12   5         44.35         35.77         4.02 o                         
   4  12   5        234.28        237.22         8.73 o                         
   5  12   5         10.67         15.54         3.99 o                         
   6  12   5        158.38        143.17         7.39 o                         
   7  12   5          7.85          3.29         3.21 o                         
   8  12   5        282.92        255.10         8.59 o                         
   9  12   5          2.83          5.31         3.17 o                         
  -6  13   5          7.22          4.15         4.81 o                         
  -5  13   5         42.29         42.71         7.08 o                         
  -4  13   5         10.81          4.74         4.69 o                         
  -3  13   5        118.46        113.19         5.80 o                         
  -2  13   5         34.33         28.81         3.99 o                         
  -1  13   5         52.67         61.13         5.44 o                         
   0  13   5         23.40         28.83         3.71 o                         
   1  13   5        135.57        116.99         6.57 o                         
   2  13   5        474.21        493.71        11.85 o                         
   3  13   5          7.82          4.04         2.67 o                         
   4  13   5         72.42         85.92         6.69 o                         
   5  13   5        126.09        125.88         7.29 o                         
   6  13   5         35.08         27.66         4.00 o                         
   7  13   5         14.83          8.71         3.47 o                         
   8  13   5          8.83         -0.79         3.15 o                         
   9  13   5         43.04         30.60         5.55 o                         
  -5  14   5          0.71         -2.74         2.74 o                         
  -4  14   5         12.52         15.44         4.60 o                         
  -3  14   5          9.56          9.47         3.25 o                         
  -2  14   5         36.84         34.77         4.30 o                         
  -1  14   5          8.97          5.60         3.52 o                         
   0  14   5         18.86         16.39         4.14 o                         
   1  14   5          5.67          4.86         3.18 o                         
   2  14   5        203.34        214.17         7.55 o                         
   3  14   5          9.02          4.96         2.43 o                         
   4  14   5         17.23         14.39         4.62 o                         
   5  14   5         36.25         31.83         4.87 o                         
   6  14   5          8.38          5.03         3.60 o                         
   7  14   5         31.19         23.26         3.92 o                         
   8  14   5          3.69          8.31         3.53 o                         
  -4  15   5         16.11          2.84         3.28 o                         
  -3  15   5         75.30         87.87         5.53 o                         
  -2  15   5         93.73        107.52         6.89 o                         
  -1  15   5          5.00          5.25         3.66 o                         
   0  15   5          9.52          5.80         3.35 o                         
   1  15   5         31.65         36.59         4.23 o                         
   2  15   5         19.22         23.61         3.65 o                         
   3  15   5          2.89         -1.36         4.94 o                         
   4  15   5        154.86        161.26         8.38 o                         
   5  15   5        428.22        437.78        13.34 o                         
   6  15   5          0.94         -2.35         3.06 o                         
   7  15   5         34.38         30.94         5.11 o                         
  -4  16   5        246.96        243.88        10.26 o                         
  -3  16   5          3.29         10.09         3.71 o                         
  -2  16   5          6.88         -3.26         3.93 o                         
  -1  16   5         75.14         81.71         5.93 o                         
   0  16   5          6.34          7.36         3.50 o                         
   1  16   5         15.06         19.56         3.89 o                         
   2  16   5         31.65         29.34         3.77 o                         
   3  16   5         33.91         29.18         3.43 o                         
   4  16   5         50.74         55.88         8.37 o                         
   5  16   5          8.31          4.13         4.14 o                         
   6  16   5         36.72         19.36         6.09 o                         
  -2  17   5          0.20          0.40         3.11 o                         
  -1  17   5        136.63        148.20         7.63 o                         
   0  17   5        107.75        128.34         7.36 o                         
   1  17   5          1.99          2.65         5.08 o                         
   2  17   5         25.27         22.17         3.83 o                         
   3  17   5         68.59         44.77         4.17 o                         
   4  17   5          0.06         -3.96         3.96 o                         
   5  17   5         16.28         14.37         5.34 o                         
  -1  18   5         72.80         76.20         6.17 o                         
   0  18   5         18.08          8.80         4.18 o                         
   1  18   5          5.32         -1.72         4.81 o                         
   2  18   5         72.61         73.12         5.41 o                         
   3  18   5         56.71         83.10         7.72 o                         
   4  18   5        204.97        249.35        12.45 o                         
  -3 -17   6        138.62        133.14         9.41 o                         
  -2 -17   6         16.38         19.36         4.23 o                         
  -1 -17   6         16.66         22.13         4.07 o                         
   0 -17   6         33.48         32.97         4.74 o                         
   1 -17   6        101.02         84.34         6.70 o                         
   2 -17   6          1.98         -2.20         3.30 o                         
   3 -17   6        188.92        202.65        11.00 o                         
  -4 -16   6         85.38         75.66         7.10 o                         
  -3 -16   6          5.54          4.68         3.66 o                         
  -2 -16   6          2.34         -0.90         2.98 o                         
  -1 -16   6          0.16          1.28         2.73 o                         
   0 -16   6          2.34         -2.71         3.35 o                         
   1 -16   6          0.44         -0.98         3.47 o                         
   2 -16   6         61.32         64.38         5.78 o                         
   3 -16   6        155.14        143.95         7.14 o                         
   4 -16   6         34.96         39.88         6.71 o                         
  -5 -15   6          7.28         16.94         4.33 o                         
  -4 -15   6         17.18         24.99         4.38 o                         
  -3 -15   6          3.04          7.12         4.00 o                         
  -2 -15   6         18.11         10.78         3.32 o                         
  -1 -15   6          0.22          3.15         2.66 o                         
   0 -15   6        170.11        140.30         6.79 o                         
   1 -15   6         26.47         25.37         5.02 o                         
   2 -15   6         68.98         74.93         5.46 o                         
   3 -15   6         11.86         15.69         4.75 o                         
   4 -15   6         24.56         18.99         4.11 o                         
   5 -15   6          5.97          3.95         4.21 o                         
  -6 -14   6          0.33          0.50         3.44 o                         
  -5 -14   6          0.52         -0.42         3.46 o                         
  -4 -14   6          7.71         19.09         3.87 o                         
  -3 -14   6         69.97         81.98         5.88 o                         
  -2 -14   6         31.74         45.63         3.66 o                         
  -1 -14   6         30.46         25.64         4.10 o                         
   0 -14   6        113.07        132.44         6.68 o                         
   1 -14   6         86.51         88.26         5.66 o                         
   2 -14   6        409.65        402.26        15.39 o                         
   3 -14   6         13.43         17.21         3.40 o                         
   4 -14   6         49.78         66.54         5.56 o                         
   5 -14   6          1.32         -3.32         3.32 o                         
   6 -14   6         93.16        123.35        10.05 o                         
  -7 -13   6         80.78         76.23         6.03 o                         
  -6 -13   6        111.87        116.84         6.29 o                         
  -5 -13   6         53.59         62.09         5.52 o                         
  -4 -13   6         21.25         22.80         3.81 o                         
  -3 -13   6          1.07         -0.72         3.05 o                         
  -2 -13   6         43.09         44.09         3.63 o                         
  -1 -13   6         98.02         96.84         4.98 o                         
   0 -13   6         52.02         69.51         5.00 o                         
   1 -13   6         58.52         75.14         5.12 o                         
   2 -13   6         68.09         72.57         4.69 o                         
   3 -13   6          9.80         12.05         3.05 o                         
   4 -13   6        287.44        266.74         9.50 o                         
   5 -13   6          1.10          3.72         4.46 o                         
   6 -13   6        131.61        116.53         7.83 o                         
   7 -13   6        151.89        155.12        10.87 o                         
  -7 -12   6         20.89         21.00         3.90 o                         
  -6 -12   6        237.41        268.47         8.27 o                         
  -5 -12   6          0.21         -3.41         3.41 o                         
  -4 -12   6        198.36        201.96         7.33 o                         
  -3 -12   6        249.73        242.54         9.14 o                         
  -2 -12   6        154.95        136.50         5.27 o                         
  -1 -12   6        123.16        120.16         4.69 o                         
   0 -12   6         26.62         11.67         2.88 o                         
   1 -12   6          9.00          5.02         3.04 o                         
   2 -12   6        101.01        119.39         5.66 o                         
   3 -12   6         21.24         14.44         2.95 o                         
   4 -12   6         18.35         14.11         3.83 o                         
   5 -12   6         10.31          5.63         3.73 o                         
   6 -12   6         32.03         32.88         5.60 o                         
   7 -12   6        105.83         99.65         8.37 o                         
   8 -12   6          9.22         20.12         5.40 o                         
  -8 -11   6          0.09         -0.78         2.76 o                         
  -7 -11   6         16.93         25.14         4.77 o                         
  -6 -11   6          0.36         -1.71         2.87 o                         
  -5 -11   6          2.77          2.41         3.05 o                         
  -4 -11   6         58.61         53.01         4.80 o                         
  -3 -11   6        248.06        256.45         7.09 o                         
  -2 -11   6          2.25          1.55         2.37 o                         
  -1 -11   6        892.04        848.43        14.59 o                         
   0 -11   6        184.97        199.40         5.95 o                         
   1 -11   6         70.72         52.07         3.96 o                         
   2 -11   6         71.79         58.08         4.03 o                         
   3 -11   6         94.89         96.10         4.95 o                         
   4 -11   6        638.41        675.13        13.97 o                         
   5 -11   6          4.83          2.46         3.26 o                         
   6 -11   6         51.03         59.66         6.16 o                         
   7 -11   6         40.40         39.56         4.70 o                         
   8 -11   6         71.46         62.88         8.03 o                         
  -8 -10   6          8.57          4.29         2.77 o                         
  -7 -10   6        139.82        152.05         7.28 o                         
  -6 -10   6         22.02         20.52         3.32 o                         
  -5 -10   6         16.93          7.38         2.91 o                         
  -4 -10   6        113.55        130.10         5.27 o                         
  -3 -10   6         50.81         43.02         3.84 o                         
  -2 -10   6        170.05        165.63         5.67 o                         
  -1 -10   6        147.20        137.98         4.79 o                         
   0 -10   6        140.84        141.86         5.06 o                         
   1 -10   6        106.35        157.96         6.77 o                         
   2 -10   6        572.05        513.90        11.25 o                         
   3 -10   6         28.53         22.02         3.09 o                         
   4 -10   6         49.41         60.12         4.61 o                         
   5 -10   6        117.46        150.42         7.03 o                         
   6 -10   6        137.77        137.75         6.66 o                         
   7 -10   6          1.53          3.75         3.68 o                         
   8 -10   6        132.60        157.18         8.21 o                         
   9 -10   6          7.32         12.80         5.36 o                         
  -8  -9   6         73.17         71.17         5.40 o                         
  -7  -9   6          1.54          1.85         3.37 o                         
  -6  -9   6          3.91          6.04         2.60 o                         
  -5  -9   6         16.58         24.88         3.13 o                         
  -4  -9   6         49.47         31.22         3.59 o                         
  -3  -9   6        107.38         96.69         4.85 o                         
  -2  -9   6        138.73        131.39         4.79 o                         
  -1  -9   6         80.48         83.63         3.60 o                         
   0  -9   6        263.59        250.03         6.11 o                         
   1  -9   6        567.36        708.54        12.88 o                         
   2  -9   6         14.13          2.25         1.98 o                         
   3  -9   6        139.89        119.00         5.93 o                         
   4  -9   6        143.75        156.89         6.66 o                         
   5  -9   6        434.18        433.47        11.03 o                         
   6  -9   6         71.53         72.25         5.10 o                         
   7  -9   6         28.06         34.00         3.91 o                         
   8  -9   6         63.60         78.41         5.53 o                         
   9  -9   6         14.74          4.30         3.27 o                         
  -9  -8   6         34.79         29.03         3.69 o                         
  -8  -8   6          2.16          0.83         2.46 o                         
  -7  -8   6          2.30          0.42         2.29 o                         
  -6  -8   6          5.96          5.84         2.53 o                         
  -5  -8   6        293.50        321.66         7.80 o                         
  -4  -8   6        199.69        172.68         6.16 o                         
  -3  -8   6          0.00          2.39         1.97 o                         
  -2  -8   6          5.91         -0.44         1.73 o                         
  -1  -8   6        367.21        442.65         8.09 o                         
   0  -8   6        564.64        589.06        10.98 o                         
   1  -8   6        164.21        152.96         4.95 o                         
   2  -8   6         80.44        104.75         4.07 o                         
   3  -8   6        337.55        324.33         8.35 o                         
   4  -8   6        742.08        731.59        14.18 o                         
   5  -8   6       2915.94       2904.64        54.72 o                         
   6  -8   6        598.97        614.11        19.53 o                         
   7  -8   6         88.07        101.83         7.03 o                         
   8  -8   6          3.85          2.42         3.05 o                         
   9  -8   6          3.63          4.59         2.88 o                         
  -9  -7   6          0.59         -0.44         3.38 o                         
  -8  -7   6        124.87        131.21         5.94 o                         
  -7  -7   6         54.86         43.67         3.39 o                         
  -6  -7   6        266.77        251.47         6.54 o                         
  -5  -7   6        122.93        130.24         4.98 o                         
  -4  -7   6        159.37        152.47         4.73 o                         
  -3  -7   6         28.24         26.40         2.71 o                         
  -2  -7   6          1.84         -0.25         1.75 o                         
  -1  -7   6        141.62        121.20         3.93 o                         
   0  -7   6        320.52        356.17         7.11 o                         
   1  -7   6         10.01          0.51         1.58 o                         
   2  -7   6         68.63         59.03         3.00 o                         
   3  -7   6        156.28        139.21         4.25 o                         
   4  -7   6         15.38         19.60         2.90 o                         
   5  -7   6          1.83          3.47         3.32 o                         
   6  -7   6          0.91          0.36         2.33 o                         
   7  -7   6        486.47        452.95         9.97 o                         
   8  -7   6         62.53         55.01         4.08 o                         
   9  -7   6          7.62          0.80         2.69 o                         
  10  -7   6          1.73          7.18         3.87 o                         
  -9  -6   6          3.63          0.27         2.58 o                         
  -8  -6   6         14.96         14.97         2.83 o                         
  -7  -6   6         25.67         18.47         3.20 o                         
  -6  -6   6         12.29         57.79         3.92 o                         
  -5  -6   6        827.61        898.43        15.99 o                         
  -4  -6   6       1156.32       1167.06        16.95 o                         
  -3  -6   6          0.43         62.57         9.34 o                         
  -2  -6   6         17.35         27.25         2.42 o                         
  -1  -6   6        344.97        341.51         6.83 o                         
   0  -6   6         99.09         95.42         3.63 o                         
   1  -6   6         15.69         15.27         1.86 o                         
   2  -6   6       1016.42       1145.86        18.11 o                         
   3  -6   6         86.62        169.21         4.51 o                         
   4  -6   6        156.61        137.26         4.64 o                         
   5  -6   6         78.27         66.55         4.48 o                         
   6  -6   6        165.57        202.44         7.57 o                         
   7  -6   6         31.36         33.71         3.93 o                         
   8  -6   6         44.62         40.31         4.05 o                         
   9  -6   6         17.44         21.89         6.05 o                         
  10  -6   6          4.23          2.67         5.34 o                         
  -9  -5   6          0.23          0.30         2.94 o                         
  -8  -5   6         29.15         25.93         3.17 o                         
  -7  -5   6         18.20         19.50         2.75 o                         
  -6  -5   6         11.98         13.81         2.54 o                         
  -5  -5   6        152.00        158.93         5.01 o                         
  -4  -5   6       1503.50       1421.69        19.73 o                         
  -3  -5   6       8213.31       8515.94       254.00 o                         
  -2  -5   6       2704.38       2722.84        39.75 o                         
  -1  -5   6        480.17        514.92         9.55 o                         
   0  -5   6        917.32       1133.05        16.88 o                         
   1  -5   6          1.54          1.74         1.44 o                         
   2  -5   6        738.54        894.24        15.36 o                         
   3  -5   6          1.74          3.57         1.73 o                         
   4  -5   6        581.84        562.75        12.59 o                         
   5  -5   6          0.35         -1.49         1.49 o                         
   6  -5   6        392.91        390.71         9.23 o                         
   7  -5   6          6.33          5.87         4.29 o                         
   8  -5   6         91.17         88.50         5.06 o                         
   9  -5   6         50.60         39.38         4.41 o                         
  10  -5   6         55.18         53.63         5.58 o                         
  -9  -4   6         39.88         52.90         6.11 o                         
  -8  -4   6         21.65         24.60         4.00 o                         
  -7  -4   6         35.61         41.96         3.43 o                         
  -6  -4   6         21.55         31.71         2.96 o                         
  -5  -4   6         22.97         26.23         2.66 o                         
  -4  -4   6        106.37        130.65         4.41 o                         
  -3  -4   6        425.18        432.04         7.95 o                         
  -2  -4   6       1259.99       1232.54        19.34 o                         
  -1  -4   6        309.66        351.66         7.12 o                         
   0  -4   6         48.26         76.50         2.96 o                         
   1  -4   6          0.33         -0.82         1.52 o                         
   2  -4   6         82.66        116.43         3.90 o                         
   3  -4   6        270.28        255.57         5.16 o                         
   4  -4   6        694.02        660.65        13.48 o                         
   5  -4   6         75.92         98.99         5.51 o                         
   6  -4   6         44.26         45.88         2.85 o                         
   7  -4   6         14.25          9.53         1.50 o                         
   8  -4   6         36.90         38.90         2.24 o                         
   9  -4   6          7.55         10.27         5.27 o                         
  10  -4   6          0.96         10.53         5.81 o                         
  -9  -3   6          1.01          0.48         2.72 o                         
  -8  -3   6          1.80          3.52         2.77 o                         
  -7  -3   6         30.48         29.15         3.51 o                         
  -6  -3   6          8.18         18.52         2.83 o                         
  -5  -3   6        185.75        188.53         5.62 o                         
  -4  -3   6        244.61        254.79         6.27 o                         
  -3  -3   6       2477.16       2765.75        38.28 o                         
  -2  -3   6          0.59          3.13         1.54 o                         
  -1  -3   6       1093.28        955.43        16.08 o                         
   0  -3   6          0.14         27.41         2.19 o                         
   1  -3   6          7.57          3.02         1.64 o                         
   2  -3   6        226.92        163.81         4.36 o                         
   3  -3   6        454.18        608.12        12.01 o                         
   4  -3   6       1137.54       1097.33        21.42 o                         
   5  -3   6        352.29        389.95         7.77 o                         
   6  -3   6        283.66        272.08         5.94 o                         
   7  -3   6         89.05        120.08         4.17 o                         
   8  -3   6          4.47          4.81         2.01 o                         
   9  -3   6          2.14         -0.29         1.69 o                         
  10  -3   6         48.70         48.38         4.64 o                         
  11  -3   6         21.26         14.76         2.60 o                         
  -9  -2   6          0.32         -2.71         2.71 o                         
  -8  -2   6         79.29         78.41         5.00 o                         
  -7  -2   6         67.05         86.53         5.25 o                         
  -6  -2   6         39.18         38.44         3.56 o                         
  -5  -2   6         23.19         14.79         2.49 o                         
  -4  -2   6         14.22         19.97         2.74 o                         
  -3  -2   6        182.40        193.86         5.03 o                         
  -2  -2   6        207.09        232.80         5.82 o                         
  -1  -2   6          0.87          0.03         1.29 o                         
   0  -2   6        110.22        142.53         4.39 o                         
   1  -2   6        521.41        549.06         9.58 o                         
   2  -2   6        752.67        779.81        12.92 o                         
   3  -2   6         40.41         71.65         4.10 o                         
   4  -2   6        202.75        254.70         7.25 o                         
   5  -2   6       1852.19       1889.71        26.04 o                         
   6  -2   6        164.14        167.01         4.73 o                         
   7  -2   6        506.17        498.68         9.34 o                         
   8  -2   6        159.58        153.83         4.24 o                         
   9  -2   6        110.47        109.48         9.59 o                         
  10  -2   6         19.55         22.50         4.91 o                         
  11  -2   6        224.33        225.43        16.57 o                         
  -9  -1   6         26.06         34.16         4.36 o                         
  -8  -1   6         23.65         20.14         3.44 o                         
  -7  -1   6        113.11        125.32         6.03 o                         
  -6  -1   6        186.66        166.24         6.16 o                         
  -5  -1   6        326.66        298.80         7.38 o                         
  -4  -1   6        133.51        171.11         5.93 o                         
  -3  -1   6         49.13         55.50         2.84 o                         
  -2  -1   6        230.52        204.39         5.28 o                         
  -1  -1   6        772.03        825.58        17.60 o                         
   0  -1   6       2501.21       2417.55        42.90 o                         
   1  -1   6       1332.91       1415.11        20.29 o                         
   2  -1   6       1386.61       1482.88        22.71 o                         
   3  -1   6       1003.41        986.89        16.05 o                         
   4  -1   6          4.40          9.33         1.77 o                         
   5  -1   6          0.30          3.89         1.83 o                         
   6  -1   6         58.12         72.57         4.98 o                         
   7  -1   6        294.98        228.41         5.40 o                         
   8  -1   6         39.17         41.90         2.95 o                         
   9  -1   6        159.04        153.31         7.52 o                         
  10  -1   6          1.22          1.80         3.43 o                         
  11  -1   6          0.35          5.61         4.08 o                         
  -9   0   6         11.66         12.80         4.81 o                         
  -8   0   6         50.53         44.54         3.95 o                         
  -7   0   6        307.53        324.27         8.77 o                         
  -6   0   6        158.98        137.99         5.69 o                         
  -5   0   6        142.03        148.19         5.42 o                         
  -4   0   6          5.52          5.89         1.14 o                         
  -3   0   6        434.14        524.95         9.06 o                         
  -2   0   6          2.77          4.07         2.01 o                         
  -1   0   6          3.23          4.30         1.90 o                         
   0   0   6        950.25        869.72        13.82 o                         
   1   0   6          0.42          1.74         1.77 o                         
   2   0   6       4666.84       3940.62       177.38 o                         
   3   0   6         33.31         38.92         2.77 o                         
   4   0   6       2407.60       2550.92        37.70 o                         
   5   0   6        205.58        193.18         4.65 o                         
   6   0   6        611.99        661.25        11.58 o                         
   7   0   6         13.96         17.59         1.85 o                         
   8   0   6        118.37         99.58         5.79 o                         
   9   0   6         14.91         11.00        10.83 o                         
  10   0   6         53.66         41.38         6.14 o                         
  11   0   6          0.00          0.41         3.59 o                         
  -9   1   6          0.97          0.75         2.72 o                         
  -8   1   6          6.13          6.37         3.13 o                         
  -7   1   6          8.78          5.75         3.00 o                         
  -6   1   6        103.46        100.86         5.07 o                         
  -5   1   6        424.39        536.26        12.20 o                         
  -4   1   6         50.88         51.19         3.52 o                         
  -3   1   6         26.74         27.49         2.38 o                         
  -2   1   6         22.84         18.81         2.30 o                         
  -1   1   6        348.80        336.11         7.74 o                         
   0   1   6        452.12        498.50         9.72 o                         
   1   1   6        826.99        844.23        15.57 o                         
   2   1   6        686.75        689.49        11.71 o                         
   3   1   6        453.77        365.56         7.33 o                         
   4   1   6        432.41        436.49         8.04 o                         
   5   1   6        160.34        159.57         4.10 o                         
   6   1   6        103.63        103.68         3.59 o                         
   7   1   6          3.08         -1.08         1.95 o                         
   8   1   6        326.78        386.49        14.98 o                         
   9   1   6          0.07         -1.99         4.04 o                         
  10   1   6        722.54        705.62        18.54 o                         
  11   1   6         49.48         46.40         5.76 o                         
  -9   2   6         17.78         20.74         3.85 o                         
  -8   2   6        168.77        168.81         7.13 o                         
  -7   2   6        258.92        281.82         8.25 o                         
  -6   2   6        381.15        369.48         9.26 o                         
  -5   2   6         33.14         21.48         2.76 o                         
  -4   2   6        472.86        429.38        12.92 o                         
  -3   2   6         72.08        106.36         4.33 o                         
  -2   2   6        364.49        302.65         6.65 o                         
  -1   2   6         20.59         19.95         2.31 o                         
   0   2   6       1251.92       1086.71        20.85 o                         
   1   2   6        106.65        140.70         4.64 o                         
   2   2   6        144.07        248.06         6.88 o                         
   3   2   6         19.70         37.37         3.42 o                         
   4   2   6         60.04         37.19         2.22 o                         
   5   2   6         83.52         81.72         3.80 o                         
   6   2   6        175.15        150.10         6.12 o                         
   7   2   6         35.38         44.06         3.28 o                         
   8   2   6        490.32        485.04        13.43 o                         
   9   2   6        288.58        269.71        10.30 o                         
  10   2   6        106.50        112.78         7.23 o                         
  11   2   6          1.20         -0.17        10.38 o                         
  -9   3   6          0.00         -2.57         2.57 o                         
  -8   3   6          3.35          3.07         2.80 o                         
  -7   3   6         15.34         10.10         3.76 o                         
  -6   3   6          6.87          7.72         2.77 o                         
  -5   3   6          7.89          1.95         2.53 o                         
  -4   3   6        596.09        657.11        13.01 o                         
  -3   3   6          8.93         12.84         2.56 o                         
  -2   3   6         22.90         10.19         1.91 o                         
  -1   3   6          2.92          8.00         2.09 o                         
   0   3   6         21.98         50.46         5.21 o                         
   1   3   6        127.75         94.77         4.77 o                         
   2   3   6         73.11         92.74         6.61 o                         
   3   3   6        237.86        220.96         8.34 o                         
   4   3   6         16.50         27.78         1.98 o                         
   5   3   6          2.48          3.08         1.43 o                         
   6   3   6         89.23        115.01         6.63 o                         
   7   3   6          1.86          4.42         1.43 o                         
   8   3   6          2.03         -3.89         4.28 o                         
   9   3   6          6.77          1.80         3.21 o                         
  10   3   6        208.34        172.64         9.08 o                         
  11   3   6          2.32          2.85         4.89 o                         
  -9   4   6         10.10         15.76         6.86 o                         
  -8   4   6         58.33         62.33         4.90 o                         
  -7   4   6        158.66        183.73         6.82 o                         
  -6   4   6        137.85        168.34         6.79 o                         
  -5   4   6         14.24          5.66         2.83 o                         
  -4   4   6          1.57         -0.62         2.31 o                         
  -3   4   6        104.64         87.62         3.34 o                         
  -2   4   6        294.91        270.60         6.38 o                         
  -1   4   6        308.73        240.42         7.13 o                         
   0   4   6          6.82          9.35         2.79 o                         
   1   4   6       1287.26       1135.55        24.44 o                         
   2   4   6       1361.20       1494.95        26.55 o                         
   3   4   6        150.73        153.04         4.32 o                         
   4   4   6         37.15         32.24         2.94 o                         
   5   4   6         44.57         51.80         2.54 o                         
   6   4   6         86.53         87.40         3.58 o                         
   7   4   6         48.91         72.54         2.88 o                         
   8   4   6         65.30         51.32         5.41 o                         
   9   4   6        244.79        220.60         9.35 o                         
  10   4   6        119.88        131.80         7.59 o                         
  11   4   6        252.50        238.49        11.05 o                         
  -9   5   6          0.12          1.75         3.33 o                         
  -8   5   6        117.40        134.23         6.02 o                         
  -7   5   6          4.72          0.91         3.18 o                         
  -6   5   6        123.62        118.98         5.88 o                         
  -5   5   6         10.76         24.89         3.34 o                         
  -4   5   6        578.69        568.72        12.45 o                         
  -3   5   6         11.97         30.46         2.79 o                         
  -2   5   6        119.51        128.98         4.94 o                         
  -1   5   6       1134.16       1191.35        23.24 o                         
   0   5   6       2433.91       2397.34        43.29 o                         
   1   5   6       4058.82       4207.59        80.70 o                         
   2   5   6        732.33        864.88        19.60 o                         
   3   5   6         13.75         27.76         2.04 o                         
   4   5   6          6.74          0.73         1.19 o                         
   5   5   6         72.70         69.50         4.40 o                         
   6   5   6          0.51          1.57         1.42 o                         
   7   5   6         26.55         19.26         2.12 o                         
   8   5   6          3.95          7.87         2.55 o                         
   9   5   6        151.78        132.95         7.88 o                         
  10   5   6         64.71         74.38         8.29 o                         
  11   5   6          7.61          5.12         5.78 o                         
  -8   6   6         27.19         19.18         3.91 o                         
  -7   6   6         41.81         51.54         4.57 o                         
  -6   6   6          1.32          0.63         3.05 o                         
  -5   6   6         32.30         20.37         3.54 o                         
  -4   6   6        117.29        107.68         7.36 o                         
  -3   6   6          7.67         -1.19         1.78 o                         
  -2   6   6        353.97        419.74        10.30 o                         
  -1   6   6        362.16        359.52         9.35 o                         
   0   6   6         40.50         66.00         4.26 o                         
   1   6   6        322.90        291.53         8.45 o                         
   2   6   6        227.19        207.27         6.97 o                         
   3   6   6        100.96        146.43         4.49 o                         
   4   6   6        169.72        186.07         6.52 o                         
   5   6   6        444.11        436.45         9.95 o                         
   6   6   6          0.30         -0.44         2.15 o                         
   7   6   6        139.34        162.44         4.74 o                         
   8   6   6          0.00          0.91         1.31 o                         
   9   6   6        488.87        495.39        15.72 o                         
  10   6   6        205.45        228.58        24.27 o                         
  11   6   6          2.79          6.26         3.62 o                         
  -8   7   6         46.05         64.01         6.95 o                         
  -7   7   6         76.06         83.87         5.81 o                         
  -6   7   6         82.50         89.93         5.53 o                         
  -5   7   6         58.12         57.82         4.61 o                         
  -4   7   6        238.53        250.37         9.37 o                         
  -3   7   6       1040.28       1010.30        24.85 o                         
  -2   7   6          4.22          1.42         2.28 o                         
  -1   7   6         17.91         13.22         2.61 o                         
   0   7   6        113.42        147.84         8.20 o                         
   1   7   6        115.57        103.57         6.05 o                         
   2   7   6        409.37        391.26        14.53 o                         
   3   7   6          5.18         10.47         1.56 o                         
   4   7   6        170.14        174.66         6.14 o                         
   5   7   6        156.51        145.91         5.68 o                         
   6   7   6        303.08        313.03         9.03 o                         
   7   7   6         89.03         86.91         5.02 o                         
   8   7   6         15.02          8.03         1.77 o                         
   9   7   6        936.62        934.98        35.36 o                         
  10   7   6          8.29          4.37         6.46 o                         
  11   7   6          7.04          7.42         3.04 o                         
  -8   8   6         14.06         13.15         6.03 o                         
  -7   8   6         10.06          5.55         3.62 o                         
  -6   8   6         18.89         21.41         4.25 o                         
  -5   8   6        292.15        314.97        10.04 o                         
  -4   8   6          2.75          5.76         3.75 o                         
  -3   8   6        330.18        331.72         9.68 o                         
  -2   8   6         11.96         15.14         2.49 o                         
  -1   8   6         61.98         84.80         4.59 o                         
   0   8   6        140.90        202.31         6.46 o                         
   1   8   6          0.14          1.47         2.57 o                         
   2   8   6         11.68         24.81         2.86 o                         
   3   8   6          0.57          0.17         0.97 o                         
   4   8   6          0.54         -0.28         2.32 o                         
   5   8   6        179.15        154.71         6.31 o                         
   6   8   6        689.97        805.31        16.72 o                         
   7   8   6       1149.99       1267.44        24.57 o                         
   8   8   6       1395.55       1316.35        23.04 o                         
   9   8   6        102.52        103.13         5.17 o                         
  10   8   6          2.38         -3.52         5.74 o                         
  -8   9   6         17.70          1.99         5.23 o                         
  -7   9   6          0.08          1.92         2.99 o                         
  -6   9   6          0.65          0.54         3.64 o                         
  -5   9   6         12.40         14.95         3.33 o                         
  -4   9   6         14.98         13.30         3.08 o                         
  -3   9   6        238.90        225.75         6.87 o                         
  -2   9   6        536.49        522.76        11.15 o                         
  -1   9   6        105.91         93.90         4.57 o                         
   0   9   6         71.10         36.76         3.65 o                         
   1   9   6         41.07         46.07         3.68 o                         
   2   9   6          0.62         -3.08         3.08 o                         
   3   9   6         97.92        121.06         5.82 o                         
   4   9   6         92.40         97.42         5.43 o                         
   5   9   6        173.70        204.60         7.43 o                         
   6   9   6         89.09        121.00         6.01 o                         
   7   9   6        248.85        234.23         8.03 o                         
   8   9   6        274.10        270.30         8.77 o                         
   9   9   6         13.21         13.48         2.98 o                         
  10   9   6          1.64         -6.21         6.21 o                         
  -7  10   6        168.23        164.74        10.39 o                         
  -6  10   6          0.55          1.36         3.02 o                         
  -5  10   6        258.50        237.55        13.46 o                         
  -4  10   6          1.24          7.66         2.50 o                         
  -3  10   6        723.23        767.06        18.58 o                         
  -2  10   6       1383.38       1365.00        36.23 o                         
  -1  10   6         64.05        103.96         5.65 o                         
   0  10   6        177.10        222.04         7.58 o                         
   1  10   6        118.01        109.27         5.20 o                         
   2  10   6         69.78         81.15         5.11 o                         
   3  10   6        175.19        155.48         6.80 o                         
   4  10   6          4.02         -0.90         3.37 o                         
   5  10   6          5.05          9.84         3.37 o                         
   6  10   6         80.80         73.12         4.94 o                         
   7  10   6          2.03         -2.97         2.97 o                         
   8  10   6        135.05        112.14         5.62 o                         
   9  10   6         21.57         17.04         2.84 o                         
  10  10   6          4.25          3.21         3.93 o                         
  -7  11   6         11.45         12.35         4.70 o                         
  -6  11   6         46.41         57.06         5.13 o                         
  -5  11   6          1.92          0.20         2.60 o                         
  -4  11   6          7.77          2.12         2.80 o                         
  -3  11   6        477.45        461.83        10.82 o                         
  -2  11   6        250.18        237.66         8.14 o                         
  -1  11   6        813.09        908.21        18.90 o                         
   0  11   6       2516.21       2419.32        41.96 o                         
   1  11   6        280.61        300.86         9.02 o                         
   2  11   6          6.17          4.62         4.42 o                         
   3  11   6         21.13         12.40         4.22 o                         
   4  11   6         41.07         50.46         4.93 o                         
   5  11   6         11.88          7.62         2.97 o                         
   6  11   6         19.53         21.20         3.69 o                         
   7  11   6          3.51          2.67         4.08 o                         
   8  11   6         81.29         92.53         5.47 o                         
   9  11   6         10.58          5.91         3.01 o                         
  -6  12   6        158.11        145.88         7.00 o                         
  -5  12   6         68.51         61.33         6.25 o                         
  -4  12   6          0.73          3.17         2.82 o                         
  -3  12   6         65.58         54.92         4.34 o                         
  -2  12   6         24.56         34.33         3.82 o                         
  -1  12   6        225.86        247.49         8.42 o                         
   0  12   6        136.49        151.60         7.01 o                         
   1  12   6        451.54        427.71        10.72 o                         
   2  12   6          7.81          8.23         2.77 o                         
   3  12   6        117.67        134.42         5.27 o                         
   4  12   6         78.44         72.85         8.65 o                         
   5  12   6         10.94          8.49         3.55 o                         
   6  12   6         30.62         31.27         4.51 o                         
   7  12   6         52.29         50.31         4.74 o                         
   8  12   6          7.34         -0.37         3.30 o                         
   9  12   6          0.62         -1.16         3.51 o                         
  -6  13   6         75.72         92.33        13.25 o                         
  -5  13   6          0.02          2.37         3.01 o                         
  -4  13   6         94.51         87.12         5.24 o                         
  -3  13   6        134.91        131.85         6.23 o                         
  -2  13   6         51.22         44.50         4.45 o                         
  -1  13   6        148.19        165.38         9.34 o                         
   0  13   6         40.47         40.10         4.55 o                         
   1  13   6        174.07        190.07         7.20 o                         
   2  13   6          7.42         11.10         3.22 o                         
   3  13   6          7.14          4.37         2.26 o                         
   4  13   6        508.69        467.82        13.07 o                         
   5  13   6         48.62         41.50         5.24 o                         
   6  13   6          2.94         12.58         3.92 o                         
   7  13   6        123.46        111.24         6.13 o                         
   8  13   6          5.37          1.63         3.28 o                         
  -5  14   6         29.07         19.70         3.78 o                         
  -4  14   6         25.18         26.93         4.18 o                         
  -3  14   6         34.11         47.70         5.68 o                         
  -2  14   6         20.62         25.76         3.98 o                         
  -1  14   6        157.67        183.76         8.14 o                         
   0  14   6          1.00          4.06         3.16 o                         
   1  14   6          6.27         10.43         3.98 o                         
   2  14   6        134.62        111.32         7.04 o                         
   3  14   6         21.39         18.34         2.90 o                         
   4  14   6         18.56         13.96         4.28 o                         
   5  14   6         88.27         76.82         6.37 o                         
   6  14   6         20.69         27.70         4.33 o                         
   7  14   6        303.01        298.19        12.75 o                         
   8  14   6         11.95         28.90         5.43 o                         
  -4  15   6         41.49         43.62         6.32 o                         
  -3  15   6        224.96        228.76         8.41 o                         
  -2  15   6         58.79         55.34         5.26 o                         
  -1  15   6          4.72          0.93         3.65 o                         
   0  15   6          9.51          5.03         3.64 o                         
   1  15   6        150.84        166.65         9.80 o                         
   2  15   6         93.41         92.13         5.84 o                         
   3  15   6         41.82         57.59         6.46 o                         
   4  15   6         63.85         61.84         6.11 o                         
   5  15   6          6.70          6.91         4.86 o                         
   6  15   6          8.04         -1.98         4.01 o                         
   7  15   6         40.78         31.96         5.56 o                         
  -3  16   6         80.26         87.01         5.81 o                         
  -2  16   6         86.63         89.36         6.37 o                         
  -1  16   6         79.71         80.66         6.10 o                         
   0  16   6         11.58         17.84         4.03 o                         
   1  16   6         49.73         51.13         4.82 o                         
   2  16   6        205.55        239.10         8.59 o                         
   3  16   6         77.97         94.48         8.41 o                         
   4  16   6          5.15          6.92         4.36 o                         
   5  16   6         55.37         52.97         7.21 o                         
   6  16   6         66.49         53.50         6.35 o                         
  -2  17   6          4.52          6.65         3.65 o                         
  -1  17   6         29.03         31.84         5.08 o                         
   0  17   6          1.15         -1.33         3.42 o                         
   1  17   6          0.35         -1.47         4.19 o                         
   2  17   6         22.96         35.20         4.24 o                         
   3  17   6          8.68          8.75         2.71 o                         
   4  17   6         64.03         61.43         7.34 o                         
   5  17   6          5.63          7.69         4.42 o                         
   0  18   6         39.88         43.35         5.17 o                         
   1  18   6          1.95          5.89         4.43 o                         
   2  18   6          0.19         -2.84         2.84 o                         
   3  18   6         18.31         22.85         6.29 o                         
  -2 -17   7         84.08         90.06         8.10 o                         
  -1 -17   7          9.55          9.97         3.99 o                         
   0 -17   7         58.25         58.26         7.52 o                         
   1 -17   7          0.01         -2.14         3.61 o                         
   2 -17   7         88.73         86.61         8.60 o                         
  -4 -16   7          2.83          1.23         3.72 o                         
  -3 -16   7         67.08         72.83         5.98 o                         
  -2 -16   7         51.77         54.02         5.74 o                         
  -1 -16   7         19.52         23.91         3.99 o                         
   0 -16   7          0.17         -2.98         2.98 o                         
   1 -16   7        109.36        105.75         6.29 o                         
   2 -16   7        121.67        107.58         6.73 o                         
   3 -16   7         18.33         11.11         4.75 o                         
   4 -16   7         39.79         43.77         6.86 o                         
  -5 -15   7         17.77          8.29         6.81 o                         
  -4 -15   7         20.85         14.90         4.99 o                         
  -3 -15   7         63.79         52.79         5.01 o                         
  -2 -15   7         28.10         34.86         4.50 o                         
  -1 -15   7        102.76        116.57         6.58 o                         
   0 -15   7         18.47         26.04         4.06 o                         
   1 -15   7          8.88          5.17         5.61 o                         
   2 -15   7          0.17         -2.88         2.88 o                         
   3 -15   7         61.86         69.31         4.91 o                         
   4 -15   7         38.37         43.82         3.98 o                         
   5 -15   7         35.62         33.38         7.16 o                         
  -5 -14   7          0.09          2.15         3.42 o                         
  -4 -14   7          2.90          6.32         3.69 o                         
  -3 -14   7         52.54         58.10         6.25 o                         
  -2 -14   7          0.00          0.08         3.10 o                         
  -1 -14   7         45.15         43.66         4.85 o                         
   0 -14   7         19.65         36.25         4.40 o                         
   1 -14   7          1.92          9.25         3.19 o                         
   2 -14   7          3.89         -2.96         2.96 o                         
   3 -14   7          8.39         10.25         3.20 o                         
   4 -14   7          0.00         -2.94         2.99 o                         
   5 -14   7          3.81          8.10         4.30 o                         
   6 -14   7         58.32         45.99         7.30 o                         
  -6 -13   7         90.27        110.72         6.67 o                         
  -5 -13   7         41.82         55.99         4.94 o                         
  -4 -13   7          2.13          3.36         3.29 o                         
  -3 -13   7        171.29        159.40         7.18 o                         
  -2 -13   7        111.08         83.67         5.02 o                         
  -1 -13   7          3.41         -0.64         3.07 o                         
   0 -13   7          2.51         10.83         3.77 o                         
   1 -13   7         50.86         64.40         4.81 o                         
   2 -13   7         56.73         61.82         6.15 o                         
   3 -13   7        349.04        365.14         9.74 o                         
   4 -13   7         26.25         18.53         3.80 o                         
   5 -13   7          0.55          6.68         4.00 o                         
   6 -13   7          3.93          3.01         4.20 o                         
   7 -13   7         49.24         33.97         6.54 o                         
  -7 -12   7          0.18         -2.77         2.77 o                         
  -6 -12   7         73.19         83.52         6.76 o                         
  -5 -12   7          3.35         -0.83         3.40 o                         
  -4 -12   7        109.90        112.57         6.01 o                         
  -3 -12   7         65.67         61.10         5.38 o                         
  -2 -12   7         14.64         13.06         3.42 o                         
  -1 -12   7         26.93         41.62         4.54 o                         
   0 -12   7        106.34        137.88         5.52 o                         
   1 -12   7         59.29         41.93         3.78 o                         
   2 -12   7          3.50          3.81         2.69 o                         
   3 -12   7          4.12          2.88         3.75 o                         
   4 -12   7         34.64         32.47         3.42 o                         
   5 -12   7         27.91         29.89         4.90 o                         
   6 -12   7          2.70          3.64         4.15 o                         
   7 -12   7          0.30         -3.62         4.08 o                         
  -7 -11   7         59.21         77.36         5.60 o                         
  -6 -11   7         62.85         65.17         4.82 o                         
  -5 -11   7         23.14         10.05         3.23 o                         
  -4 -11   7         53.61         48.60         4.41 o                         
  -3 -11   7         25.74         16.33         3.20 o                         
  -2 -11   7         41.32         38.32         4.73 o                         
  -1 -11   7        174.29        184.65         6.06 o                         
   0 -11   7         46.76         62.99         3.80 o                         
   1 -11   7         28.08         22.91         3.17 o                         
   2 -11   7         84.89         93.82         5.15 o                         
   3 -11   7        224.11        228.82         7.60 o                         
   4 -11   7        219.45        217.21         8.44 o                         
   5 -11   7         51.27         52.67         4.87 o                         
   6 -11   7        424.42        428.08        11.96 o                         
   7 -11   7          0.00         -0.81         4.92 o                         
   8 -11   7          3.96         -4.59         5.20 o                         
  -8 -10   7        276.29        324.25        10.61 o                         
  -7 -10   7         88.95        105.87         6.13 o                         
  -6 -10   7         53.75         48.97         6.32 o                         
  -5 -10   7         58.77         72.23         4.63 o                         
  -4 -10   7         25.30         18.85         3.18 o                         
  -3 -10   7        168.56        143.54         5.96 o                         
  -2 -10   7        151.54        164.72         5.59 o                         
  -1 -10   7         35.01         24.74         2.75 o                         
   0 -10   7         36.24         33.39         2.83 o                         
   1 -10   7         11.08         23.34         2.90 o                         
   2 -10   7         93.80         73.68         4.02 o                         
   3 -10   7        480.60        506.55        11.39 o                         
   4 -10   7        551.55        526.69        12.33 o                         
   5 -10   7         69.59         64.07         5.66 o                         
   6 -10   7        145.05        159.31         7.41 o                         
   7 -10   7         42.13         30.79         6.30 o                         
   8 -10   7          1.41          5.68         6.11 o                         
   9 -10   7         67.62         78.75        10.46 o                         
  -8  -9   7         19.38         12.98         4.76 o                         
  -7  -9   7          8.07          4.31         2.80 o                         
  -6  -9   7         26.21         28.73         3.61 o                         
  -5  -9   7         58.36         71.19         4.14 o                         
  -4  -9   7        121.89        128.81         5.92 o                         
  -3  -9   7         10.50         18.82         2.84 o                         
  -2  -9   7         56.29         50.08         3.40 o                         
  -1  -9   7          3.92          7.01         2.09 o                         
   0  -9   7          6.50          7.29         2.29 o                         
   1  -9   7          3.06         -1.33         1.68 o                         
   2  -9   7          0.05          0.16         1.92 o                         
   3  -9   7         66.92         61.01         3.53 o                         
   4  -9   7        353.14        380.27         9.24 o                         
   5  -9   7         18.79         27.08         5.12 o                         
   6  -9   7        776.93        791.00        17.02 o                         
   7  -9   7         62.99         59.99         6.02 o                         
   8  -9   7         26.33         28.54         3.91 o                         
   9  -9   7         16.84         18.08         6.68 o                         
  -8  -8   7         77.23        102.81        12.21 o                         
  -7  -8   7          1.30          0.87         2.65 o                         
  -6  -8   7         33.35         35.87         4.20 o                         
  -5  -8   7         51.53         51.92         3.61 o                         
  -4  -8   7          0.82         -2.08         2.08 o                         
  -3  -8   7         18.95         28.24         3.01 o                         
  -2  -8   7          0.01         -1.62         2.29 o                         
  -1  -8   7         16.18         31.00         3.33 o                         
   0  -8   7        186.57        164.69         4.77 o                         
   1  -8   7        135.41        118.06         3.99 o                         
   2  -8   7        157.19        131.72         4.80 o                         
   3  -8   7          4.51          8.40         2.06 o                         
   4  -8   7        563.88        577.07        11.27 o                         
   5  -8   7          0.04         -1.92         2.90 o                         
   6  -8   7        455.23        489.72        12.17 o                         
   7  -8   7         79.22         87.30         5.54 o                         
   8  -8   7          5.69          6.23         3.07 o                         
   9  -8   7          7.64          9.08         3.95 o                         
  -8  -7   7          0.03          3.48         2.58 o                         
  -7  -7   7          0.01         27.04         3.06 o                         
  -6  -7   7        128.97        115.12         4.80 o                         
  -5  -7   7       1787.16       1663.48        24.44 o                         
  -4  -7   7        703.44        697.53        12.85 o                         
  -3  -7   7        397.58        380.57         9.04 o                         
  -2  -7   7         15.96         21.25         2.51 o                         
  -1  -7   7         14.23          3.30         1.91 o                         
   0  -7   7        220.56        210.31         5.30 o                         
   1  -7   7        900.81        906.97        14.47 o                         
   2  -7   7        135.07        103.59         3.99 o                         
   3  -7   7        360.99        281.41         6.65 o                         
   4  -7   7        219.16        178.50         5.54 o                         
   5  -7   7        765.53        700.70        13.71 o                         
   6  -7   7         81.24         92.59         6.25 o                         
   7  -7   7         62.01         74.47         5.33 o                         
   8  -7   7         32.31         31.34         4.13 o                         
   9  -7   7          7.75         10.17         5.05 o                         
  10  -7   7         38.10         37.28         7.93 o                         
  -9  -6   7          0.01         10.39         5.21 o                         
  -8  -6   7         12.84         11.16         3.44 o                         
  -7  -6   7          3.40         -0.49         2.42 o                         
  -6  -6   7          0.10          3.61         2.49 o                         
  -5  -6   7        249.09        204.34         5.97 o                         
  -4  -6   7        331.90        297.99         6.98 o                         
  -3  -6   7         46.89         27.41         3.01 o                         
  -2  -6   7        351.98        395.35         9.53 o                         
  -1  -6   7        186.89        202.37         5.40 o                         
   0  -6   7          8.03         26.23         2.25 o                         
   1  -6   7          6.22          8.54         1.67 o                         
   2  -6   7         92.53         29.32         2.08 o                         
   3  -6   7         17.59         23.74         2.32 o                         
   4  -6   7        187.80        193.37         6.63 o                         
   5  -6   7       1508.44       1493.67        25.77 o                         
   6  -6   7       1362.94       1330.69        25.72 o                         
   7  -6   7         44.63         40.98         4.16 o                         
   8  -6   7        298.79        309.22        12.73 o                         
   9  -6   7         29.56         31.93         3.65 o                         
  10  -6   7          0.64          0.97         4.42 o                         
  -9  -5   7         37.33         43.47         4.40 o                         
  -8  -5   7          0.50          0.87         3.42 o                         
  -7  -5   7          3.87          2.08         2.68 o                         
  -6  -5   7         38.88         21.79         3.18 o                         
  -5  -5   7          0.54         -0.99         2.58 o                         
  -4  -5   7         53.06         75.10         3.71 o                         
  -3  -5   7         65.29         67.16         3.38 o                         
  -2  -5   7        560.24        597.67        11.08 o                         
  -1  -5   7        115.88        101.26         4.08 o                         
   0  -5   7         23.46          9.75         1.83 o                         
   1  -5   7        989.21        966.55        14.76 o                         
   2  -5   7        233.26        224.83         5.20 o                         
   3  -5   7        861.65        984.41        16.32 o                         
   4  -5   7        183.97        206.93         6.03 o                         
   5  -5   7        204.71        213.79         6.63 o                         
   6  -5   7        827.52        802.60        15.19 o                         
   7  -5   7        111.65        121.91         5.84 o                         
   8  -5   7         79.28         84.95         5.81 o                         
   9  -5   7          3.47         -1.63         3.81 o                         
  10  -5   7         19.09         16.04         6.14 o                         
  -9  -4   7          8.06          8.07         3.75 o                         
  -8  -4   7          7.58          4.34         3.52 o                         
  -7  -4   7         41.91         47.43         3.87 o                         
  -6  -4   7         80.17         84.28         4.36 o                         
  -5  -4   7        396.06        417.43        11.14 o                         
  -4  -4   7        216.96        214.51         5.84 o                         
  -3  -4   7         27.20         53.93         2.93 o                         
  -2  -4   7         21.11         22.77         2.37 o                         
  -1  -4   7         54.93         53.81         3.06 o                         
   0  -4   7        976.29        975.47        15.73 o                         
   1  -4   7        598.17        621.12        11.73 o                         
   2  -4   7        754.37        857.76        14.38 o                         
   3  -4   7          0.87          2.24         1.40 o                         
   4  -4   7         20.28         21.18         2.20 o                         
   5  -4   7         14.15         20.34         3.07 o                         
   6  -4   7        191.39        212.47         6.03 o                         
   7  -4   7         47.78         32.64         2.79 o                         
   8  -4   7         96.06        101.44         3.34 o                         
   9  -4   7          2.90          6.75         3.60 o                         
  10  -4   7         52.44         68.25         5.14 o                         
  -9  -3   7         19.71         24.19         4.42 o                         
  -8  -3   7         10.42         14.83         3.52 o                         
  -7  -3   7         13.84         24.13         4.41 o                         
  -6  -3   7         15.87         12.22         2.66 o                         
  -5  -3   7        110.18        118.45         5.07 o                         
  -4  -3   7         53.35         34.87         2.91 o                         
  -3  -3   7        201.08        226.81         5.44 o                         
  -2  -3   7          0.10         -0.52         1.46 o                         
  -1  -3   7         24.60         53.84         2.91 o                         
   0  -3   7        552.12        512.57        10.09 o                         
   1  -3   7        539.99        535.66         9.68 o                         
   2  -3   7       4648.93       5032.56       108.21 o                         
   3  -3   7        208.25        191.57         5.15 o                         
   4  -3   7        149.37        138.40         4.45 o                         
   5  -3   7          4.30         16.34         2.09 o                         
   6  -3   7        110.61        111.83         4.16 o                         
   7  -3   7        321.59        287.06         7.19 o                         
   8  -3   7         13.16         16.15         2.25 o                         
   9  -3   7          0.47         -0.91         1.79 o                         
  10  -3   7          4.41          2.23         2.36 o                         
  11  -3   7         21.86         16.09         7.43 o                         
  -9  -2   7         30.85         39.65         4.17 o                         
  -8  -2   7         22.58         24.56         6.06 o                         
  -7  -2   7          1.11         -1.86         3.07 o                         
  -6  -2   7        681.59        615.39        15.05 o                         
  -5  -2   7         11.87          6.36         3.11 o                         
  -4  -2   7        124.78        133.01         4.63 o                         
  -3  -2   7        369.74        397.22         8.58 o                         
  -2  -2   7        127.55        109.45         4.06 o                         
  -1  -2   7       1300.00       1268.45        27.28 o                         
   0  -2   7       2246.45       2227.54        36.82 o                         
   1  -2   7        819.50        795.02        13.36 o                         
   2  -2   7         11.95         15.52         2.00 o                         
   3  -2   7       1056.40       1260.40        19.75 o                         
   4  -2   7          1.74         11.51         2.03 o                         
   5  -2   7         47.38         56.11         3.12 o                         
   6  -2   7         51.70         56.14         3.08 o                         
   7  -2   7          0.02          0.56         2.11 o                         
   8  -2   7         37.85         31.31         3.46 o                         
   9  -2   7         23.80         20.48         2.79 o                         
  10  -2   7         44.98         47.55         7.33 o                         
  11  -2   7         12.56          9.95         4.42 o                         
  -9  -1   7          5.67          2.34         4.15 o                         
  -8  -1   7         16.47         21.40         4.68 o                         
  -7  -1   7         34.24         36.96         4.12 o                         
  -6  -1   7        321.70        346.65        10.96 o                         
  -5  -1   7         88.70         85.94         3.93 o                         
  -4  -1   7         98.12        103.70         4.03 o                         
  -3  -1   7        332.50        307.39         7.23 o                         
  -2  -1   7        150.33        146.96         4.68 o                         
  -1  -1   7        193.21        162.21         5.45 o                         
   0  -1   7        168.33        184.51         5.47 o                         
   1  -1   7        713.57        640.95        10.83 o                         
   2  -1   7        598.74        552.26         9.55 o                         
   3  -1   7       2697.16       2794.73        41.05 o                         
   4  -1   7         66.53         71.54         3.48 o                         
   5  -1   7        489.86        507.16         9.38 o                         
   6  -1   7         16.91         17.05         3.46 o                         
   7  -1   7          5.37         11.70         4.16 o                         
   8  -1   7         22.56         18.30         2.86 o                         
   9  -1   7         18.85          9.22         3.56 o                         
  10  -1   7         56.72         53.56         5.44 o                         
  11  -1   7          1.75         -3.69         3.93 o                         
  -9   0   7          0.14         11.13         3.73 o                         
  -8   0   7         83.31         86.16         5.30 o                         
  -7   0   7        323.56        347.87         9.67 o                         
  -6   0   7        198.91        168.30         6.38 o                         
  -5   0   7        215.86        230.52         7.42 o                         
  -4   0   7          0.31          0.62         1.92 o                         
  -3   0   7         31.51         41.41         2.86 o                         
  -2   0   7        197.64        213.20         6.19 o                         
  -1   0   7         38.32         42.12         3.05 o                         
   0   0   7        190.78        148.09         4.18 o                         
   1   0   7       4615.42       4954.55       106.10 o                         
   2   0   7       2678.98       2945.43        49.05 o                         
   3   0   7       2830.46       2960.99        46.18 o                         
   4   0   7        111.82        134.56         4.35 o                         
   5   0   7        308.22        344.49         7.23 o                         
   6   0   7         47.80         66.05         3.86 o                         
   7   0   7         66.54         78.07         3.36 o                         
   8   0   7        134.10         97.18         4.46 o                         
   9   0   7          0.04          3.21         4.04 o                         
  10   0   7          5.48          1.10         4.95 o                         
  11   0   7          7.50          1.26        10.77 o                         
  -9   1   7          1.07          0.41         5.46 o                         
  -8   1   7         79.68        104.92         6.99 o                         
  -7   1   7         87.83         73.57         5.16 o                         
  -6   1   7          0.06          0.72         2.93 o                         
  -5   1   7        592.01        635.14        13.91 o                         
  -4   1   7        195.63        219.80         6.49 o                         
  -3   1   7        583.91        589.48        10.57 o                         
  -2   1   7       1232.83       1228.88        20.45 o                         
  -1   1   7        610.22        624.09        13.24 o                         
   0   1   7         35.85         16.81         2.19 o                         
   1   1   7        161.43        216.77         5.27 o                         
   2   1   7       1009.40       1237.64        24.23 o                         
   3   1   7          0.01          1.15         1.56 o                         
   4   1   7        686.98        639.67        13.05 o                         
   5   1   7        167.46        183.80         4.84 o                         
   6   1   7         44.79         35.65         2.75 o                         
   7   1   7          6.31         14.60         1.97 o                         
   8   1   7         15.27         23.36         2.64 o                         
   9   1   7        126.72        126.44         7.50 o                         
  10   1   7        149.24        133.20         9.09 o                         
  11   1   7          6.16         10.19         4.06 o                         
  -9   2   7          0.16          2.35         5.33 o                         
  -8   2   7          3.61          2.11         3.64 o                         
  -7   2   7         70.26         62.16         4.55 o                         
  -6   2   7         24.82         16.32         3.08 o                         
  -5   2   7          2.67          7.27         2.87 o                         
  -4   2   7        876.29        835.97        15.79 o                         
  -3   2   7         36.59         37.46         1.96 o                         
  -2   2   7       1607.18       1554.84        32.38 o                         
  -1   2   7         54.60         65.98         3.71 o                         
   0   2   7       3963.45       3935.76        68.62 o                         
   1   2   7       6958.47       7314.33       312.18 o                         
   2   2   7        954.49        935.72        17.51 o                         
   3   2   7        743.77        697.98        12.58 o                         
   4   2   7         45.21         35.84         2.40 o                         
   5   2   7         90.57         93.21         3.40 o                         
   6   2   7          0.87         -1.06         2.52 o                         
   7   2   7          1.38          4.23         1.89 o                         
   8   2   7         57.02         41.79         3.54 o                         
   9   2   7          1.21          0.87         3.66 o                         
  10   2   7        124.29        124.18         7.65 o                         
  11   2   7         22.95         19.81         6.13 o                         
  -9   3   7          8.52          7.51         2.98 o                         
  -8   3   7         24.29         25.34         3.73 o                         
  -7   3   7          0.01          2.16         3.10 o                         
  -6   3   7          2.41         -1.45         2.61 o                         
  -5   3   7          1.17          4.24         2.88 o                         
  -4   3   7         85.57         65.03         4.05 o                         
  -3   3   7         44.49         35.93         2.36 o                         
  -2   3   7        149.76        121.07         4.35 o                         
  -1   3   7         31.23         40.82         2.93 o                         
   0   3   7       9032.09      10726.83       790.14 o                         
   1   3   7        177.95        122.19         5.38 o                         
   2   3   7          0.04          1.39         2.18 o                         
   3   3   7          7.86          5.44         2.03 o                         
   4   3   7        203.25        203.32         6.99 o                         
   5   3   7        159.60        156.08         4.22 o                         
   6   3   7         12.72         18.64         2.11 o                         
   7   3   7          0.14          0.89         1.81 o                         
   8   3   7         11.57          8.33         2.46 o                         
   9   3   7          1.58         -0.70         2.98 o                         
  10   3   7         16.86         18.75         5.09 o                         
  11   3   7         15.98          8.05         3.90 o                         
  -9   4   7          0.45          4.07         3.02 o                         
  -8   4   7          9.53          3.61         3.84 o                         
  -7   4   7         10.89         19.34         3.67 o                         
  -6   4   7         21.47         13.06         3.39 o                         
  -5   4   7         11.20         10.18         3.08 o                         
  -4   4   7       1118.88       1055.99        19.71 o                         
  -3   4   7        138.19        132.74         4.30 o                         
  -2   4   7        553.26        561.80        11.46 o                         
  -1   4   7        114.93        115.99         5.24 o                         
   0   4   7        580.71        715.85        14.90 o                         
   1   4   7         52.33         57.99         6.20 o                         
   2   4   7       2635.24       2609.40        46.56 o                         
   3   4   7         65.42         65.93         3.31 o                         
   4   4   7        463.95        489.45        10.94 o                         
   5   4   7          0.21         -1.33         1.33 o                         
   6   4   7         54.61         52.79         4.02 o                         
   7   4   7        101.32         90.10         3.74 o                         
   8   4   7          0.13          0.23         1.59 o                         
   9   4   7          0.70          0.84         3.21 o                         
  10   4   7          0.43          5.13         3.40 o                         
  11   4   7         31.51         19.42         4.59 o                         
  -8   5   7          0.03         -3.38         3.75 o                         
  -7   5   7          4.33         -0.50         3.67 o                         
  -6   5   7         37.83         56.41         5.07 o                         
  -5   5   7         54.11         50.96         4.13 o                         
  -4   5   7         52.84         58.23         4.49 o                         
  -3   5   7        338.70        370.98         8.83 o                         
  -2   5   7         76.22         66.07         4.30 o                         
  -1   5   7       1951.89       2065.92        38.17 o                         
   0   5   7        642.75        722.87        15.78 o                         
   1   5   7        267.33        278.84         9.19 o                         
   2   5   7        569.73        608.15        13.37 o                         
   3   5   7          4.28         13.82         1.95 o                         
   4   5   7        263.02        264.03         8.49 o                         
   5   5   7          0.05          2.45         3.38 o                         
   6   5   7        159.25        190.31         6.49 o                         
   7   5   7        120.26        147.96         6.42 o                         
   8   5   7         74.04         92.74         4.64 o                         
   9   5   7          4.88          3.44         4.65 o                         
  10   5   7         45.40         42.86         5.00 o                         
  11   5   7         20.66         17.37         4.56 o                         
  -8   6   7         94.85         97.77         7.21 o                         
  -7   6   7         36.24         41.55         5.02 o                         
  -6   6   7         38.22         37.02         6.30 o                         
  -5   6   7         37.38         49.45         5.04 o                         
  -4   6   7        542.43        562.46        14.12 o                         
  -3   6   7          1.03         -1.32         2.55 o                         
  -2   6   7        364.60        400.30        11.43 o                         
  -1   6   7         67.32         65.42         4.45 o                         
   0   6   7         51.22         43.44         3.83 o                         
   1   6   7        143.40        168.30         8.07 o                         
   2   6   7         82.16         69.93         5.21 o                         
   3   6   7        182.10        187.50         5.12 o                         
   4   6   7         59.99         63.86         5.75 o                         
   5   6   7        105.17        117.83         5.81 o                         
   6   6   7          5.80          4.34         2.52 o                         
   7   6   7        153.04        144.18         6.49 o                         
   8   6   7         83.29        115.28         3.97 o                         
   9   6   7          1.78         -1.61         5.29 o                         
  10   6   7          1.33         -0.30         2.78 o                         
  11   6   7          3.08          6.66         3.70 o                         
  -8   7   7         10.47          6.54         3.55 o                         
  -7   7   7         13.78          6.62         2.66 o                         
  -6   7   7        100.70        103.62         7.78 o                         
  -5   7   7        193.73        185.68         8.13 o                         
  -4   7   7         53.18         73.55         7.48 o                         
  -3   7   7         45.91         41.88         3.93 o                         
  -2   7   7        259.75        231.71         7.47 o                         
  -1   7   7       1076.81        976.54        20.48 o                         
   0   7   7       1362.74       1216.24        31.32 o                         
   1   7   7          1.57          4.04         2.62 o                         
   2   7   7        157.02        144.53         6.30 o                         
   3   7   7        175.75        194.71         6.03 o                         
   4   7   7          5.93          3.56         3.03 o                         
   5   7   7        280.55        276.83         8.01 o                         
   6   7   7        865.53        946.84        18.91 o                         
   7   7   7          2.00          3.76         3.25 o                         
   8   7   7        502.98        517.77        12.40 o                         
   9   7   7        115.81        105.17         4.37 o                         
  10   7   7          0.67          5.87         3.00 o                         
  -8   8   7          2.63          2.76         6.56 o                         
  -7   8   7         16.84         24.38         4.47 o                         
  -6   8   7          1.58         -2.96         2.96 o                         
  -5   8   7         70.50         78.73         6.25 o                         
  -4   8   7         12.40          9.24         3.44 o                         
  -3   8   7        270.03        294.06        13.13 o                         
  -2   8   7        187.34        198.88        11.25 o                         
  -1   8   7        498.69        563.64        15.24 o                         
   0   8   7          3.11          2.82         2.92 o                         
   1   8   7         29.28         37.53         4.60 o                         
   2   8   7        347.25        359.00        12.53 o                         
   3   8   7          0.00          2.94         1.40 o                         
   4   8   7          0.41         -1.53         2.26 o                         
   5   8   7        283.09        266.22        11.56 o                         
   6   8   7        274.74        274.83         8.58 o                         
   7   8   7        818.82        819.27        17.37 o                         
   8   8   7        216.82        250.64         8.17 o                         
   9   8   7        186.87        191.74         5.97 o                         
  10   8   7        139.81        140.34        12.79 o                         
  -7   9   7         11.23         10.26         3.30 o                         
  -6   9   7        217.23        214.52         8.78 o                         
  -5   9   7        262.80        259.24         9.54 o                         
  -4   9   7          4.42          6.45         3.17 o                         
  -3   9   7        840.54        818.13        21.15 o                         
  -2   9   7       2258.68       2130.57        35.04 o                         
  -1   9   7          7.05          6.72         2.66 o                         
   0   9   7        164.59        211.28         7.77 o                         
   1   9   7        598.84        617.42        13.60 o                         
   2   9   7         29.22         44.52         4.42 o                         
   3   9   7        597.14        637.09        12.88 o                         
   4   9   7         16.37         34.06         3.68 o                         
   5   9   7         52.42         51.87         6.14 o                         
   6   9   7         27.62         21.16         3.75 o                         
   7   9   7          5.59          5.58         3.49 o                         
   8   9   7        201.72        184.22         7.65 o                         
   9   9   7          0.43         -2.21         2.21 o                         
  10   9   7         16.40         18.26         7.35 o                         
  -7  10   7         42.42         35.92         6.91 o                         
  -6  10   7          0.37         -2.42         3.05 o                         
  -5  10   7         30.90         37.00         6.06 o                         
  -4  10   7         67.92         65.10         5.42 o                         
  -3  10   7         45.38         40.23         4.14 o                         
  -2  10   7       2077.97       1991.34        33.02 o                         
  -1  10   7          9.66          5.22         3.11 o                         
   0  10   7         94.34        121.83         6.47 o                         
   1  10   7         38.73         33.83         4.19 o                         
   2  10   7          7.31          6.43         2.72 o                         
   3  10   7          1.03         -0.78         2.55 o                         
   4  10   7         15.18         13.24         3.55 o                         
   5  10   7        174.28        159.59         6.78 o                         
   6  10   7         15.42         25.16         3.87 o                         
   7  10   7        195.32        193.31         8.25 o                         
   8  10   7         25.90         29.03         4.05 o                         
   9  10   7         11.09          6.96         2.82 o                         
  10  10   7          7.82          8.83         4.34 o                         
  -6  11   7         45.68         48.07         5.46 o                         
  -5  11   7         18.42         15.15         4.09 o                         
  -4  11   7         22.44         17.83         4.95 o                         
  -3  11   7         83.20        102.96         6.64 o                         
  -2  11   7          0.20         -2.97         3.17 o                         
  -1  11   7        229.64        238.35         7.64 o                         
   0  11   7       1354.53       1267.36        24.54 o                         
   1  11   7          0.07         -1.33         3.09 o                         
   2  11   7         92.81         90.80         5.36 o                         
   3  11   7         53.50         39.55         3.61 o                         
   4  11   7        129.44        145.48         7.11 o                         
   5  11   7         45.32         45.82         5.43 o                         
   6  11   7        137.18        128.97         9.25 o                         
   7  11   7         37.08         25.78         4.50 o                         
   8  11   7        118.79        119.27         6.68 o                         
   9  11   7         20.07         13.02         4.99 o                         
  -6  12   7          9.16          2.58         7.35 o                         
  -5  12   7         80.48         96.31         6.72 o                         
  -4  12   7         26.30         31.70         4.51 o                         
  -3  12   7        138.60        140.76         6.21 o                         
  -2  12   7        481.57        485.18        11.91 o                         
  -1  12   7        330.56        333.44         9.56 o                         
   0  12   7        309.67        362.12        11.57 o                         
   1  12   7          0.06          3.73         3.22 o                         
   2  12   7         49.84         47.32         4.09 o                         
   3  12   7         13.61          6.41         3.10 o                         
   4  12   7         21.93         14.83         4.45 o                         
   5  12   7         18.58         20.05         3.86 o                         
   6  12   7         82.92         71.36         5.74 o                         
   7  12   7        103.34         96.28         6.27 o                         
   8  12   7          4.00          2.76         3.28 o                         
   9  12   7        100.74        117.59         6.88 o                         
  -5  13   7          0.00          3.27         3.37 o                         
  -4  13   7          5.78          5.45         3.29 o                         
  -3  13   7        102.49         83.74         5.28 o                         
  -2  13   7         89.40        113.76         6.92 o                         
  -1  13   7         61.23         56.56         4.68 o                         
   0  13   7        226.45        200.14         8.19 o                         
   1  13   7          3.05          9.19         3.42 o                         
   2  13   7        220.28        237.73         7.79 o                         
   3  13   7        101.41         66.99         5.79 o                         
   4  13   7        233.48        207.56         8.83 o                         
   5  13   7          2.03          4.20         4.17 o                         
   6  13   7         14.31          8.06         3.90 o                         
   7  13   7         88.23         83.41         6.14 o                         
   8  13   7          8.26         10.56         4.73 o                         
  -4  14   7         27.85         39.97         4.33 o                         
  -3  14   7          2.71          4.91         3.24 o                         
  -2  14   7         18.73         16.26         4.55 o                         
  -1  14   7         22.73         28.57         5.43 o                         
   0  14   7        231.38        219.09         8.89 o                         
   1  14   7        178.50        153.47         7.26 o                         
   2  14   7          2.77          1.99         3.06 o                         
   3  14   7        136.22        109.11         5.36 o                         
   4  14   7        171.15        148.99         8.16 o                         
   5  14   7          0.30          5.57         4.44 o                         
   6  14   7          3.08          1.60         3.22 o                         
   7  14   7         71.79         69.45         8.64 o                         
   8  14   7          0.61         -3.70         3.70 o                         
  -4  15   7         12.00         10.23         5.91 o                         
  -3  15   7        202.21        185.88         7.98 o                         
  -2  15   7         67.56         61.43         5.08 o                         
  -1  15   7          0.21          1.14         4.24 o                         
   0  15   7        101.24        116.26         6.77 o                         
   1  15   7        138.17        131.92         6.86 o                         
   2  15   7          3.98         -2.87         2.87 o                         
   3  15   7         36.65         51.96         4.67 o                         
   4  15   7          0.85         -0.09         3.92 o                         
   5  15   7         12.28          6.86         4.38 o                         
   6  15   7         24.15         16.85         5.84 o                         
   7  15   7          7.12         -2.72         4.61 o                         
  -3  16   7        236.08        253.13         9.22 o                         
  -2  16   7         62.60         61.00         5.34 o                         
  -1  16   7          0.36         -1.89         3.38 o                         
   0  16   7         10.73          4.41         3.98 o                         
   1  16   7         60.62         72.79         7.60 o                         
   2  16   7          0.36         -2.07         2.68 o                         
   3  16   7         31.05         26.03         4.95 o                         
   4  16   7          2.43         -3.14         4.30 o                         
   5  16   7        247.92        231.83        11.46 o                         
   6  16   7         14.12         15.20         4.68 o                         
  -1  17   7         60.64         47.59         5.19 o                         
   0  17   7         23.91         25.85         4.61 o                         
   1  17   7         84.42         94.74         6.23 o                         
   2  17   7         10.64         18.29         4.24 o                         
   3  17   7          0.79          3.82         4.44 o                         
   4  17   7         54.45         69.11        10.35 o                         
   5  17   7         10.91         10.87         6.59 o                         
   2  18   7          0.75         -6.94         8.84 o                         
   0 -17   8         21.54         12.92         4.28 o                         
   1 -17   8          7.02          7.47         4.72 o                         
  -3 -16   8         98.56        106.87         8.50 o                         
  -2 -16   8          1.99          0.38         4.38 o                         
  -1 -16   8         76.50         68.51         5.83 o                         
   0 -16   8        109.05        117.87         6.67 o                         
   1 -16   8         84.53         70.22         5.73 o                         
   2 -16   8         13.54         11.97         4.02 o                         
   3 -16   8         82.65         96.81         6.57 o                         
  -4 -15   8         51.81         41.98         5.08 o                         
  -3 -15   8          1.33          1.19         4.31 o                         
  -2 -15   8         10.23         12.28         5.53 o                         
  -1 -15   8         10.78          6.81         3.42 o                         
   0 -15   8         21.76         36.63         5.22 o                         
   1 -15   8         25.94         38.11         7.01 o                         
   2 -15   8         76.45         60.06         5.08 o                         
   3 -15   8          1.23          3.26         3.02 o                         
   4 -15   8          4.27          4.21         2.92 o                         
   5 -15   8         41.07         46.84         7.73 o                         
  -5 -14   8        127.57        158.84         9.97 o                         
  -4 -14   8          0.10         -2.85         2.85 o                         
  -3 -14   8         89.10         95.30         7.51 o                         
  -2 -14   8        175.45        175.10         9.87 o                         
  -1 -14   8         65.02         64.93         5.01 o                         
   0 -14   8         49.12         46.47         4.58 o                         
   1 -14   8         10.73         18.11         3.66 o                         
   2 -14   8         11.55          7.47         3.23 o                         
   3 -14   8         61.41         79.00         5.96 o                         
   4 -14   8          4.02          4.62         3.35 o                         
   5 -14   8         11.42         13.18         4.97 o                         
   6 -14   8         58.29         43.73         8.56 o                         
  -6 -13   8         32.76         21.27         4.28 o                         
  -5 -13   8          0.52          2.20         3.26 o                         
  -4 -13   8          9.22         11.17         3.76 o                         
  -3 -13   8         53.71         49.40         5.00 o                         
  -2 -13   8        430.00        437.08        11.40 o                         
  -1 -13   8          0.82         -2.59         2.59 o                         
   0 -13   8        117.00        118.66         6.66 o                         
   1 -13   8         43.10         61.81         4.94 o                         
   2 -13   8         39.52         52.73         4.89 o                         
   3 -13   8          1.04         -1.29         2.84 o                         
   4 -13   8          0.43          0.15         2.43 o                         
   5 -13   8          8.45         -0.70         3.72 o                         
   6 -13   8          1.71         -1.94         4.51 o                         
   7 -13   8         38.66         58.84         7.50 o                         
  -6 -12   8        143.55        170.46         7.83 o                         
  -5 -12   8         19.25         12.64         3.56 o                         
  -4 -12   8        122.15        133.04         6.23 o                         
  -3 -12   8         59.52         63.06         4.88 o                         
  -2 -12   8        390.52        405.49        10.18 o                         
  -1 -12   8         30.18         42.54         4.19 o                         
   0 -12   8         12.45         14.65         2.62 o                         
   1 -12   8         24.82          7.34         2.65 o                         
   2 -12   8         20.83         47.44         5.03 o                         
   3 -12   8        112.67        101.43         5.45 o                         
   4 -12   8          0.00          3.88         2.80 o                         
   5 -12   8         12.28          9.07         4.63 o                         
   6 -12   8         46.80         41.53         5.10 o                         
   7 -12   8         54.82         70.76         9.98 o                         
  -7 -11   8         33.08         30.40         6.57 o                         
  -6 -11   8          2.33          5.97         3.40 o                         
  -5 -11   8         30.53         34.97         3.94 o                         
  -4 -11   8         31.57         18.29         3.87 o                         
  -3 -11   8        455.65        432.15        11.28 o                         
  -2 -11   8        260.52        226.99         7.28 o                         
  -1 -11   8         14.07         32.98         3.23 o                         
   0 -11   8        784.30        749.76        13.56 o                         
   1 -11   8         36.50         22.99         3.12 o                         
   2 -11   8        261.46        232.60         6.79 o                         
   3 -11   8         57.39         66.68         4.61 o                         
   4 -11   8        588.18        613.36        13.40 o                         
   5 -11   8        181.36        186.22         8.09 o                         
   6 -11   8         40.03         38.29         4.94 o                         
   7 -11   8          9.32         -4.21         4.21 o                         
   8 -11   8        148.08        151.62        10.78 o                         
  -7 -10   8          0.09          1.27         3.00 o                         
  -6 -10   8         92.17         70.32         4.50 o                         
  -5 -10   8         52.45         55.71         4.06 o                         
  -4 -10   8          3.13          1.28         2.87 o                         
  -3 -10   8         42.93         61.56         4.59 o                         
  -2 -10   8        147.70        163.47         6.49 o                         
  -1 -10   8        252.43        285.43         7.33 o                         
   0 -10   8        132.07        133.36         4.97 o                         
   1 -10   8         50.99         84.90         4.82 o                         
   2 -10   8         54.49         46.68         3.49 o                         
   3 -10   8       1114.96       1130.00        21.36 o                         
   4 -10   8       1353.26       1354.86        23.28 o                         
   5 -10   8        280.86        288.02        11.18 o                         
   6 -10   8         19.91         19.55         3.92 o                         
   7 -10   8         24.35         27.80         4.28 o                         
   8 -10   8         31.86         27.06         4.96 o                         
  -7  -9   8          4.18          0.85         3.66 o                         
  -6  -9   8          5.48          4.19         4.71 o                         
  -5  -9   8         17.48         10.91         2.99 o                         
  -4  -9   8         97.74         86.62         4.94 o                         
  -3  -9   8        256.40        216.66         7.62 o                         
  -2  -9   8          0.37          1.42         2.53 o                         
  -1  -9   8        267.66        310.04         7.91 o                         
   0  -9   8         12.90          8.96         2.45 o                         
   1  -9   8        135.90        164.44         4.99 o                         
   2  -9   8         41.79         62.79         3.84 o                         
   3  -9   8         94.73         70.41         4.12 o                         
   4  -9   8        317.25        290.72         7.09 o                         
   5  -9   8        226.47        237.68         8.35 o                         
   6  -9   8        375.03        363.93        10.61 o                         
   7  -9   8         14.14          9.08         3.87 o                         
   8  -9   8         14.09         15.55         3.86 o                         
   9  -9   8         19.97         16.76         5.24 o                         
  -8  -8   8          0.24          2.34         3.20 o                         
  -7  -8   8        183.61        187.64         7.01 o                         
  -6  -8   8         17.13         14.32         3.29 o                         
  -5  -8   8         70.45         71.22         4.52 o                         
  -4  -8   8         94.00         97.04         4.78 o                         
  -3  -8   8        290.39        277.54         7.77 o                         
  -2  -8   8        734.85        704.62        13.40 o                         
  -1  -8   8        174.35        129.74         4.55 o                         
   0  -8   8        425.52        416.52         9.57 o                         
   1  -8   8          9.15          5.42         1.97 o                         
   2  -8   8        267.23        324.64         7.85 o                         
   3  -8   8         63.61         69.14         3.66 o                         
   4  -8   8        916.70        961.37        31.73 o                         
   5  -8   8         23.66         33.91         3.60 o                         
   6  -8   8          6.50          0.77         3.24 o                         
   7  -8   8        370.04        341.99        10.06 o                         
   8  -8   8          5.54          3.43         3.63 o                         
   9  -8   8         11.28          5.24         4.22 o                         
  -8  -7   8          6.41          5.72         2.97 o                         
  -7  -7   8          4.59         -2.26         2.65 o                         
  -6  -7   8         58.34         44.44         3.94 o                         
  -5  -7   8       1899.06       1989.07        29.96 o                         
  -4  -7   8       3622.31       3643.52        53.64 o                         
  -3  -7   8          4.04         12.84         2.56 o                         
  -2  -7   8         26.24         34.03         3.01 o                         
  -1  -7   8         68.63         73.12         4.06 o                         
   0  -7   8          4.28         11.87         2.01 o                         
   1  -7   8          2.22          8.47         1.92 o                         
   2  -7   8         72.27        122.76         4.03 o                         
   3  -7   8          0.00          4.51         1.98 o                         
   4  -7   8         91.79        101.26         4.25 o                         
   5  -7   8        545.43        550.41        15.14 o                         
   6  -7   8         27.23         24.83         4.46 o                         
   7  -7   8         22.51         25.30         3.81 o                         
   8  -7   8        102.09        100.13         7.14 o                         
   9  -7   8        177.28        203.13         8.12 o                         
  10  -7   8          3.23         23.43        10.49 o                         
  -8  -6   8         33.74         54.63         5.69 o                         
  -7  -6   8         49.52         51.27         3.98 o                         
  -6  -6   8          6.91         10.96         3.38 o                         
  -5  -6   8        229.53        200.25         6.33 o                         
  -4  -6   8        146.82        195.46         6.10 o                         
  -3  -6   8        616.50        587.92        11.66 o                         
  -2  -6   8        152.75        179.83         5.49 o                         
  -1  -6   8          0.54         -1.09         1.95 o                         
   0  -6   8         46.25         34.87         2.60 o                         
   1  -6   8         10.02         13.48         2.04 o                         
   2  -6   8        274.14        211.84         5.07 o                         
   3  -6   8        287.53        269.22         7.98 o                         
   4  -6   8         11.83         15.09         2.64 o                         
   5  -6   8         46.31         46.12         3.50 o
[truncated: 302,374 more chars]
