# Supplementary material for: Synthesis, crystal structure and thermal properties of N′-[(E)-3,5-di-tert-butyl-2-hy­droxy­benzyl­idene]-2-hy­droxy­benzohydrazide ethanol quatersolvate
Source: Acta Crystallogr E Crystallogr Commun. 2025 Jul 29;81(Pt 8):733–7. doi: 10.1107/S2056989025006504 (PMC12326505; doi:10.1107/S2056989025006504)
Supplement: Supplementary file 3 [file e-81-00733-Isup3.cml]

<?xml version="1.0" ?>
<cml>
<molecule title="tetrakis{N&#39;-[(E)-(3,5-Di-tert-butyl-2-hydroxyphenyl)methylidene]-2-hydroxybenzohydrazide}&#59; ethanol" id="m1">
  <atomArray>
    <atom id="a1" elementType="C" />
    <atom id="a2" elementType="C" />
    <atom id="a3" elementType="C" />
    <atom id="a4" elementType="C" />
    <atom id="a5" elementType="C" />
    <atom id="a6" elementType="C" />
    <atom id="a7" elementType="C" />
    <atom id="a8" elementType="C" />
    <atom id="a9" elementType="N" />
    <atom id="a10" elementType="N" />
    <atom id="a11" elementType="C" />
    <atom id="a12" elementType="O" />
    <atom id="a13" elementType="C" />
    <atom id="a14" elementType="C" />
    <atom id="a15" elementType="O" />
    <atom id="a16" elementType="C" />
    <atom id="a17" elementType="C" />
    <atom id="a18" elementType="C" />
    <atom id="a19" elementType="C" />
    <atom id="a20" elementType="C" />
    <atom id="a21" elementType="O" />
    <atom id="a22" elementType="C" />
    <atom id="a23" elementType="C" />
    <atom id="a24" elementType="C" />
    <atom id="a25" elementType="C" />
    <atom id="a26" elementType="C" />
    <atom id="a27" elementType="C" />
    <atom id="a28" elementType="C" />
    <atom id="a29" elementType="C" />
    <atom id="a30" elementType="C" />
    <atom id="a31" elementType="C" />
    <atom id="a32" elementType="C" />
    <atom id="a33" elementType="C" />
    <atom id="a34" elementType="C" />
    <atom id="a35" elementType="C" />
    <atom id="a36" elementType="N" />
    <atom id="a37" elementType="N" />
    <atom id="a38" elementType="C" />
    <atom id="a39" elementType="O" />
    <atom id="a40" elementType="C" />
    <atom id="a41" elementType="C" />
    <atom id="a42" elementType="O" />
    <atom id="a43" elementType="C" />
    <atom id="a44" elementType="C" />
    <atom id="a45" elementType="C" />
    <atom id="a46" elementType="C" />
    <atom id="a47" elementType="C" />
    <atom id="a48" elementType="O" />
    <atom id="a49" elementType="C" />
    <atom id="a50" elementType="C" />
    <atom id="a51" elementType="C" />
    <atom id="a52" elementType="C" />
    <atom id="a53" elementType="C" />
    <atom id="a54" elementType="C" />
    <atom id="a55" elementType="C" />
    <atom id="a56" elementType="C" />
    <atom id="a57" elementType="C" />
    <atom id="a58" elementType="C" />
    <atom id="a59" elementType="C" />
    <atom id="a60" elementType="C" />
    <atom id="a61" elementType="C" />
    <atom id="a62" elementType="C" />
    <atom id="a63" elementType="N" />
    <atom id="a64" elementType="N" />
    <atom id="a65" elementType="C" />
    <atom id="a66" elementType="O" />
    <atom id="a67" elementType="C" />
    <atom id="a68" elementType="C" />
    <atom id="a69" elementType="O" />
    <atom id="a70" elementType="C" />
    <atom id="a71" elementType="C" />
    <atom id="a72" elementType="C" />
    <atom id="a73" elementType="C" />
    <atom id="a74" elementType="C" />
    <atom id="a75" elementType="O" />
    <atom id="a76" elementType="C" />
    <atom id="a77" elementType="C" />
    <atom id="a78" elementType="C" />
    <atom id="a79" elementType="C" />
    <atom id="a80" elementType="C" />
    <atom id="a81" elementType="C" />
    <atom id="a82" elementType="C" />
    <atom id="a83" elementType="C" />
    <atom id="a84" elementType="C" />
    <atom id="a85" elementType="C" />
    <atom id="a86" elementType="C" />
    <atom id="a87" elementType="C" />
    <atom id="a88" elementType="C" />
    <atom id="a89" elementType="C" />
    <atom id="a90" elementType="N" />
    <atom id="a91" elementType="N" />
    <atom id="a92" elementType="C" />
    <atom id="a93" elementType="O" />
    <atom id="a94" elementType="C" />
    <atom id="a95" elementType="C" />
    <atom id="a96" elementType="O" />
    <atom id="a97" elementType="C" />
    <atom id="a98" elementType="C" />
    <atom id="a99" elementType="C" />
    <atom id="a100" elementType="C" />
    <atom id="a101" elementType="C" />
    <atom id="a102" elementType="O" />
    <atom id="a103" elementType="C" />
    <atom id="a104" elementType="C" />
    <atom id="a105" elementType="C" />
    <atom id="a106" elementType="C" />
    <atom id="a107" elementType="C" />
    <atom id="a108" elementType="C" />
    <atom id="a109" elementType="C" />
    <atom id="a110" elementType="C" />
    <atom id="a111" elementType="O" />
  </atomArray>
  <bondArray>
    <bond atomRefs2="a1 a2" order="1" />
    <bond atomRefs2="a2 a3" order="1" />
    <bond atomRefs2="a2 a4" order="1" />
    <bond atomRefs2="a2 a5" order="1" />
    <bond atomRefs2="a5 a6" order="2">
      <bondStereo>T</bondStereo>
    </bond>
    <bond atomRefs2="a6 a7" order="1" />
    <bond atomRefs2="a7 a8" order="1" />
    <bond atomRefs2="a8 a9" order="2">
      <bondStereo>T</bondStereo>
    </bond>
    <bond atomRefs2="a9 a10" order="1" />
    <bond atomRefs2="a10 a11" order="1" />
    <bond atomRefs2="a11 a12" order="2" />
    <bond atomRefs2="a11 a13" order="1" />
    <bond atomRefs2="a13 a14" order="2">
      <bondStereo>C</bondStereo>
    </bond>
    <bond atomRefs2="a14 a15" order="1" />
    <bond atomRefs2="a14 a16" order="1" />
    <bond atomRefs2="a16 a17" order="2">
      <bondStereo>C</bondStereo>
    </bond>
    <bond atomRefs2="a17 a18" order="1" />
    <bond atomRefs2="a18 a19" order="2">
      <bondStereo>C</bondStereo>
    </bond>
    <bond atomRefs2="a13 a19" order="1" />
    <bond atomRefs2="a7 a20" order="2">
      <bondStereo>T</bondStereo>
    </bond>
    <bond atomRefs2="a20 a21" order="1" />
    <bond atomRefs2="a20 a22" order="1" />
    <bond atomRefs2="a22 a23" order="2">
      <bondStereo>C</bondStereo>
    </bond>
    <bond atomRefs2="a5 a23" order="1" />
    <bond atomRefs2="a22 a24" order="1" />
    <bond atomRefs2="a24 a25" order="1" />
    <bond atomRefs2="a24 a26" order="1" />
    <bond atomRefs2="a24 a27" order="1" />
    <bond atomRefs2="a28 a29" order="1" />
    <bond atomRefs2="a29 a30" order="1" />
    <bond atomRefs2="a29 a31" order="1" />
    <bond atomRefs2="a29 a32" order="1" />
    <bond atomRefs2="a32 a33" order="2">
      <bondStereo>T</bondStereo>
    </bond>
    <bond atomRefs2="a33 a34" order="1" />
    <bond atomRefs2="a34 a35" order="1" />
    <bond atomRefs2="a35 a36" order="2">
      <bondStereo>T</bondStereo>
    </bond>
    <bond atomRefs2="a36 a37" order="1" />
    <bond atomRefs2="a37 a38" order="1" />
    <bond atomRefs2="a38 a39" order="2" />
    <bond atomRefs2="a38 a40" order="1" />
    <bond atomRefs2="a40 a41" order="2">
      <bondStereo>C</bondStereo>
    </bond>
    <bond atomRefs2="a41 a42" order="1" />
    <bond atomRefs2="a41 a43" order="1" />
    <bond atomRefs2="a43 a44" order="2">
      <bondStereo>C</bondStereo>
    </bond>
    <bond atomRefs2="a44 a45" order="1" />
    <bond atomRefs2="a45 a46" order="2">
      <bondStereo>C</bondStereo>
    </bond>
    <bond atomRefs2="a40 a46" order="1" />
    <bond atomRefs2="a34 a47" order="2">
      <bondStereo>T</bondStereo>
    </bond>
    <bond atomRefs2="a47 a48" order="1" />
    <bond atomRefs2="a47 a49" order="1" />
    <bond atomRefs2="a49 a50" order="2">
      <bondStereo>C</bondStereo>
    </bond>
    <bond atomRefs2="a32 a50" order="1" />
    <bond atomRefs2="a49 a51" order="1" />
    <bond atomRefs2="a51 a52" order="1" />
    <bond atomRefs2="a51 a53" order="1" />
    <bond atomRefs2="a51 a54" order="1" />
    <bond atomRefs2="a55 a56" order="1" />
    <bond atomRefs2="a56 a57" order="1" />
    <bond atomRefs2="a56 a58" order="1" />
    <bond atomRefs2="a56 a59" order="1" />
    <bond atomRefs2="a59 a60" order="2">
      <bondStereo>T</bondStereo>
    </bond>
    <bond atomRefs2="a60 a61" order="1" />
    <bond atomRefs2="a61 a62" order="1" />
    <bond atomRefs2="a62 a63" order="2">
      <bondStereo>T</bondStereo>
    </bond>
    <bond atomRefs2="a63 a64" order="1" />
    <bond atomRefs2="a64 a65" order="1" />
    <bond atomRefs2="a65 a66" order="2" />
    <bond atomRefs2="a65 a67" order="1" />
    <bond atomRefs2="a67 a68" order="2">
      <bondStereo>C</bondStereo>
    </bond>
    <bond atomRefs2="a68 a69" order="1" />
    <bond atomRefs2="a68 a70" order="1" />
    <bond atomRefs2="a70 a71" order="2">
      <bondStereo>C</bondStereo>
    </bond>
    <bond atomRefs2="a71 a72" order="1" />
    <bond atomRefs2="a72 a73" order="2">
      <bondStereo>C</bondStereo>
    </bond>
    <bond atomRefs2="a67 a73" order="1" />
    <bond atomRefs2="a61 a74" order="2">
      <bondStereo>T</bondStereo>
    </bond>
    <bond atomRefs2="a74 a75" order="1" />
    <bond atomRefs2="a74 a76" order="1" />
    <bond atomRefs2="a76 a77" order="2">
      <bondStereo>C</bondStereo>
    </bond>
    <bond atomRefs2="a59 a77" order="1" />
    <bond atomRefs2="a76 a78" order="1" />
    <bond atomRefs2="a78 a79" order="1" />
    <bond atomRefs2="a78 a80" order="1" />
    <bond atomRefs2="a78 a81" order="1" />
    <bond atomRefs2="a82 a83" order="1" />
    <bond atomRefs2="a83 a84" order="1" />
    <bond atomRefs2="a83 a85" order="1" />
    <bond atomRefs2="a83 a86" order="1" />
    <bond atomRefs2="a86 a87" order="2">
      <bondStereo>T</bondStereo>
    </bond>
    <bond atomRefs2="a87 a88" order="1" />
    <bond atomRefs2="a88 a89" order="1" />
    <bond atomRefs2="a89 a90" order="2">
      <bondStereo>T</bondStereo>
    </bond>
    <bond atomRefs2="a90 a91" order="1" />
    <bond atomRefs2="a91 a92" order="1" />
    <bond atomRefs2="a92 a93" order="2" />
    <bond atomRefs2="a92 a94" order="1" />
    <bond atomRefs2="a94 a95" order="2">
      <bondStereo>C</bondStereo>
    </bond>
    <bond atomRefs2="a95 a96" order="1" />
    <bond atomRefs2="a95 a97" order="1" />
    <bond atomRefs2="a97 a98" order="2">
      <bondStereo>C</bondStereo>
    </bond>
    <bond atomRefs2="a98 a99" order="1" />
    <bond atomRefs2="a99 a100" order="2">
      <bondStereo>C</bondStereo>
    </bond>
    <bond atomRefs2="a94 a100" order="1" />
    <bond atomRefs2="a88 a101" order="2">
      <bondStereo>T</bondStereo>
    </bond>
    <bond atomRefs2="a101 a102" order="1" />
    <bond atomRefs2="a101 a103" order="1" />
    <bond atomRefs2="a103 a104" order="2">
      <bondStereo>C</bondStereo>
    </bond>
    <bond atomRefs2="a86 a104" order="1" />
    <bond atomRefs2="a103 a105" order="1" />
    <bond atomRefs2="a105 a106" order="1" />
    <bond atomRefs2="a105 a107" order="1" />
    <bond atomRefs2="a105 a108" order="1" />
    <bond atomRefs2="a109 a110" order="1" />
    <bond atomRefs2="a110 a111" order="1" />
  </bondArray>
</molecule>
</cml>
